# Supplementary material for: StrainCascade: An automated, modular workflow for high-throughput long-read bacterial genome reconstruction and characterization
Source: iScience. 2026 Jun 4;29(6):116189. doi: 10.1016/j.isci.2026.116189 (PMC13266145; doi:10.1016/j.isci.2026.116189)
Supplement: Table S1. Benchmarking overview — This table presents key metrics from the benchmarking of StrainCascade, summarizing sequencing metadata, assembly statistics, computational resource usage, and sample metadata. [file mmc2.xlsx]

## Sheet: Sheet1
Table S1. Benchmarking overview. This table presents key metrics from the benchmarking of StrainCascade, summarizing sequencing metadata, assembly statistics, computational resource usage, and sample metadata.
Sample ID	Taxonomy SRA / MALDI-TOF	Taxonomy StrainCascade	Genome size	Number of contigs	N50	L50	Instrument	Runtime StrainCascade (heuristic with 32 CPUs)	Maximal used memory in GB (heuristic with 32 CPUs)	Runtime StrainCascade (deterministic)	Maximal used memory in GB (deterministic)	Host	Geographic location	Isolation source	Host health status
NL1066	Bacteroides xylanisolvens	Bacteroides xylanisolvens	5963085	1	5963085	1	Revio	3h 12m 03s	80	5h 30m 00s	80	Homo sapiens	Switzerland	Feces	Healthy
NL0130	Bifidobacterium animalis	Bifidobacterium animalis	1943932	1	1943932	1	Revio	1h 47m 45s	55	1h 46m 36s	55	Homo sapiens	Switzerland	Stoma effluent (ileostomy)	UC
NL0064	Clostridium scindens	Clostridium_AP scindens	3537825	1	3537825	1	Revio	2h 55m 48s	71	4h 22m 11s	75	Homo sapiens	Switzerland	Stoma effluent (colostomy)	CRC
NL0051	Eggerthella lenta	Eggerthella lenta	3502641	1	3502641	1	Revio	2h 32m 26s	53	3h 08m 01s	54	Homo sapiens	Switzerland	Stoma effluent (colostomy)	CRC
NL0042	Enterococcus faecalis	Enterococcus faecalis	2976618	1	2976618	1	Revio	2h 19m 24s	71	3h 30m 13s	71	Homo sapiens	Switzerland	Stoma effluent (ileostomy)	CD
NL0006	Escherichia coli	Escherichia coli	5150674	1	5150674	1	Revio	4h 03m 10s	74	6h 21m 04s	75	Homo sapiens	Switzerland	Stoma effluent (ileostomy)	CRC
SRR30672348	Escherichia coli	Escherichia coli	6111634	1	6111634	1	Revio	8h 34m 25s	69	10h 26m 03s	75	-	China	Laboratory
NL0034	Flavonifractor plautii	Flavonifractor plautii	3496805	1	3496805	1	Revio	2h 51m 07s	76	3h 35m 06s	76	Homo sapiens	Switzerland	Stoma effluent (colostomy)	CD
DRR576807	Klebsiella pasteurii	Klebsiella grimontii	5895476	1	5895476	1	Revio	2h 29m 40s	57	6h 08m 31s	73	Oryza sativa	Japan	Soil
NL0267	Klebsiella pneumoniae	Klebsiella pneumoniae	5143211	1	5143211	1	Revio	2h 44m 04s	73	3h 12m 21s	73	Homo sapiens	Switzerland	Stoma effluent (ileostomy)	UC
NL0165	Limosilactobacillus reuteri	Limosilactobacillus reuteri	2157085	1	2157085	1	Revio	2h 37m 17s	71	3h 53m 12s	72	Homo sapiens	Switzerland	Stoma effluent (ileostomy)	Desmosis coli
NL0561	Morganella morganii	Morganella morganii	3947507	1	3947507	1	Revio	4h 24m 03s	73	6h 22m 52s	73	Homo sapiens	Switzerland	Gut tissue	Low grade appendiceal mucinous neoplasm
NL0092	Proteus vulgaris	Proteus faecis	3913572	1	3913572	1	Revio	3h 06m 39s	72	5h 05m 30s	73	Homo sapiens	Switzerland	Stoma effluent (ileostomy)	UC
NL0123	Mediterraneibacter gnavus	Ruminococcus_B gnavus	3407204	1	3407204	1	Revio	2h 56m 55s	74	3h 43m 18s	74	Homo sapiens	Switzerland	Stoma effluent (ileostomy)	UC
NL0022	Streptococcus salivarius	Streptococcus salivarius_D	2200196	1	2200196	1	Revio	2h 17m 42s	73	3h 06m 40s	73	Homo sapiens	Switzerland	Stoma effluent (ileostomy)	UC
NL1179	No organism identification possible	Veillonella nakazawae	2106706	1	2106706	1	Revio	2h 45m 03s	77	3h 20m 35s	77	Homo sapiens	Switzerland	Stoma effluent (ileostomy)	UC
NL0399	Actinomyces naeslundii	Enterococcus faecalis	3014641	2	3005016	1	Revio	2h 22m 16s	71	3h 24m 29s	72	Homo sapiens	Switzerland	Stoma effluent (ileostomy)	Pseudomyxoma peritonei
NL0141	Phocaeicola vulgatus	Phocaeicola dorei	5324979	2	5315354	1	Revio	5h 12m 43s	80	6h 50m 31s	81	Homo sapiens	Switzerland	Stoma effluent (ileostomy)	CRC
NL0381	Bilophila wadsworthia	Bilophila wadsworthia	4574549	3	3540744	1	Revio	2h 11m 19s	56	2h 43m 45s	71	Homo sapiens	Switzerland	Feces	Healthy
SRR31303424	Bordetella Pertussis	Bordetella Pertussis	4130133	1	4130133	1	Sequel IIe	3h 04m 43s	20	50h 36m 40s	75	Homo sapiens	China		Pertussis
SRR26302840	Limosilactobacillus reuteri	Limosilactobacillus reuteri	2148239	1	2148239	1	Sequel IIe	11h 05m 41s	275	15h 54m 47s	76	Gallus gallus	USA	-	-
SRR27459270	Bacteroides xylanisolvens	Bacteroides xylanisolvens	6545500	1	6545500	1	Sequel II	6h 49m 12s	80	7h 50m 43s	80	Homo sapiens	USA	-	-
SRR26801884	Akkermansia muciniphila	Akkermansia muciniphila	2663990	1	2663990	1	Sequel II	2h 44m 59s	68	10h 59m 10s	69	Homo sapiens	China	Feces	-
SRR24147545	Bifidobacterium adolescentis	Bifidobacterium adolescentis	2306368	1	2306368	1	Sequel II	3h 56m 19s	54	11h 39m 01s	55	Homo sapiens	USA	Feces	Healthy
SRR21276823	Bifidobacterium animalis subsp. lactis	Bifidobacterium animalis	1935414	1	1935414	1	Sequel II	20h 18m 41s	55	13h 11m 52s	59	Homo sapiens	China	Breast milk	Healthy
SRR23686740	Clostridium scindens	Clostridium_AP sp000509125	4383582	15	1411698	2	Sequel II	7h 12m 51s	56	9h 31m 45s	72	Homo sapiens	Germany	Feces	CRC
SRR24683254	Enterococcus faecalis	Enterococcus faecalis	2694963	1	2694963	1	Sequel II	3h 04m 08s	54	6h 32m 43s	72	Homo sapiens	South Korea	Feces	-
SRR23036727	Escherichia coli	Escherichia coli	4642499	1	4642499	1	Sequel II	3h 50m 03s	74	11h 55m 20s	79	-	-	Laboratory	-
SRR19049479	Faecalibacterium wellingii	Faecalibacterium sp900539885	2775747	1	2775747	1	Sequel II	3h 05m 43s	74	11h 20m 17s	78	Homo sapiens	New Zealand	Feces	Healthy
DRR493635	Fusobacterium nucleatum	Fusobacterium polymorphum	2573932	1	2573932	1	Sequel II	1h 31m 14s	22	1h 46m 56s	22	Homo sapiens	Japan	Oral / sputum	CRC
SRR24887453	Gleimia europaea	Gleimia europaea	2010486	1	2010486	1	Sequel II	3h 04m 38s	56	8h 12m 04s	56	Homo sapiens	Germany	-	Healthy
SRR15171256	Mediterraneibacter gnavus ATCC 29149	Ruminococcus_B gnavus	3195300	1	3195300	1	Sequel II	2h 30m 53s	72	7h 18m 51s	71	Homo sapiens	USA	Feces	-
SRR30940520	Streptococcus salivarius	Streptococcus salivarius	2178003	1	2178003	1	Sequel II	2h 41m 44s	73	10h 07m 24s	77	Homo sapiens	South Korea	Oral / sputum	-
SRR17841631	Morganella morganii	Morganella morganii_A	4193514	2	4185054	1	Sequel II	2h 38m 10s	72	6h 46m 43s	74	Homo sapiens	USA	Gut tissue	CRC
ERR12078763	Mycobacterium tuberculosis	Mycobacterium tuberculosis	4418986	1	4418986	1	Sequel II	3h 34m 04s	56	11h 12m 38s	56	Homo sapiens	Malawi	Oral / sputum	Tuberculosis
SRR15076453	Proteus vulgaris	Proteus vulgaris	4043261	2	2091902	1	Sequel II	4h 13m 41s	21	-	-	Homo sapiens	Germany	Urine	-
SRR28405586	Staphylococcus aureus	Staphylococcus aureus	2946732	2	2891236	1	Sequel II	2h 02m 09s	72	3h 08m 45s	72	Homo sapiens	USA	-	-
SRR13006676	Vibrio cholerae C6706	Vibrio cholerae	4085415	2	3015065	1	Sequel II	13h 34m 08s	74	11h 27m 43s	75	Homo sapiens	Peru	-	Cholera
SRR25295129	Salmonella enterica subsp. enterica serovar Mbandaka	Salmonella enterica	4888128	4	2765032	1	Sequel II	3h 00m 07s	73	27h 18m 50s	74	Homo sapiens	China	Feces	-
SRR12825855	Actinomyces naeslundii	Actinomyces naeslundii	3152120	1	3152120	1	Sequel	2h 31m 58s	56	7h 00m 32s	57	-	-	-	-
DRR307159	Akkermansia muciniphila	Akkermansia massiliensis	3262750	2	3228190	1	Sequel	4h 59m 35s	55	22h 05m 13s	69	Homo sapiens	Japan	Feces	Healthy
DRR538136	Bifidobacterium adolescentis	Bifidobacterium adolescentis	2291592	1	2291592	1	Sequel	3h 52m 37s	54	14h 13m 45s	55	Homo sapiens	Japan	Feces	Healthy
SRR17115543	Bordetella Pertussis	Bordetella Pertussis	4096321	1	4096321	1	Sequel	6h 34m 05s	75	35h 01m 23s	75	-	-	-	-
SRR13182350	Clostridium scindens	Clostridium_AP scindens	3619092	1	3619092	1	Sequel	3h 14m 13s	72	10h 49m 06s	72	Homo sapiens	USA	Feces
DRR538186	Eggerthella lenta	Eggerthella lenta	3664115	1	3664115	1	Sequel	2h 42m 50s	58	7h 16m 57s	54	Homo sapiens	Japan	Feces	Healthy
SRR7415630	Enterococcus faecalis	Enterococcus faecalis	2847265	1	2847265	1	Sequel	3h 06m 58s	71	8h 49m 58s	71	Homo sapiens	USA	Feces	Meat involved in food poisoning
SRR10971019	Escherichia coli	Escherichia coli	4642011	1	4642011	1	Sequel	4h 29m 49s	74	9h 04m 10s	79	-	-	Laboratory	-
SRR28828869	Faecalibacterium prausnitzii	Faecalibacterium longum	3124996	1	3124996	1	Sequel	2h 46m 16s	74	8h 54m 45s	74	Homo sapiens	Malawi	Feces	-
DRR538164	Flavonifractor plautii	Flavonifractor plautii	3773928	1	3773928	1	Sequel	3h 42m 39s	76	11h 26m 37s	76	Homo sapiens	Japan	Feces	Healthy
SRR31478236	Klebsiella pneumoniae	Klebsiella pneumoniae	5221911	1	5221911	1	Sequel	3h 02m 53s	73	11h 29m 29s	73	-	-	-	-
ERR9030503	Mycobacterium tuberculosis	Mycobacterium tuberculosis	4394141	1	4394141	1	Sequel	2h 17m 15s	56	4h 37m 05s	56	Homo sapiens	Madagascar	Oral / sputum	Tuberculosis
SRR16251431	Proteus vulgaris	Proteus vulgaris	3962784	1	3962784	1	Sequel	2h 42m 27s	65	9h 35m 26s	73	-	-	-	-
SRR12938961	Sutterella wadsworthensis	Sutterella wadsworthensis	3026504	1	3026504	1	Sequel	3h 01m 41s	75	8h 16m 59s	76	Homo sapiens	USA	Abdominal fluid
SRR12825849	Veillonella parvula	Veillonella parvula	2132300	1	2132300	1	Sequel	2h 39m 42s	76	7h 23m 53s	74	Homo sapiens	-	Oral / sputum	-
DRR538134	Fusobacterium ulcerans	Fusobacterium_A ulcerans	3858346	2	3727058	1	Sequel	2h 40m 25s	22	8h 19m 00s	21	Homo sapiens	Japan	Feces	Healthy
SRR10752813	Limosilactobacillus reuteri	Limosilactobacillus reuteri_E	2338067	4	2231764	1	Sequel	4h 17m 03s	34	14h 21m 43s	72	Equus caballus	USA	Feces	-
SRR18762316	Mediterraneibacter gnavus	Ruminococcus_B gnavus	3475850	4	1521701	2	Sequel	6h 07m 34s	73	10h 19m 59s	73	Homo sapiens	USA	Feces	Lupus erythematodes
SRR31515195	Salmonella enterica subsp. enterica serovar Newport	Salmonella enterica	4883722	2	3181521	1	Sequel	2h 43m 13s	73	10h 18m 37s	73	-	-	-	-
SRR31438189	Staphylococcus aureus	Staphylococcus aureus	2757758	2	2730396	1	Sequel	3h 00m 22s	72	9h 43m 34s	72	-	-	-	-
SRR18554162	Vibrio cholerae	Vibrio cholerae	4061882	2	2953341	1	Sequel	4h 31m 46s	74	11h 28m 49s	75	Homo sapiens	China		Cholera
DRR538181	Bilophila wadsworthia	Bilophila wadsworthia	4286773	2	4109330	1	Sequel	4h 01m 11s	71	17h 03m 06s	71	Homo sapiens	Japan	Feces	Healthy
SRR12363415	Streptococcus salivarius	Streptococcus salivarius	2341963	3	2144953	1	Sequel	8h 33m 24s	73	8h 52m 38s	73	Homo sapiens	Canada	Oral / sputum	Healthy
DRR538200	Phocaeicola vulgatus	Phocaeicola vulgatus	5288471	2	5194018	1	Sequel	42h 15m 30s	80	13h 47m 54s	81	Homo sapiens	Japan	Feces	Healthy
SRR15521840	Phocaeicola vulgatus	Phocaeicola vulgatus	5290104	6	3679026	1	Sequel	11h 12m 56s	79	34h 12m 08s	80	Homo sapiens	USA	Abdominal fluid	Infection
SRR12934874	Morganella morganii	Morganella morganii	3975347	1	3975347	1	Sequel	3h 59m 24s	61	6h 26m 05s	73	-	-	-	-
SRR19043792	mixed sample	Escherichia coli	4580730	18	444018	4	Sequel	4h 54m 02s	74	11h 23m 26s	75	-	-	-	-
DRR538131	Blautia coccoides	Blautia coccoides	5626422	24	377729	6	Sequel	3h 08m 19s	45	8h 59m 49s	46	Homo sapiens	Japan	Feces	Healthy
SRR10350821	Bacteroides xylanisolvens	Bacteroides xylanisolvens	6727720	72	276658	9	Sequel	6h 39m 29s	73	7h 18m 27s	74	Homo sapiens	Norway	Abscess	Abscess
SRR3371360	Hungateiclostridiaceae bacterium KB18	Acutalibacter muris	3802787	1	3802787	1	RS II	2h 26m 47s	76	6h 31m 37s	77	Mus musculus	Switzerland	Feces	-
SRR3371362	Bacteroides caecimuris	Bacteroides caecimuris	4795716	4	4479598	1	RS II	100h 24m 49s	58	9h 01m 53s	78	Mus musculus	Switzerland	Feces	-
SRR3371358	Bifidobacterium animalis subsp. animalis	Bifidobacterium animalis	2027367	1	2027367	1	RS II	1h 59m 09s	55	8h 41m 19s	55	Mus musculus	Switzerland	Feces	-
SRR3371368	Blautia pseudococcoides	Blautia pseudococcoides	5121507	1	5121507	1	RS II	3h 28m 43s	46	8h 43m 15s	73	Mus musculus	Switzerland	Feces	-
DRR209177	Bordetella Pertussis	Bordetella Pertussis	4106198	1	4106198	1	RS II	5h 24m 50s	68	20h 22m 44s	67	Mus musculus	Switzerland	Feces	-
SRR3371361	Erysipelotrichaceae bacterium I46	Clostridium_AQ innocuum	4468195	1	4468195	1	RS II	2h 45m 35s	22	7h 58m 36s	22	Mus musculus	Switzerland	Feces	-
SRR3371365	Enterococcus faecalis	Enterococcus faecalis	3026001	1	3026001	1	RS II	2h 44m 08s	71	7h 34m 10s	71	Mus musculus	Switzerland	Feces	-
SRR3371369	Flavonifractor plautii	Flavonifractor plautii	3860453	2	3776264	1	RS II	2h 56m 19s	75	9h 27m 35s	75	Mus musculus	Switzerland	Feces	-
SRR3371366	Limosilactobacillus reuteri	Limosilactobacillus reuteri	2044760	1	2044760	1	RS II	3h 04m 32s	72	23h 50m 44s	71	Mus musculus	Switzerland	Feces	-
SRR3371359	Muribaculum intestinale	Muribaculum intestinale	3282343	1	3282343	1	RS II	14h 54m 51s	79	10h 13m 28s	80	Mus musculus	Switzerland	Feces	-
SRR11048566	Schaalia turicensis	Pauljensenia turicensis_A	1951188	1	1951188	1	RS II	4h 03m 04s	56	8h 55m 11s	56	Homo sapiens	Germany	-	Healthy
SRR2063217	Mediterraneibacter gnavus	Ruminococcus_B gnavus	3670884	1	3670884	1	RS II	2h 50m 14s	74	6h 38m 06s	74	Cow	New Zealand	Feces
SRR3371363	Burkholderiales bacterium YL45	Turicimonas muris	2923064	1	2923064	1	RS II	2h 46m 44s	74	9h 33m 47s	75	Mus musculus	Switzerland	Feces	-
SRR3371364	Akkermansia muciniphila	Akkermansia muciniphila	2744434	1	2744434	1	RS II	14h 34m 08s	39	8h 04m 39s	69	Mus musculus	Switzerland	Feces	-
SRR7415627	Staphylococcus aureus	Staphylococcus aureus	2731971	2	2725655	1	RS II	2h 56m 22s	61	9h 59m 53s	72	Sus scrofa	USA	Skin	-
SRR9298671	Streptococcus salivarius	Streptococcus salivarius_D	2371841	2	2208328	1	RS II	3h 42m 40s	52	12h 41m 05s	73	Homo sapiens	Canada	Oral / sputum	Healthy
SRR26435096	Vibrio cholerae	Vibrio cholerae	4077414	2	2969919	1	RS II	21h 57m 41s	74	13h 33m 52s	75	Homo sapiens	Democratic Republic of the Congo		Cholera
SRR19391264	Escherichia coli	Escherichia coli	4872706	3	4660521	1	RS II	2h 46m 19s	74	4h 53m 53s	74	Homo sapiens	Thailand	Urine	Infection
SRR18887183	Klebsiella pneumoniae	Klebsiella pneumoniae	5802519	4	5343349	1	RS II	3h 22m 57s	72	9h 26m 47s	73	Homo sapiens	USA	Urine	-
SRR11536954	Bifidobacterium adolescentis	Bifidobacterium adolescentis	2417423	2	2400414	1	RS II	2h 47m 35s	42	8h 37m 00s	54	Homo sapiens	China	-	-
SRR3371367	Lachnoclostridium sp. YL32	Enterocloster clostridioformis	7195825	5	3811447	1	RS II	4h 38m 29s	69	9h 18m 21s	69	Mus musculus	Switzerland	Feces	-
SRR2063272	Veillonella parvula	Veillonella parvula	2119157	5	662150	2	RS II	2h 27m 47s	76	3h 14m 31s	76	-	-	-	-
SRR7012992	Morganella morganii	Morganella morganii	4320662	7	3025942	1	RS II	4h 20m 10s	58	9h 50m 45s	58	-	-	-	-
SRR2148797	Yersinia pestis CO92	Yersinia pestis	4745042	6	3984998	1	RS II	3h 30m 25s	58	7h 21m 23s	74	Homo sapiens	USA		Plague
SRR7254055	Proteus mirabilis	Proteus mirabilis	3984288	3	3774923	1	RS II	3h 13m 17s	68	8h 08m 50s	70	-	-	-	-
SRR26682859	Phocaeicola vulgatus	Phocaeicola vulgatus	5207839	16	830675	3	RS II	4h 35m 29s	60	10h 22m 39s	79	Homo sapiens	USA	-	CD
SRR27584581	Salmonella enterica subsp. enterica serovar Indiana	Salmonella enterica	4982195	18	714829	3	RS II	6h 10m 16s	58	53h 42m 38s	73	Gallus gallus	China	-
SRR20998249	Mycobacterium tuberculosis	Mycobacterium tuberculosis	1817378	142	14704	43	RS II	3h 38m 21s	21	7h 45m 58s	14	Homo sapiens	New Zealand	Oral / sputum	Tuberculosis
SRR8570474	Fusobacterium sp. C1	Fusobacterium_A hominis	968213	46	29993	12	RS II	4h 04m 53s	21	-	21	Coragyps atratus	USA	Feces
ERR1802416	Eggerthella lenta	Eggerthella lenta	1134775	219	6227	60	RS II	6h 37m 05s	14	15h 37m 06s	11	Homo sapiens	USA	Feces	CRC
DRR462684	Blautia luti	Blautia_A luti	3741594	1	3741594	1	GridION	2h 48m 53s	73	7h 38m 26s	73	Homo sapiens	Germany	Feces	-
SRR29418636	Actinomyces timonensis	Actinomyces;s	2452301	1	2452301	1	GridION	2h 20m 49s	55	5h 36m 12s	59	Urocitellus parryii	USA	Feces	-
DRR488529	Morganella morganii subsp. sibonii	Morganella morganii_A	4363717	1	4363717	1	GridION	3h 01m 07s	67	11h 00m 29s	69	Homo sapiens	Japan	Feces	-
SRR29938738	Mediterraneibacter gnavus	Ruminococcus_B gnavus	3257864	1	3257864	1	GridION	4h 17m 14s	74	27h 16m 51s	75	Homo sapiens	Japan	Feces	Healthy
DRR613158	Staphylococcus aureus	Staphylococcus aureus	2903281	1	2903281	1	GridION	4h 48m 50s	119	40h 39m 34s	66	Homo sapiens	Japan	Skin	Infection
DRR203154	Veillonella nakazawae	Veillonella nakazawae	2094801	1	2094801	1	GridION	2h 54m 32s	49	14h 17m 24s	49	Homo sapiens	Japan	Oral / sputum	-
SRR17879842	Escherichia coli	Escherichia coli	4759030	2	4616670	1	GridION	2h 46m 37s	67	5h 22m 15s	69	-	-	Laboratory	-
SRR27710530	Proteus mirabilis	Proteus mirabilis	4082254	2	4038303	1	GridION	3h 54m 23s	72	17h 42m 27s	73	Homo sapiens	USA	Urine	-
SRR27204780	Enterococcus faecalis	Enterococcus faecalis	2813497	2	2730898	1	GridION	2h 51m 30s	71	9h 44m 49s	71	Pig	South Korea	Feces	-
SRR22997616	Phocaeicola vulgatus	Phocaeicola vulgatus	5294103	3	5225630	1	GridION	3h 34m 04s	72	18h 03m 25s	72	Homo sapiens	USA	Abdominal fluid	Infection
ERR13351232	Vibrio cholerae	Vibrio cholerae	4109779	3	2813988	1	GridION	2h 17m 59s	72	4h 59m 09s	72	Homo sapiens	Democratic Republic of the Congo	-	Cholera
SRR29516548	Klebsiella pasteurii	Klebsiella grimontii	6354641	4	5962957	1	GridION	4h 16m 50s	72	12h 12m 41s	73	Homo sapiens	USA	Rectal swab	-
ERR11259892	Enterococcus faecalis	Enterococcus faecalis	3507498	5	3224382	1	GridION	2h 58m 22s	66	5h 50m 10s	66	Homo sapiens	USA	Blood culture	Infection
SRR30481589	Bifidobacterium adolescentis	Bifidobacterium adolescentis	2093114	3	2025512	1	GridION	2h 55m 19s	37	11h 08m 56s	38		China	Probiotic product	-
SRR27874740	Bifidobacterium animalis subsp. Lactis	Lactiplantibacillus plantarum	3366625	6	2514360	1	GridION	3h 53m 25s	69	14h 09m 56s	69	Homo sapiens	Italy	Marine mud	-
SRR29988755	Salmonella enterica	Salmonella enterica	4827943	4	4679499	1	GridION	2h 27m 47s	73	3h 39m 27s	73	Homo sapiens	USA	-	-
SRR28053597	Clostridium scindens	Clostridium_AP sp000509125	4508275	4	1693683	2	GridION	4h 31m 21s	48	17h 23m 07s	52	Homo sapiens	Japan	Feces	-
SRR21607202	Limosilactobacillus reuteri	Limosilactobacillus reuteri	2599882	12	1969495	1	GridION	3h 39m 36s	62	21h 54m 21s	63	Cow	USA	Feces	-
SRR24651268	Akkermansia muciniphila	Akkermansia muciniphila	2659144	1	2659144	1	MinION	4h 19m 03s	40	19h 08m 37s	38	Homo sapiens	Netherlands	Feces	Healthy
SRR24651302	Bacteroides xylanisolvens	Bacteroides xylanisolvens	6026079	1	6026079	1	MinION	3h 42m 53s	78	16h 54m 31s	77	Homo sapiens	-	Feces	-
SRR24651268	Bifidobacterium adolescentis	Bifidobacterium adolescentis	2659144	1	2659144	1	MinION	4h 19m 03s	40	-	38	Homo sapiens	-	Feces	-
SRR13443639	Bifidobacterium animalis subsp. lactis BB-12	Bifidobacterium animalis	1942356	1	1942356	1	MinION	2h 48m 09s	37	12h 26m 01s	38	Homo sapiens	-	Feces	Healthy
SRR9974530	Bordetella Pertussis	Bordetella Pertussis	4104229	1	4104229	1	MinION	8h 35m 03s	60	-	-	Homo sapiens	New Zealand	Nasal	Pertussis
SRR24651216	Clostridium scindens	Clostridium_AP scindens	3615220	1	3615220	1	MinION	4h 06m 11s	44	16h 15m 23s	47	Homo sapiens	USA	Feces
SRR24651174	Eggerthella lenta	Eggerthella lenta	3633663	1	3633663	1	MinION	3h 00m 16s	52	12h 01m 07s	51	Homo sapiens		Feces	CRC
SRR10032545	Escherichia coli str. K-12 substr. MG1655	Escherichia coli	4613506	1	4613506	1	MinION	3h 51m 24s	44	14h 43m 17s	47	-	-	Laboratory	-
SRR24651196	Faecalibacterium duncaniae	Faecalibacterium duncaniae	3100294	1	3100294	1	MinION	3h 04m 48s	56	12h 37m 15s	61	Homo sapiens	UK	Feces	-
SRR30008580	Proteus mirabilis	Proteus mirabilis	4101989	1	4101989	1	MinION	2h 57m 59s	56	10h 32m 22s	55	Homo sapiens	Egypt	Oral / sputum	-
SRR24651220	Mediterraneibacter gnavus	Ruminococcus_B gnavus	3196039	1	3196039	1	MinION	4h 14m 57s	69	18h 27m 19s	69	Homo sapiens	Japan	Feces	Healthy
SRR10350820	Bacteroides xylanisolvens	Bacteroides xylanisolvens	6593742	2	6537874	1	MinION	4h 51m 27s	32	16h 52m 46s	36	Homo sapiens	Norway	Abscess	Abscess
SRR27175321	Blautia coccoides	Blautia coccoides	6128754	1	6128754	1	MinION	3h 36m 13s	61	9h 27m 37s	68	Mus musculus		Feces	-
ERR2137852	Escherichia coli	Escherichia coli	4609272	1	4609272	1	MinION	3h 04m 52s	32	6h 57m 59s	33	-	-	Laboratory	-
SRR26661811	Escherichia coli conjugated with plasmid pLL19 (SRR26661811)	Escherichia coli	4755688	2	4638541	1	MinION	2h 50m 25s	71	10h 35m 09s	71	-	-	Laboratory	-
SRR26661812	Escherichia coli conjugated with plasmid pLA232 (SRR26661812)	Escherichia coli	4736731	2	4638547	1	MinION	3h 26m 33s	71	10h 43m 51s	71	-	-	Laboratory	-
SRR26661813	Escherichia coli conjugated with plasmid pLA84 (SRR26661813)	Escherichia coli	4705382	2	4637993	1	MinION	2h 57m 09s	69	10h 31m 51s	70	-	-	Laboratory	-
SRR26661815	Escherichia coli conjugated with plasmid p13F2 (SRR26661815)	Escherichia coli	4778588	2	4638130	1	MinION	3h 16m 35s	70	9h 52m 27s	70	-	-	Laboratory	-
SRR26661817	Escherichia coli conjugated with plasmid pLL35 (SRR26661817)	Escherichia coli	4745056	2	4638673	1	MinION	3h 26m 51s	71	11h 20m 09s	71	-	-	Laboratory	-
SRR26661818	Escherichia coli conjugated with plasmid pLL34 (SRR26661818)	Escherichia coli	4722848	2	4637925	1	MinION	3h 10m 17s	71	10h 23m 33s	69	-	-	Laboratory	-
SRR6780912	Fusobacterium varium	Fusobacterium_A varium	3285761	2	3283195	1	MinION	2h 16m 28s	21	4h 02m 14s	11	Homo sapiens		Feces	-
SRR31486850	Morganella morganii	Morganella morganii	3956085	2	3948750	1	MinION	3h 08m 01s	49	10h 06m 46s	49	Homo sapiens	USA	Urine	-
SRR31075620	Salmonella enterica subsp. enterica serovar Panama	Salmonella enterica	4754116	2	4719005	1	MinION	3h 44m 06s	73	19h 34m 40s	73	Homo sapiens	Australia	Feces	-
SRR24062762	Staphylococcus aureus	Staphylococcus aureus	2945116	2	2889906	1	MinION	3h 15m 31s	45	7h 36m 10s	45	Homo sapiens	USA	-	-
SRR24651248	Veillonella sp. 3_1_44	Veillonella parvula_A	2179733	1	2179733	1	MinION	2h 53m 33s	70	9h 39m 56s	70	-	-	-	-
SRR31565365	Vibrio cholerae	Vibrio cholerae	4096958	2	3049669	1	MinION	4h 50m 57s	54	8h 10m 55s	56	Homo sapiens	South Africa	-	Cholera
SRR24651233	Bilophila wadsworthia	Bilophila wadsworthia	4801356	3	3820867	1	MinION	4h 15m 54s	62	22h 52m 37s	53	Homo sapiens	USA	Abscess	Perforated appendiceal abscess
SRR26661814	Escherichia coli conjugated with plasmid p7E2 (SRR26661814)	Escherichia coli	4989801	2	4638025	1	MinION	3h 07m 09s	70	12h 00m 30s	70	-	-	Laboratory
SRR9737258	Limosilactobacillus reuteri	Limosilactobacillus reuteri	2400363	3	2210944	1	MinION	3h 02m 32s	42	10h 09m 23s	43	Peromyscus leucopus	USA	Stomach contents	-
ERR12723546	Klebsiella pasteurii	Klebsiella grimontii	6361943	4	6124943	1	MinION	3h 45m 53s	65	12h 49m 44s	66	food	Austria	Food	-
SRR14861606	Enterococcus faecalis	Enterococcus faecalis	3478167	5	3264429	1	MinION	3h 54m 35s	69	16h 57m 24s	69	Homo sapiens	Poland	Feces	Healthy
DRR328575	Phocaeicola vulgatus	Phocaeicola vulgatus	5064335	6	995317	2	MinION	4h 17m 29s	66	26h 20m 55s	62	Homo sapiens	Japan	Feces	Healthy
SRR26661816	Escherichia coli conjugated with plasmid pLL70 (SRR26661816)	Escherichia coli	4732721	9	2690966	1	MinION	2h 34m 34s	60	3h 36m 56s	61	-	-	Laboratory
SRR29554088	Yersinia pestis	Yersinia pestis	4823764	5	2431631	1	MinION	3h 54m 19s	74	22h 12m 34s	74	Homo sapiens	Madagascar	Bubo	-
SRR24651197	Veillonella sp. 6_1_27	Veillonella hominis	2169540	1	2169540	1	MinION	2h 38m 37s	59	8h 18m 14s	70	Homo sapiens	Canada	Rectal biopsy	Healthy
SRR6780916	Fusobacterium ulcerans	Fusobacterium_A ulcerans	3862411	77	122000	9	MinION	1h 50m 17s	8	2h 40m 23s	10	Homo sapiens	Gambia	Skin ulcer	Skin ulcer
