# Supplementary material for: StrainCascade: An automated, modular workflow for high-throughput long-read bacterial genome reconstruction and characterization
Source: iScience. 2026 Jun 4;29(6):116189. doi: 10.1016/j.isci.2026.116189 (PMC13266145; doi:10.1016/j.isci.2026.116189)
Supplement: Table S2. Pairwise comparison of assemblers and annotators — Performance differences between different assemblers and annotators were performed via paired Wilcoxon signed-rank test for pairwise comparisons. Since each software tool was applied to the same set of samples, the data are paired by sample IDs. [file mmc3.xlsx]

## Sheet: Sheet1
Table S2. Pairwise comparison of assemblers and annotators. Performance differences between different assemblers and annotators was performed via paired Wilcoxon signed-rank test for pairwise comparisons. Since each software tool was applied to the same set of samples, the data are paired by sample IDs.
Comparison Pair	Metric	Nominal p value	Bonferroni-adjusted p value (q)
StrainCascade - LJA	Contig count	<0.001	<0.001
StrainCascade - Canu	Contig count	<0.001	<0.001
StrainCascade - Flye	Contig count	<0.001	<0.001
StrainCascade - SPAdes	Contig count	<0.001	<0.001
StrainCascade - Unicycler	Contig count	<0.001	<0.001
LJA - Canu	Contig count	0.366816	1
LJA - Flye	Contig count	0.0930602	1
LJA - SPAdes	Contig count	<0.001	<0.001
LJA - Unicycler	Contig count	0.00155767	0.0233651
Canu - Flye	Contig count	0.350222	1
Canu - SPAdes	Contig count	<0.001	<0.001
Canu - Unicycler	Contig count	0.00218348	0.0327523
Flye - SPAdes	Contig count	<0.001	<0.001
Flye - Unicycler	Contig count	0.0300244	0.450366
SPAdes - Unicycler	Contig count	<0.001	<0.001
StrainCascade - LJA	N50-to-genome size ratio	<0.001	<0.001
StrainCascade - Canu	N50-to-genome size ratio	<0.001	<0.001
StrainCascade - Flye	N50-to-genome size ratio	<0.001	<0.001
StrainCascade - SPAdes	N50-to-genome size ratio	<0.001	<0.001
StrainCascade - Unicycler	N50-to-genome size ratio	<0.001	<0.001
LJA - Canu	N50-to-genome size ratio	0.0130115	0.195172
LJA - Flye	N50-to-genome size ratio	0.466631	1
LJA - SPAdes	N50-to-genome size ratio	<0.001	<0.001
LJA - Unicycler	N50-to-genome size ratio	0.0253622	0.380434
Canu - Flye	N50-to-genome size ratio	<0.001	<0.001
Canu - SPAdes	N50-to-genome size ratio	<0.001	<0.001
Canu - Unicycler	N50-to-genome size ratio	0.590128	1
Flye - SPAdes	N50-to-genome size ratio	<0.001	<0.001
Flye - Unicycler	N50-to-genome size ratio	<0.001	0.00804447
SPAdes - Unicycler	N50-to-genome size ratio	<0.001	<0.001
StrainCascade - Bakta	CDS Count	<0.001	<0.001
StrainCascade - Prokka	CDS Count	<0.001	<0.001
Bakta - Prokka	CDS Count	<0.001	<0.001
StrainCascade - Bakta	Complete EC number ratio	<0.001	<0.001
StrainCascade - Prokka	Complete EC number ratio	<0.001	<0.001
Bakta - Prokka	Complete EC number ratio	<0.001	<0.001
