# Supplementary material for: StrainCascade: An automated, modular workflow for high-throughput long-read bacterial genome reconstruction and characterization
Source: iScience. 2026 Jun 4;29(6):116189. doi: 10.1016/j.isci.2026.116189 (PMC13266145; doi:10.1016/j.isci.2026.116189)
Supplement: Table S3. Comparison of assembly metrics across different tools and sequencing platforms — This table shows a comparative analysis of genome assemblies generated using different assemblers (LJA, SPAdes, Canu, and Flye) for various bacterial isolates and provides key assembly statistics, including contig number, genome size, contiguity (N50, N90), and sequencing technology. [file mmc4.xlsx]

## Sheet: Sheet1
Table S3. Comparison of assembly metrics across different tools and sequencing platforms. This table shows a comparative analysis of genome assemblies generated using different assemblers (LJA, SPAdes, Canu, Flye) for various bacterial isolates and provides key assembly statistics, including contig number, genome size, contiguity (N50, N90), and sequencing technology.
Sample ID	Organism (SRA / MALDI-TOF)	Assembler	Number of contigs	N50	N90	L50	L90	Total assembly length	Technology	Instrument
DRR203154	Veillonella nakazawae	StrainCascade	1	2094801	2094801	1	1	2094801	ONT	GridION
		Canu	1	2144647	2144647	1	1	2144647	ONT	GridION
		Flye	1	2094637	2094637	1	1	2094637	ONT	GridION
		LJA	1	90362	90362	1	1	90362	ONT	GridION
		SPAdes	22	1090653	131671	1	5	2081419	ONT	GridION
		Unicycler	1	2094006	2094006	1	1	2094006	ONT	GridION
DRR209177	Bordetella pertussis	StrainCascade	1	4106198	4106198	1	1	4106198	PacBio	RS II
		Canu	1	4106198	4106198	1	1	4106198	PacBio	RS II
		Flye	4	2772846	1151785	1	2	4104761	PacBio	RS II
		LJA	10	565679	162671	3	7	4020778	PacBio	RS II
		SPAdes	90886	893	573	5113	12790	28633624	PacBio	RS II
		Unicycler	12	551767	194239	3	8	4119004	PacBio	RS II
DRR307159	Akkermansia muciniphila	StrainCascade	2	3228190	3228190	1	1	3262750	PacBio	Sequel
		Canu	13	3298895	82443	1	7	4297273	PacBio	Sequel
		Flye	2	3195320	3195320	1	1	3229907	PacBio	Sequel
		LJA	11	3195091	3195091	1	1	3283370	PacBio	Sequel
		SPAdes	12	2464384	612902	1	2	3231749	PacBio	Sequel
		Unicycler	2	3228148	3228148	1	1	3262708	PacBio	Sequel
DRR328575	Phocaeicola vulgatus	StrainCascade	6	995317	805730	2	4	5064335	ONT	MinION
		Canu	18	4476235	578573	1	2	5563518	ONT	MinION
		Flye	7	995259	768876	2	4	5067087	ONT	MinION
		LJA	47	802267	48080	2	15	5692997	ONT	MinION
		SPAdes	1289	59022	4202	23	157	4950208	ONT	MinION
		Unicycler	9	3677535	523951	1	3	5271761	ONT	MinION
DRR462684	Blautia luti	StrainCascade	1	3741594	3741594	1	1	3741594	ONT	GridION
		Canu	56	3761965	27928	1	30	5320608	ONT	GridION
		Flye	5	803724	382759	2	4	3726906	ONT	GridION
		LJA	1	3741595	3741595	1	1	3741595	ONT	GridION
		SPAdes	6	2447276	1294313	1	2	3742601	ONT	GridION
		Unicycler	1	3741705	3741705	1	1	3741705	ONT	GridION
DRR488529	Morganella morganii subsp. sibonii	StrainCascade	1	4363717	4363717	1	1	4363717	ONT	GridION
		Canu	1	4395135	4395135	1	1	4395135	ONT	GridION
		Flye	1	4364641	4364641	1	1	4364641	ONT	GridION
		LJA	713	29589	8578	150	465	13063343	ONT	GridION
		SPAdes	91	833630	78312	2	10	4319664	ONT	GridION
		Unicycler	1	4363641	4363641	1	1	4363641	ONT	GridION
DRR493635	Fusobacterium nucleatum	StrainCascade	1	2573932	2573932	1	1	2573932	PacBio	Sequel II
		Canu	1	2573932	2573932	1	1	2573932	PacBio	Sequel II
		Flye	1	2561065	2561065	1	1	2561065	PacBio	Sequel II
		LJA	1	2561055	2561055	1	1	2561055	PacBio	Sequel II
		SPAdes	125	117096	30199	7	25	2579169	PacBio	Sequel II
		Unicycler	7	501635	310280	2	4	2534144	PacBio	Sequel II
DRR538131	Blautia coccoides	StrainCascade	24	377729	121816	6	17	5626422	PacBio	Sequel
		SPAdes	58	121350	80732	15	34	4837400	PacBio	Sequel
		Unicycler	24	377729	121816	6	17	5626422	PacBio	Sequel
DRR538134	Fusobacterium ulcerans	StrainCascade	2	3727058	3727058	1	1	3858346	PacBio	Sequel
		Canu	2	3772110	3772110	1	1	3936464	PacBio	Sequel
		Flye	2	3727057	3727057	1	1	3858345	PacBio	Sequel
		LJA	2	3726958	3726958	1	1	3858239	PacBio	Sequel
		SPAdes	77	266655	83753	5	14	3863376	PacBio	Sequel
		Unicycler	2	3721219	3721219	1	1	3852316	PacBio	Sequel
DRR538136	Bifidobacterium adolescentis	StrainCascade	1	2291592	2291592	1	1	2291592	PacBio	Sequel
		Canu	1	2325090	2325090	1	1	2325090	PacBio	Sequel
		Flye	2	2041300	2041300	1	1	2228168	PacBio	Sequel
		LJA	1	2291592	2291592	1	1	2291592	PacBio	Sequel
		SPAdes	6	2275176	2275176	1	1	2289888	PacBio	Sequel
		Unicycler	1	2290782	2290782	1	1	2290782	PacBio	Sequel
DRR538164	Flavonifractor plautii	StrainCascade	1	3773928	3773928	1	1	3773928	PacBio	Sequel
		Canu	4	3813589	3813589	1	1	3858757	PacBio	Sequel
		Flye	1	3773925	3773925	1	1	3773925	PacBio	Sequel
		LJA	1	3773918	3773918	1	1	3773918	PacBio	Sequel
		SPAdes	4	2157433	1616588	1	2	3774588	PacBio	Sequel
		Unicycler	1	3772681	3772681	1	1	3772681	PacBio	Sequel
DRR538181	Bilophila wadsworthia	StrainCascade	2	4109330	4109330	1	1	4286773	PacBio	Sequel
		Canu	6	3379643	814507	1	2	4586136	PacBio	Sequel
		Flye	3	3336378	768733	1	2	4282559	PacBio	Sequel
		LJA	3	3336316	768733	1	2	4282486	PacBio	Sequel
		SPAdes	5	3135126	378926	1	3	4282769	PacBio	Sequel
		Unicycler	3	3334024	768209	1	2	4279492	PacBio	Sequel
DRR538186	Eggerthella lenta	StrainCascade	1	3664115	3664115	1	1	3664115	PacBio	Sequel
		Canu	3	3690381	3690381	1	1	3785384	PacBio	Sequel
		Flye	1	3664115	3664115	1	1	3664115	PacBio	Sequel
		LJA	1	3664076	3664076	1	1	3664076	PacBio	Sequel
		SPAdes	17	833467	381870	2	5	3659974	PacBio	Sequel
		Unicycler	2	3663041	3663041	1	1	3677175	PacBio	Sequel
DRR538200	Phocaeicola vulgatus	StrainCascade	2	5194018	5194018	1	1	5288471	PacBio	Sequel
		Canu	11	1678265	149721	2	5	5982231	PacBio	Sequel
		Flye	10	1906209	265350	2	5	5195936	PacBio	Sequel
		LJA	2	5185615	5185615	1	1	5279960	PacBio	Sequel
		SPAdes	15	1080320	493465	2	4	5234461	PacBio	Sequel
		Unicycler	11	1673698	333709	2	5	5857457	PacBio	Sequel
DRR576807	Klebsiella pasteurii	StrainCascade	1	5895476	5895476	1	1	5895476	PacBio	Revio
		Canu	27	5908574	5908574	1	1	6437017	PacBio	Revio
		Flye	1	5903094	5903094	1	1	5903094	PacBio	Revio
		LJA	1	5897539	5897539	1	1	5897539	PacBio	Revio
		SPAdes	46	706398	185162	3	10	5905734	PacBio	Revio
		Unicycler	1	5895451	5895451	1	1	5895451	PacBio	Revio
DRR613158	Staphylococcus aureus	StrainCascade	1	2903281	2903281	1	1	2903281	ONT	GridION
		Canu	1	3025545	3025545	1	1	3025545	ONT	GridION
		Flye	1	2903222	2903222	1	1	2903222	ONT	GridION
		SPAdes	10	1071191	135616	2	4	2811078	ONT	GridION
		Unicycler	1	2902813	2902813	1	1	2902813	ONT	GridION
ERR11259892	Enterococcus faecalis	StrainCascade	5	3224382	3224382	1	1	3507498	ONT	GridION
		Canu	10	2638655	154862	1	3	3639939	ONT	GridION
		Flye	6	2152754	1066842	1	2	3502696	ONT	GridION
		LJA	12	3218005	82328	1	2	3642311	ONT	GridION
		SPAdes	281	357568	61760	2	10	3502331	ONT	GridION
		Unicycler	5	3224056	3224056	1	1	3507157	ONT	GridION
ERR12078763	Mycobacterium tuberculosis	StrainCascade	1	4418986	4418986	1	1	4418986	PacBio	Sequel II
		Canu	2	4421740	4421740	1	1	4423333	PacBio	Sequel II
		Flye	10	1093890	182166	2	6	4452242	PacBio	Sequel II
		LJA	29	114380	58651	10	25	2824278	PacBio	Sequel II
		SPAdes	58	524252	161797	4	11	5192625	PacBio	Sequel II
		Unicycler	20	567712	117970	3	12	4411222	PacBio	Sequel II
ERR12723546	Klebsiella pasteurii	StrainCascade	4	6124943	6124943	1	1	6361943	ONT	MinION
		Canu	9	6150093	6150093	1	1	6512451	ONT	MinION
		Flye	4	6125357	6125357	1	1	6370192	ONT	MinION
		LJA	4	6124965	6124965	1	1	6361965	ONT	MinION
		SPAdes	352	195105	33313	8	39	6419656	ONT	MinION
		Unicycler	9	6118726	6118726	1	1	6390480	ONT	MinION
ERR13351232	Vibrio cholerae	StrainCascade	3	2813988	1040587	1	2	4109779	ONT	GridION
		Canu	5	1208971	1054908	2	3	4152654	ONT	GridION
		Flye	9	1004132	354599	2	5	4069599	ONT	GridION
		LJA	15	370141	99861	4	11	3552852	ONT	GridION
		SPAdes	127	135511	51748	8	27	4096745	ONT	GridION
		Unicycler	20	354595	74325	3	13	3811890	ONT	GridION
ERR1802416	Eggerthella lenta	StrainCascade	219	6227	2645	60	173	1134775	PacBio	RS II
		Flye	219	6227	2645	60	173	1134775	PacBio	RS II
		LJA	1	4034	4034	1	1	4034	PacBio	RS II
		SPAdes	103	1601	667	2	4	22963	PacBio	RS II
		Unicycler	1	10978	10978	1	1	10978	PacBio	RS II
ERR2137852	Escherichia coli	StrainCascade	1	4609272	4609272	1	1	4609272	ONT	MinION
		Canu	4	4630768	4630768	1	1	4679125	ONT	MinION
		Flye	18	521124	113738	4	11	4614007	ONT	MinION
		SPAdes	77	294747	92780	6	17	4584521	ONT	MinION
		Unicycler	1	4609813	4609813	1	1	4609813	ONT	MinION
ERR9030503	Mycobacterium tuberculosis	StrainCascade	1	4394141	4394141	1	1	4394141	PacBio	Sequel
		Canu	2	4394089	4394089	1	1	4402849	PacBio	Sequel
		Flye	1	4394141	4394141	1	1	4394141	PacBio	Sequel
		LJA	3	1416877	1283739	2	3	4377225	PacBio	Sequel
		SPAdes	15	2338937	237038	1	4	4381773	PacBio	Sequel
		Unicycler	15	491829	254990	4	9	4465000	PacBio	Sequel
NL0006	Escherichia coli	StrainCascade	1	5150674	5150674	1	1	5150674	PacBio	Revio
		Canu	2	5160844	5160844	1	1	5177629	PacBio	Revio
		Flye	1	5150684	5150684	1	1	5150684	PacBio	Revio
		LJA	1	5150684	5150684	1	1	5150684	PacBio	Revio
		SPAdes	4	5150812	5150812	1	1	5156555	PacBio	Revio
		Unicycler	1	5150674	5150674	1	1	5150674	PacBio	Revio
NL0022	Streptococcus salivarius	StrainCascade	1	2200196	2200196	1	1	2200196	PacBio	Revio
		Canu	2	2208943	2208943	1	1	2218847	PacBio	Revio
		Flye	1	2200196	2200196	1	1	2200196	PacBio	Revio
		LJA	1	2200196	2200196	1	1	2200196	PacBio	Revio
		SPAdes	2	2199031	2199031	1	1	2199159	PacBio	Revio
		Unicycler	2	2207126	2207126	1	1	2218026	PacBio	Revio
NL0034	Flavonifractor plautii	StrainCascade	1	3496805	3496805	1	1	3496805	PacBio	Revio
		Canu	3	3514798	3514798	1	1	3554331	PacBio	Revio
		Flye	1	3496805	3496805	1	1	3496805	PacBio	Revio
		LJA	1	3498168	3498168	1	1	3498168	PacBio	Revio
		SPAdes	7	533473	195654	2	5	3495800	PacBio	Revio
		Unicycler	1	3500484	3500484	1	1	3500484	PacBio	Revio
NL0042	Enterococcus faecalis	StrainCascade	1	2976618	2976618	1	1	2976618	PacBio	Revio
		Canu	2	2985081	2985081	1	1	2997059	PacBio	Revio
		Flye	1	2976610	2976610	1	1	2976610	PacBio	Revio
		LJA	1	2976610	2976610	1	1	2976610	PacBio	Revio
		SPAdes	1	2976699	2976699	1	1	2976699	PacBio	Revio
		Unicycler	1	2976610	2976610	1	1	2976610	PacBio	Revio
NL0051	Eggerthella lenta	StrainCascade	1	3502641	3502641	1	1	3502641	PacBio	Revio
NL0064	Clostridium scindens	StrainCascade	1	3537825	3537825	1	1	3537825	PacBio	Revio
		Canu	7	3549012	3549012	1	1	3651304	PacBio	Revio
		Flye	1	3537842	3537842	1	1	3537842	PacBio	Revio
		LJA	1	3537823	3537823	1	1	3537823	PacBio	Revio
		SPAdes	1	3537941	3537941	1	1	3537941	PacBio	Revio
		Unicycler	1	3537824	3537824	1	1	3537824	PacBio	Revio
NL0092	Proteus vulgaris	StrainCascade	1	3913572	3913572	1	1	3913572	PacBio	Revio
		Canu	2	3923942	3923942	1	1	3944384	PacBio	Revio
		Flye	1	3913572	3913572	1	1	3913572	PacBio	Revio
		LJA	1	3913571	3913571	1	1	3913571	PacBio	Revio
		SPAdes	8	3913134	3913134	1	1	3954136	PacBio	Revio
		Unicycler	1	3913378	3913378	1	1	3913378	PacBio	Revio
NL0123	Mediterraneibacter gnavus	StrainCascade	1	3407204	3407204	1	1	3407204	PacBio	Revio
		Canu	7	3424899	3424899	1	1	3534439	PacBio	Revio
		Flye	1	3407227	3407227	1	1	3407227	PacBio	Revio
		LJA	2	3342920	3342920	1	1	3407226	PacBio	Revio
		SPAdes	4	3407352	3407352	1	1	3407844	PacBio	Revio
		Unicycler	7	1088246	888461	2	3	3464238	PacBio	Revio
NL0130	Bifidobacterium animalis	StrainCascade	1	1943932	1943932	1	1	1943932	PacBio	Revio
		Canu	2	1388654	564988	1	2	1953642	PacBio	Revio
		Flye	3	1555347	297373	1	2	1949028	PacBio	Revio
		SPAdes	6	1538503	289296	1	2	1927671	PacBio	Revio
		Unicycler	3	1553419	295899	1	2	1945627	PacBio	Revio
NL0141	Phocaeicola vulgatus	StrainCascade	2	5315354	5315354	1	1	5324979	PacBio	Revio
		Canu	79	3676754	16821	1	26	6491845	PacBio	Revio
		Flye	7	3696526	597409	1	3	5359555	PacBio	Revio
		LJA	5	3694141	620447	1	3	5330503	PacBio	Revio
		SPAdes	113	508244	42406	3	48	10751737	PacBio	Revio
		Unicycler	80	1025669	24787	2	34	7696204	PacBio	Revio
NL0165	Limosilactobacillus reuteri	StrainCascade	1	2157085	2157085	1	1	2157085	PacBio	Revio
		Canu	4	2112368	2112368	1	1	2165423	PacBio	Revio
		Flye	2	2106172	2106172	1	1	2124485	PacBio	Revio
		LJA	2	2083832	2083832	1	1	2157087	PacBio	Revio
		SPAdes	6	2084100	2084100	1	1	2103265	PacBio	Revio
		Unicycler	2	2103755	2103755	1	1	2122068	PacBio	Revio
NL0267	Klebsiella pneumoniae	StrainCascade	1	5143211	5143211	1	1	5143211	PacBio	Revio
		Canu	6	5149997	5149997	1	1	5204340	PacBio	Revio
		Flye	1	5143212	5143212	1	1	5143212	PacBio	Revio
		LJA	1	5143224	5143224	1	1	5143224	PacBio	Revio
		SPAdes	93	416206	69929	3	15	5158158	PacBio	Revio
		Unicycler	1	5141978	5141978	1	1	5141978	PacBio	Revio
NL0381	Bilophila wadsworthia	StrainCascade	3	3540744	852515	1	2	4574549	PacBio	Revio
		Canu	9	3548681	854555	1	2	4668333	PacBio	Revio
		Flye	5	3541628	847086	1	2	4572198	PacBio	Revio
		LJA	9	1025962	182010	2	6	4544788	PacBio	Revio
		SPAdes	12	3434936	218084	1	3	4570986	PacBio	Revio
		Unicycler	3	3549985	852515	1	2	4583754	PacBio	Revio
NL0399	Actinomyces naeslundii	StrainCascade	2	3005016	3005016	1	1	3014641	PacBio	Revio
		Canu	2	3012450	3012450	1	1	3031590	PacBio	Revio
		Flye	2	3005016	3005016	1	1	3023922	PacBio	Revio
		LJA	5	1532909	473129	1	3	3014027	PacBio	Revio
		SPAdes	3	3005143	3005143	1	1	3015023	PacBio	Revio
		Unicycler	2	3005016	3005016	1	1	3014641	PacBio	Revio
NL0561	Morganella morganii	StrainCascade	1	3947507	3947507	1	1	3947507	PacBio	Revio
		Canu	18	3958445	3958445	1	1	4239462	PacBio	Revio
		Flye	1	3947508	3947508	1	1	3947508	PacBio	Revio
		LJA	2	3947507	3947507	1	1	3957132	PacBio	Revio
		SPAdes	165	184875	55742	21	95	19115717	PacBio	Revio
		Unicycler	84	1692270	28606	2	46	7578554	PacBio	Revio
NL1066	Bacteroides xylanisolvens	StrainCascade	1	5963085	5963085	1	1	5963085	PacBio	Revio
		Canu	19	3996260	1987867	1	2	6238804	PacBio	Revio
		Flye	4	3991314	2000719	1	2	6031050	PacBio	Revio
		LJA	1	5963085	5963085	1	1	5963085	PacBio	Revio
		SPAdes	13	4615957	1339243	1	2	6117344	PacBio	Revio
		Unicycler	22	1797980	454931	2	4	6228708	PacBio	Revio
NL1179	No organism identification possible	StrainCascade	1	2106706	2106706	1	1	2106706	PacBio	Revio
		Canu	2	2111703	2111703	1	1	2118370	PacBio	Revio
		Flye	1	2106705	2106705	1	1	2106705	PacBio	Revio
		LJA	1	2106705	2106705	1	1	2106705	PacBio	Revio
		SPAdes	1	2106780	2106780	1	1	2106780	PacBio	Revio
		Unicycler	3	2115263	2115263	1	1	2135281	PacBio	Revio
SRR10032545	Escherichia coli str. K-12 substr. MG1655	StrainCascade	1	4613506	4613506	1	1	4613506	ONT	MinION
		Canu	1	4628918	4628918	1	1	4628918	ONT	MinION
		Flye	2	2948379	1670551	1	2	4618930	ONT	MinION
		LJA	12	179914	127179	4	9	1982346	ONT	MinION
		SPAdes	58349	824	559	2868	7311	18066513	ONT	MinION
		Unicycler	9	872397	325710	2	6	4530712	ONT	MinION
SRR10350820	Bacteroides xylanisolvens	StrainCascade	2	6537874	6537874	1	1	6593742	ONT	MinION
		Canu	11	6535723	6535723	1	1	6923410	ONT	MinION
		Flye	2	6538392	6538392	1	1	6594248	ONT	MinION
		LJA	12	4414670	1595554	1	2	6660165	ONT	MinION
		SPAdes	13586	2986	929	537	2137	9261104	ONT	MinION
		Unicycler	8	3661131	2831873	1	2	6671292	ONT	MinION
SRR10350821	Bacteroides xylanisolvens	StrainCascade	72	276658	55270	9	29	6727720	PacBio	Sequel
		Canu	101	164948	36367	12	41	6832483	PacBio	Sequel
		Flye	113	90795	27069	21	72	6526559	PacBio	Sequel
		LJA	5	93934	56216	2	5	413803	PacBio	Sequel
		SPAdes	3517	9208	2557	212	726	7043383	PacBio	Sequel
		Unicycler	136	55423	19877	31	97	5511146	PacBio	Sequel
SRR10752813	Limosilactobacillus reuteri	StrainCascade	4	2231764	2231764	1	1	2338067	PacBio	Sequel
		Canu	8	2244036	2244036	1	1	2472282	PacBio	Sequel
		Flye	4	2032283	214646	1	2	2319642	PacBio	Sequel
		LJA	4	2243494	2243494	1	1	2326417	PacBio	Sequel
		SPAdes	31	567992	156665	2	5	2169707	PacBio	Sequel
		Unicycler	4	2231764	2231764	1	1	2338067	PacBio	Sequel
SRR10971019	Escherichia coli	StrainCascade	1	4642011	4642011	1	1	4642011	PacBio	Sequel
		Canu	3	4655750	4655750	1	1	4695393	PacBio	Sequel
		Flye	6	1426276	570993	2	4	4635596	PacBio	Sequel
		LJA	1	4642419	4642419	1	1	4642419	PacBio	Sequel
		SPAdes	2	4326704	4326704	1	1	4642255	PacBio	Sequel
		Unicycler	1	4642011	4642011	1	1	4642011	PacBio	Sequel
SRR11048566	Schaalia turicensis	StrainCascade	1	1951188	1951188	1	1	1951188	PacBio	RS II
		Canu	4	1975874	1975874	1	1	2014450	PacBio	RS II
		Flye	11	246898	90267	2	7	1941810	PacBio	RS II
		LJA	1	1951188	1951188	1	1	1951188	PacBio	RS II
		SPAdes	9	1612291	338279	1	2	1951782	PacBio	RS II
		Unicycler	2	1961732	1961732	1	1	1992195	PacBio	RS II
SRR11536954	Bifidobacterium adolescentis	StrainCascade	2	2400414	2400414	1	1	2417423	PacBio	RS II
		Canu	83	665208	15126	2	52	3773829	PacBio	RS II
		Flye	14	356071	132152	3	7	2482237	PacBio	RS II
		LJA	81	72674	17143	8	44	2951336	PacBio	RS II
		SPAdes	38	585694	257608	2	4	2408113	PacBio	RS II
		Unicycler	2	2400486	2400486	1	1	2417495	PacBio	RS II
SRR12363415	Streptococcus salivarius	StrainCascade	3	2144953	2144953	1	1	2341963	PacBio	Sequel
		Canu	99	2156810	11808	1	30	3186717	PacBio	Sequel
		Flye	22	1326174	139402	1	4	2415907	PacBio	Sequel
		LJA	3	2144953	2144953	1	1	2341963	PacBio	Sequel
		SPAdes	19	2115198	2115198	1	1	2326936	PacBio	Sequel
		Unicycler	6	2146944	139191	1	2	2385540	PacBio	Sequel
SRR12825849	Veillonella parvula	StrainCascade	1	2132300	2132300	1	1	2132300	PacBio	Sequel
		Canu	25	733108	17799	2	7	2502774	PacBio	Sequel
		Flye	22	155706	61296	6	15	2158372	PacBio	Sequel
		LJA	4	1335101	747478	1	2	2170452	PacBio	Sequel
		SPAdes	3	2132427	2132427	1	1	2132810	PacBio	Sequel
		Unicycler	3	2001951	2001951	1	1	2154552	PacBio	Sequel
SRR12825855	Actinomyces naeslundii	StrainCascade	1	3152120	3152120	1	1	3152120	PacBio	Sequel
		Canu	9	3100137	3100137	1	1	3270767	PacBio	Sequel
		Flye	6	815406	244084	2	5	3157801	PacBio	Sequel
		LJA	1	3152120	3152120	1	1	3152120	PacBio	Sequel
		SPAdes	21	1787941	506661	1	3	3155566	PacBio	Sequel
		Unicycler	1	3151898	3151898	1	1	3151898	PacBio	Sequel
SRR12934874	Morganella morganii	StrainCascade	1	3975347	3975347	1	1	3975347	PacBio	Sequel
		Canu	19	781720	362387	2	5	4122362	PacBio	Sequel
		Flye	16	855845	167270	2	7	4005799	PacBio	Sequel
		LJA	18	264732	105580	4	13	3890494	PacBio	Sequel
		SPAdes	43	607274	419899	3	6	3971568	PacBio	Sequel
		Unicycler	6	827815	353391	2	5	3998689	PacBio	Sequel
SRR12938961	Sutterella wadsworthensis	StrainCascade	1	3026504	3026504	1	1	3026504	PacBio	Sequel
		Canu	1	3040196	3040196	1	1	3040196	PacBio	Sequel
		Flye	25	228381	46631	5	17	2991179	PacBio	Sequel
		LJA	1	3026507	3026507	1	1	3026507	PacBio	Sequel
		SPAdes	10	3025138	3025138	1	1	3026968	PacBio	Sequel
		Unicycler	1	3025333	3025333	1	1	3025333	PacBio	Sequel
SRR13006676	Vibrio cholerae C6706	StrainCascade	2	3015065	1070350	1	2	4085415	PacBio	Sequel II
		Canu	6	3044620	1084225	1	2	4165982	PacBio	Sequel II
		Flye	25	337844	55095	5	16	4020350	PacBio	Sequel II
		LJA	2	3015073	1070354	1	2	4085427	PacBio	Sequel II
		SPAdes	91	680716	214553	3	7	4095218	PacBio	Sequel II
		Unicycler	2	3015079	973827	1	2	3988906	PacBio	Sequel II
SRR13182350	Clostridium scindens	StrainCascade	1	3619092	3619092	1	1	3619092	PacBio	Sequel
		Canu	3	3631229	3631229	1	1	3668851	PacBio	Sequel
		Flye	18	551184	91590	3	10	3637611	PacBio	Sequel
		LJA	1	3619092	3619092	1	1	3619092	PacBio	Sequel
		SPAdes	15	3614155	3614155	1	1	3616687	PacBio	Sequel
		Unicycler	3	2321004	1314720	1	2	3653609	PacBio	Sequel
SRR13443639	Bifidobacterium animalis subsp. lactis BB-12	StrainCascade	1	1942356	1942356	1	1	1942356	ONT	MinION
		Canu	1	1971838	1971838	1	1	1971838	ONT	MinION
		Flye	1	1942366	1942366	1	1	1942366	ONT	MinION
		LJA	345	33382	9193	70	220	7051162	ONT	MinION
		SPAdes	68	569886	80315	2	5	1937078	ONT	MinION
		Unicycler	1	1938600	1938600	1	1	1938600	ONT	MinION
SRR14861606	Enterococcus faecalis	StrainCascade	5	3264429	3264429	1	1	3478167	ONT	MinION
		Canu	33	3298563	114957	1	2	3748832	ONT	MinION
		Flye	5	3264406	3264406	1	1	3499734	ONT	MinION
		LJA	458	33126	9753	91	303	9390382	ONT	MinION
		SPAdes	127	407481	68937	4	8	3497523	ONT	MinION
		Unicycler	7	3260943	3260943	1	1	3538453	ONT	MinION
SRR15171256	Mediterraneibacter gnavus ATCC 29149	StrainCascade	1	3195300	3195300	1	1	3195300	PacBio	Sequel II
		Canu	1	3197313	3197313	1	1	3197313	PacBio	Sequel II
		Flye	56	91522	24455	13	38	3167149	PacBio	Sequel II
		LJA	12	400222	133907	3	9	3114905	PacBio	Sequel II
		SPAdes	9	628413	598119	2	4	3188202	PacBio	Sequel II
		Unicycler	5	1020953	460122	2	4	3198426	PacBio	Sequel II
SRR15521840	Phocaeicola vulgatus	StrainCascade	6	3679026	573068	1	3	5290104	PacBio	Sequel
		Canu	13	2823560	358361	1	4	5552814	PacBio	Sequel
		Flye	17	651166	154510	2	9	5309648	PacBio	Sequel
		LJA	6	3679026	573068	1	3	5290104	PacBio	Sequel
		SPAdes	87	434334	156323	3	10	5173636	PacBio	Sequel
		Unicycler	9	2750559	253772	1	4	5325882	PacBio	Sequel
SRR16251431	Proteus vulgaris	StrainCascade	1	3962784	3962784	1	1	3962784	PacBio	Sequel
		Canu	3	3974631	3974631	1	1	4002938	PacBio	Sequel
		Flye	9	868520	238965	2	5	3939273	PacBio	Sequel
		LJA	1	3963629	3963629	1	1	3963629	PacBio	Sequel
		SPAdes	20	3622456	3622456	1	1	3967158	PacBio	Sequel
		Unicycler	1	3962762	3962762	1	1	3962762	PacBio	Sequel
SRR17115543	Bordetella pertussis	StrainCascade	1	4096321	4096321	1	1	4096321	PacBio	Sequel
		Canu	5	4112633	4112633	1	1	4246834	PacBio	Sequel
		Flye	2	4046960	4046960	1	1	4103498	PacBio	Sequel
		LJA	1	4096321	4096321	1	1	4096321	PacBio	Sequel
		SPAdes	104	86112	30292	16	50	3984725	PacBio	Sequel
		Unicycler	2	4108730	4108730	1	1	4143947	PacBio	Sequel
SRR17841631	Morganella morganii	StrainCascade	2	4185054	4185054	1	1	4193514	PacBio	Sequel II
		Canu	15	4194508	4194508	1	1	4355288	PacBio	Sequel II
		Flye	14	448285	224300	4	10	4183424	PacBio	Sequel II
		LJA	2	4190622	4190622	1	1	4196583	PacBio	Sequel II
		SPAdes	17	4185422	4185422	1	1	4197271	PacBio	Sequel II
		Unicycler	6	1152469	680199	2	4	4171088	PacBio	Sequel II
SRR17879842	Escherichia coli	StrainCascade	2	4616670	4616670	1	1	4759030	ONT	GridION
		Canu	6	4644119	4644119	1	1	5088209	ONT	GridION
		Flye	2	4616608	4616608	1	1	4759046	ONT	GridION
		LJA	5	4616488	4616488	1	1	4732429	ONT	GridION
		SPAdes	129	258639	73585	5	17	4688042	ONT	GridION
		Unicycler	2	4616718	4616718	1	1	4688531	ONT	GridION
SRR18554162	Vibrio cholerae	StrainCascade	2	2953341	1108541	1	2	4061882	PacBio	Sequel
		Canu	4	2971019	1126003	1	2	4180053	PacBio	Sequel
		Flye	11	562185	226310	3	7	4086683	PacBio	Sequel
		LJA	2	2953341	1108541	1	2	4061882	PacBio	Sequel
		SPAdes	43	2068178	877011	1	3	4005963	PacBio	Sequel
		Unicycler	3	2946080	985500	1	2	3974821	PacBio	Sequel
SRR18762316	Mediterraneibacter gnavus	StrainCascade	4	1521701	1521701	2	2	3475850	PacBio	Sequel
		Canu	73	1402257	17330	2	6	3931560	PacBio	Sequel
		Flye	53	268908	35201	3	15	3657399	PacBio	Sequel
		LJA	18	202385	85077	5	14	3237701	PacBio	Sequel
		SPAdes	18	857706	269779	2	4	3478679	PacBio	Sequel
		Unicycler	10	1011752	305230	2	4	3516967	PacBio	Sequel
SRR18887183	Klebsiella pneumoniae	StrainCascade	4	5343349	5343349	1	1	5802519	PacBio	RS II
		Canu	8	5378191	309167	1	2	5989890	PacBio	RS II
		Flye	5	5343408	5343408	1	1	5783145	PacBio	RS II
		LJA	4	5343349	5343349	1	1	5802518	PacBio	RS II
		SPAdes	145	399178	80432	5	18	5757859	PacBio	RS II
		Unicycler	4	5334242	5334242	1	1	5809233	PacBio	RS II
SRR19043792	mixed sample	StrainCascade	18	444018	164085	4	11	4580730	PacBio	Sequel
		Canu	209	175116	5955	9	46	5242303	PacBio	Sequel
		Flye	903	6086	2760	264	715	4782340	PacBio	Sequel
		SPAdes	55	444018	133482	4	12	4587791	PacBio	Sequel
		Unicycler	467	4728	3632	190	402	2202305	PacBio	Sequel
SRR19049479	Faecalibacterium wellingii	StrainCascade	1	2775747	2775747	1	1	2775747	PacBio	Sequel II
		Canu	31	2799562	23755	1	6	3247121	PacBio	Sequel II
		Flye	5	1909821	619793	1	2	2788627	PacBio	Sequel II
		LJA	1	2776343	2776343	1	1	2776343	PacBio	Sequel II
		SPAdes	55	690909	245688	2	4	2768610	PacBio	Sequel II
		Unicycler	1	2775544	2775544	1	1	2775544	PacBio	Sequel II
SRR19391264	Escherichia coli	StrainCascade	3	4660521	4660521	1	1	4872706	PacBio	RS II
		Canu	3	4683264	4683264	1	1	4923185	PacBio	RS II
		Flye	4	4374913	295023	1	2	4925979	PacBio	RS II
		LJA	3	4660521	4660521	1	1	4872706	PacBio	RS II
		SPAdes	18	677683	199341	3	7	4810105	PacBio	RS II
		Unicycler	3	4660095	4660095	1	1	4919441	PacBio	RS II
SRR2063217	Mediterraneibacter gnavus	StrainCascade	1	3670884	3670884	1	1	3670884	PacBio	RS II
		Canu	3	3674692	3674692	1	1	3694618	PacBio	RS II
		Flye	12	459505	210869	3	7	3696735	PacBio	RS II
		LJA	8	169921	58062	2	7	1091489	PacBio	RS II
		SPAdes	71	181111	66012	4	16	3642707	PacBio	RS II
		Unicycler	12	1158933	207739	2	6	3745009	PacBio	RS II
SRR2063272	Veillonella parvula	StrainCascade	5	662150	473298	2	3	2119157	PacBio	RS II
		Canu	27	669460	477448	2	3	2200759	PacBio	RS II
		Flye	459	4965	2551	142	367	2159299	PacBio	RS II
		SPAdes	10	662150	473298	2	3	2121159	PacBio	RS II
		Unicycler	151	4009	3190	63	130	606261	PacBio	RS II
SRR20998249	Mycobacterium tuberculosis	StrainCascade	142	14704	7155	43	110	1817378	PacBio	RS II
		Flye	143	14783	7692	43	110	1840967	PacBio	RS II
		LJA	1	4034	4034	1	1	4034	PacBio	RS II
		SPAdes	86	55803	49003	2	3	183792	PacBio	RS II
		Unicycler	2	11079	9860	1	2	20939	PacBio	RS II
SRR21276823	Bifidobacterium animalis subsp. lactis	StrainCascade	1	1935414	1935414	1	1	1935414	PacBio	Sequel II
		Canu	2	1953304	1953304	1	1	2017091	PacBio	Sequel II
		Flye	7	536897	100653	2	5	1935027	PacBio	Sequel II
		LJA	1	1935433	1935433	1	1	1935433	PacBio	Sequel II
		SPAdes	44	1538745	289304	1	2	1930697	PacBio	Sequel II
		Unicycler	1	1935432	1935432	1	1	1935432	PacBio	Sequel II
SRR2148797	Yersinia pestis CO92	StrainCascade	6	3984998	533008	1	2	4745042	PacBio	RS II
		Canu	14	4568256	4568256	1	1	4813171	PacBio	RS II
		Flye	14	543401	188392	4	10	4705523	PacBio	RS II
		LJA	23	284525	81098	6	17	4307910	PacBio	RS II
		SPAdes	37	735003	177956	2	8	4709699	PacBio	RS II
		Unicycler	7	3984998	533008	1	2	4752895	PacBio	RS II
SRR21607202	Limosilactobacillus reuteri	StrainCascade	12	1969495	371358	1	2	2599882	ONT	GridION
		Canu	12	1969436	120281	1	3	2621755	ONT	GridION
		Flye	18	293356	69637	4	10	2445438	ONT	GridION
		LJA	29	424829	96747	2	5	2562087	ONT	GridION
		SPAdes	87	264083	140017	3	8	2412344	ONT	GridION
		Unicycler	17	395020	77065	3	7	2610062	ONT	GridION
SRR22997616	Phocaeicola vulgatus	StrainCascade	3	5225630	5225630	1	1	5294103	ONT	GridION
		Canu	14	5312227	5312227	1	1	5675461	ONT	GridION
		Flye	4	5216414	5216414	1	1	5297599	ONT	GridION
		SPAdes	689	157411	56816	11	33	5307287	ONT	GridION
		Unicycler	5	5214606	5214606	1	1	5319007	ONT	GridION
SRR23036727	Escherichia coli	StrainCascade	1	4642499	4642499	1	1	4642499	PacBio	Sequel II
		Canu	11	4665416	4665416	1	1	5079996	PacBio	Sequel II
		Flye	1	4642499	4642499	1	1	4642499	PacBio	Sequel II
		LJA	1	4642500	4642500	1	1	4642500	PacBio	Sequel II
		SPAdes	4	4326704	4326704	1	1	4643303	PacBio	Sequel II
		Unicycler	2	4649139	4649139	1	1	4672204	PacBio	Sequel II
SRR23686740	Clostridium scindens	StrainCascade	15	1411698	763121	2	3	4383582	PacBio	Sequel II
		Canu	16	2190714	1810953	1	2	4329838	PacBio	Sequel II
		LJA	47	553224	41351	3	16	4498311	PacBio	Sequel II
		SPAdes	7	2195469	1791154	1	2	4002480	PacBio	Sequel II
		Unicycler	15	1411698	763121	2	3	4383582	PacBio	Sequel II
SRR24062762	Staphylococcus aureus	StrainCascade	2	2889906	2889906	1	1	2945116	ONT	MinION
		Canu	40	2891849	13240	1	13	3481913	ONT	MinION
		Flye	4	1523860	342507	1	3	2943882	ONT	MinION
		LJA	58	187033	21833	5	25	3314924	ONT	MinION
		SPAdes	568	66204	6577	13	65	2945079	ONT	MinION
		Unicycler	8	1016240	351258	2	4	3021019	ONT	MinION
SRR24147545	Bifidobacterium adolescentis	StrainCascade	1	2306368	2306368	1	1	2306368	PacBio	Sequel II
		Canu	6	2319123	2319123	1	1	2405174	PacBio	Sequel II
		Flye	10	287353	192244	3	7	2295284	PacBio	Sequel II
		LJA	1	2306384	2306384	1	1	2306384	PacBio	Sequel II
		SPAdes	20	2283057	2283057	1	1	2310136	PacBio	Sequel II
		Unicycler	1	2306378	2306378	1	1	2306378	PacBio	Sequel II
SRR24651174	Eggerthella lenta	StrainCascade	1	3633663	3633663	1	1	3633663	ONT	MinION
		Canu	1	3658308	3658308	1	1	3658308	ONT	MinION
		Flye	1	3632494	3632494	1	1	3632494	ONT	MinION
		LJA	673	24277	8291	158	472	10842276	ONT	MinION
		SPAdes	60	265180	91062	5	12	3617056	ONT	MinION
		Unicycler	1	3629854	3629854	1	1	3629854	ONT	MinION
SRR24651196	Faecalibacterium duncaniae	StrainCascade	1	3100294	3100294	1	1	3100294	ONT	MinION
		Canu	1	3128087	3128087	1	1	3128087	ONT	MinION
		Flye	7	905240	318527	2	5	3065898	ONT	MinION
		LJA	888	21529	7312	213	623	13090247	ONT	MinION
		SPAdes	9	2073149	302916	1	4	3088464	ONT	MinION
		Unicycler	1	3096800	3096800	1	1	3096800	ONT	MinION
SRR24651197	Veillonella sp. 6_1_27	StrainCascade	1	2169540	2169540	1	1	2169540	ONT	MinION
		Canu	4	2180123	2180123	1	1	2188428	ONT	MinION
		Flye	12	272636	89225	3	8	2164513	ONT	MinION
		SPAdes	33	1152753	108378	1	4	2160521	ONT	MinION
		Unicycler	2	2152774	2152774	1	1	2180548	ONT	MinION
SRR24651216	Clostridium scindens	StrainCascade	1	3615220	3615220	1	1	3615220	ONT	MinION
		Canu	10	3644635	3644635	1	1	3740608	ONT	MinION
		Flye	2	3242209	386082	1	2	3628291	ONT	MinION
		LJA	48	64081	22802	8	28	2094823	ONT	MinION
		SPAdes	86	186503	54734	7	19	3536376	ONT	MinION
		Unicycler	1	3613531	3613531	1	1	3613531	ONT	MinION
SRR24651220	Mediterraneibacter gnavus	StrainCascade	1	3196039	3196039	1	1	3196039	ONT	MinION
		Canu	1	3237494	3237494	1	1	3237494	ONT	MinION
		Flye	1	3193641	3193641	1	1	3193641	ONT	MinION
		LJA	2644	20389	6702	566	1755	34643257	ONT	MinION
		SPAdes	143	245033	25598	4	20	3192526	ONT	MinION
		Unicycler	1	3194428	3194428	1	1	3194428	ONT	MinION
SRR24651233	Bilophila wadsworthia	StrainCascade	3	3820867	775109	1	2	4801356	ONT	MinION
		Canu	7	3873885	826479	1	2	4992727	ONT	MinION
		Flye	3	3820852	775144	1	2	4801438	ONT	MinION
		SPAdes	179	307885	82456	6	18	4478723	ONT	MinION
		Unicycler	5	3813240	773809	1	2	4805925	ONT	MinION
SRR24651248	Veillonella sp. 3_1_44	StrainCascade	1	2179733	2179733	1	1	2179733	ONT	MinION
		Canu	5	2211621	2211621	1	1	2223830	ONT	MinION
		Flye	12	426210	109716	2	7	2174098	ONT	MinION
		LJA	766	16829	5945	186	537	8883870	ONT	MinION
		SPAdes	8	682216	618759	2	3	2179536	ONT	MinION
		Unicycler	1	2205640	2205640	1	1	2205640	ONT	MinION
SRR24651266	Bifidobacterium adolescentis	StrainCascade	1	2319473	2319473	1	1	2319473	ONT	MinION
		Canu	1	2333521	2333521	1	1	2333521	ONT	MinION
		Flye	4	589149	553137	2	3	2312350	ONT	MinION
		LJA	444	20329	6805	102	305	5991635	ONT	MinION
		SPAdes	52	269734	84234	2	9	2300302	ONT	MinION
		Unicycler	1	2317649	2317649	1	1	2317649	ONT	MinION
SRR24651268	Akkermansia muciniphila	StrainCascade	1	2659144	2659144	1	1	2659144	ONT	MinION
		Canu	1	2719499	2719499	1	1	2719499	ONT	MinION
		Flye	1	2659039	2659039	1	1	2659039	ONT	MinION
		LJA	936	22051	7505	209	628	13838605	ONT	MinION
		SPAdes	4251	3079	1044	292	922	3598633	ONT	MinION
		Unicycler	1	2651596	2651596	1	1	2651596	ONT	MinION
SRR24651302	Bacteroides xylanisolvens	StrainCascade	1	6026079	6026079	1	1	6026079	ONT	MinION
		Canu	2	6076582	6076582	1	1	6193491	ONT	MinION
		Flye	1	6025925	6025925	1	1	6025925	ONT	MinION
		LJA	99	5364495	25007	1	35	7621014	ONT	MinION
		SPAdes	100	202980	88867	10	27	5795390	ONT	MinION
		Unicycler	1	6023519	6023519	1	1	6023519	ONT	MinION
SRR24683254	Enterococcus faecalis	StrainCascade	1	2694963	2694963	1	1	2694963	PacBio	Sequel II
		Canu	1	2709892	2709892	1	1	2709892	PacBio	Sequel II
		Flye	1	2695817	2695817	1	1	2695817	PacBio	Sequel II
		LJA	1	2695817	2695817	1	1	2695817	PacBio	Sequel II
		SPAdes	4	1688026	1008031	1	2	2696313	PacBio	Sequel II
		Unicycler	1	2694905	2694905	1	1	2694905	PacBio	Sequel II
SRR24887453	Gleimia europaea	StrainCascade	1	2010486	2010486	1	1	2010486	PacBio	Sequel II
		Canu	4	2019462	2019462	1	1	2068071	PacBio	Sequel II
		Flye	23	166799	42752	4	14	2008095	PacBio	Sequel II
		LJA	1	2010498	2010498	1	1	2010498	PacBio	Sequel II
		SPAdes	14	2010615	2010615	1	1	2013012	PacBio	Sequel II
		Unicycler	1	2009697	2009697	1	1	2009697	PacBio	Sequel II
SRR25295129	Salmonella enterica subsp. enterica serovar Mbandaka	StrainCascade	4	2765032	2074915	1	2	4888128	PacBio	Sequel II
		Canu	17	3746859	1130468	1	2	5411379	PacBio	Sequel II
		Flye	5	2764999	1930715	1	2	4886968	PacBio	Sequel II
		LJA	20	2796841	2046319	1	2	5097038	PacBio	Sequel II
		SPAdes	19	2732488	674110	1	3	4864569	PacBio	Sequel II
		Unicycler	10	1672600	1108955	2	3	5071506	PacBio	Sequel II
SRR26435096	Vibrio cholerae	StrainCascade	2	2969919	1107495	1	2	4077414	PacBio	RS II
		Canu	2	2985673	1126797	1	2	4112470	PacBio	RS II
		Flye	21	294399	151845	4	12	3933169	PacBio	RS II
		LJA	2	2969919	1107495	1	2	4077414	PacBio	RS II
		SPAdes	23	1133612	700734	2	4	4090489	PacBio	RS II
		Unicycler	11	2965362	988305	1	2	4169210	PacBio	RS II
SRR26661811	Escherichia coli	StrainCascade	2	4638541	4638541	1	1	4755688	ONT	MinION
		Canu	2	4677854	4677854	1	1	4847885	ONT	MinION
		Flye	2	4638007	4638007	1	1	4755167	ONT	MinION
		LJA	13	4638411	4638411	1	1	4893208	ONT	MinION
		SPAdes	28	380719	156784	4	12	4739361	ONT	MinION
		Unicycler	2	4638466	4638466	1	1	4755606	ONT	MinION
SRR26661812	Escherichia coli	StrainCascade	2	4638547	4638547	1	1	4736731	ONT	MinION
		Canu	3	4663465	4663465	1	1	4827466	ONT	MinION
		Flye	3	3105458	1527664	1	2	4731306	ONT	MinION
		LJA	15	4638436	4638436	1	1	4874324	ONT	MinION
		SPAdes	87	2519158	312330	1	4	4732896	ONT	MinION
		Unicycler	2	4638461	4638461	1	1	4736643	ONT	MinION
SRR26661813	Escherichia coli	StrainCascade	2	4637993	4637993	1	1	4705382	ONT	MinION
		Canu	3	4683450	4683450	1	1	4834579	ONT	MinION
		Flye	2	4638210	4638210	1	1	4705599	ONT	MinION
		LJA	134	3688369	16183	1	69	6329427	ONT	MinION
		SPAdes	98	368346	69599	4	13	4705626	ONT	MinION
		Unicycler	2	4637901	4637901	1	1	4705289	ONT	MinION
SRR26661814	Escherichia coli	StrainCascade	2	4638025	4638025	1	1	4989801	ONT	MinION
		Canu	6	4663646	4663646	1	1	5159712	ONT	MinION
		Flye	4	2145008	2145008	2	2	4994348	ONT	MinION
		LJA	104	4637794	20322	1	29	6062728	ONT	MinION
		SPAdes	224	714523	61767	2	14	4972654	ONT	MinION
		Unicycler	2	4637925	4637925	1	1	4989694	ONT	MinION
SRR26661815	Escherichia coli	StrainCascade	2	4638130	4638130	1	1	4778588	ONT	MinION
		Canu	2	4659622	4659622	1	1	4828098	ONT	MinION
		Flye	4	2552014	450752	1	3	4781167	ONT	MinION
		LJA	18	4637860	4637860	1	1	4949683	ONT	MinION
		SPAdes	112	320580	62972	6	22	4778087	ONT	MinION
		Unicycler	2	4637992	4637992	1	1	4778442	ONT	MinION
SRR26661816	Escherichia coli	StrainCascade	9	2690966	402493	1	3	4732721	ONT	MinION
		Canu	17	1159976	96137	2	6	4737390	ONT	MinION
		Flye	49	180239	54282	8	26	4677086	ONT	MinION
		SPAdes	525	44400	10404	20	99	4761953	ONT	MinION
		Unicycler	106	22881	13019	32	82	2198822	ONT	MinION
SRR26661817	Escherichia coli	StrainCascade	2	4638673	4638673	1	1	4745056	ONT	MinION
		Canu	2	4681331	4681331	1	1	4830057	ONT	MinION
		Flye	2	4638093	4638093	1	1	4744478	ONT	MinION
		LJA	28	4638566	4638566	1	1	5049138	ONT	MinION
		SPAdes	19	1091730	201092	2	7	4737834	ONT	MinION
		Unicycler	2	4638611	4638611	1	1	4744988	ONT	MinION
SRR26661818	Escherichia coli	StrainCascade	2	4637925	4637925	1	1	4722848	ONT	MinION
		Canu	2	4658480	4658480	1	1	4743429	ONT	MinION
		Flye	6	2450306	643623	1	3	4704141	ONT	MinION
		LJA	3	4637815	4637815	1	1	4757146	ONT	MinION
		SPAdes	182	180869	27251	8	29	4551950	ONT	MinION
		Unicycler	2	4637942	4637942	1	1	4697613	ONT	MinION
SRR26682859	Phocaeicola vulgatus	StrainCascade	16	830675	100966	3	8	5207839	PacBio	RS II
		Canu	43	371991	101246	6	17	5860106	PacBio	RS II
		Flye	83	104877	36277	20	52	5616383	PacBio	RS II
		LJA	53	186916	57503	10	29	5859133	PacBio	RS II
		SPAdes	125	292646	54233	6	19	5140678	PacBio	RS II
		Unicycler	25	419375	99651	5	15	5238758	PacBio	RS II
SRR26801884	Akkermansia muciniphila	StrainCascade	1	2663990	2663990	1	1	2663990	PacBio	Sequel II
		Canu	2	2683153	2683153	1	1	2689636	PacBio	Sequel II
		Flye	13	291297	138705	4	9	2658970	PacBio	Sequel II
		LJA	1	2663946	2663946	1	1	2663946	PacBio	Sequel II
		SPAdes	70	260881	57062	4	10	2669900	PacBio	Sequel II
		Unicycler	1	2664007	2664007	1	1	2664007	PacBio	Sequel II
SRR27175321	Blautia coccoides	StrainCascade	1	6128754	6128754	1	1	6128754	ONT	MinION
		Canu	2	6165696	6165696	1	1	6210703	ONT	MinION
		Flye	2	6129540	6129540	1	1	6179845	ONT	MinION
		LJA	4	2351703	1083396	2	3	6162135	ONT	MinION
		SPAdes	151	403507	99717	6	20	6101741	ONT	MinION
		Unicycler	1	6127951	6127951	1	1	6127951	ONT	MinION
SRR27204780	Enterococcus faecalis	StrainCascade	2	2730898	2730898	1	1	2813497	ONT	GridION
		Canu	3	2745785	2745785	1	1	2858294	ONT	GridION
		Flye	7	1551664	212826	1	5	2820052	ONT	GridION
		LJA	290	30251	10001	68	194	5848064	ONT	GridION
		SPAdes	26	584043	290430	2	4	2821363	ONT	GridION
		Unicycler	2	2730877	2730877	1	1	2813476	ONT	GridION
SRR27459270	Bacteroides xylanisolvens	StrainCascade	1	6545500	6545500	1	1	6545500	PacBio	Sequel II
		Canu	30	1547930	1030954	2	4	6799969	PacBio	Sequel II
		Flye	5	3921680	1030711	1	3	6555158	PacBio	Sequel II
		LJA	3	3870080	1286511	1	3	6557328	PacBio	Sequel II
		SPAdes	16	4169421	770206	1	3	6750642	PacBio	Sequel II
		Unicycler	44	503967	103102	5	15	6787918	PacBio	Sequel II
SRR27584581	Salmonella enterica subsp. enterica serovar Indiana	StrainCascade	18	714829	190338	3	9	4982195	PacBio	RS II
		Canu	21	715223	191299	3	9	5006441	PacBio	RS II
		Flye	46	159737	66591	9	25	4881663	PacBio	RS II
		SPAdes	554	43096	11940	34	114	4934739	PacBio	RS II
		Unicycler	56	172393	37431	9	34	4773594	PacBio	RS II
SRR27710530	Proteus mirabilis	StrainCascade	2	4038303	4038303	1	1	4082254	ONT	GridION
		Canu	15	4103592	74640	1	4	4815976	ONT	GridION
		Flye	2	4038301	4038301	1	1	4085703	ONT	GridION
		LJA	11	4038291	4038291	1	1	4199221	ONT	GridION
		SPAdes	9	3999032	3999032	1	1	4083411	ONT	GridION
		Unicycler	3	4038297	4038297	1	1	4132902	ONT	GridION
SRR27874740	Bifidobacterium animalis subsp. Lactis	StrainCascade	6	2514360	701630	1	2	3366625	ONT	GridION
		Canu	40	3240168	24511	1	13	4242687	ONT	GridION
		Flye	7	2502850	701630	1	2	3358159	ONT	GridION
		LJA	25	1582298	61129	2	3	3583586	ONT	GridION
		SPAdes	61	3166878	3166878	1	1	3376353	ONT	GridION
		Unicycler	8	3206258	3206258	1	1	3440375	ONT	GridION
SRR28053597	Clostridium scindens	StrainCascade	4	1693683	577862	2	3	4508275	ONT	GridION
		Canu	47	3790914	57007	1	16	6093250	ONT	GridION
		Flye	6	3798482	608188	1	2	4581121	ONT	GridION
		LJA	61	353175	40730	6	31	5220252	ONT	GridION
		SPAdes	109	173639	51388	8	23	3991385	ONT	GridION
		Unicycler	4	1693660	608022	2	3	4538469	ONT	GridION
SRR28405586	Staphylococcus aureus	StrainCascade	2	2891236	2891236	1	1	2946732	PacBio	Sequel II
		Canu	6	2908130	2908130	1	1	3040874	PacBio	Sequel II
		Flye	2	2891236	2891236	1	1	2946732	PacBio	Sequel II
		LJA	2	2891236	2891236	1	1	2946732	PacBio	Sequel II
		SPAdes	3	2882448	2882448	1	1	2938198	PacBio	Sequel II
		Unicycler	3	2888970	2888970	1	1	2957797	PacBio	Sequel II
SRR28828869	Faecalibacterium prausnitzii	StrainCascade	1	3124996	3124996	1	1	3124996	PacBio	Sequel
		Canu	11	3135831	3135831	1	1	3337271	PacBio	Sequel
		Flye	3	2185465	866329	1	2	3125831	PacBio	Sequel
		LJA	1	3124996	3124996	1	1	3124996	PacBio	Sequel
		SPAdes	6	2790627	334398	1	2	3125979	PacBio	Sequel
		Unicycler	10	771082	150211	2	5	3255428	PacBio	Sequel
SRR29418636	Actinomyces timonensis	StrainCascade	1	2452301	2452301	1	1	2452301	ONT	GridION
		Canu	1	2459831	2459831	1	1	2459831	ONT	GridION
		Flye	1	2452325	2452325	1	1	2452325	ONT	GridION
		LJA	1	60532	60532	1	1	60532	ONT	GridION
		SPAdes	7	1437748	314064	1	3	2450776	ONT	GridION
		Unicycler	1	2452296	2452296	1	1	2452296	ONT	GridION
SRR29516548	Klebsiella pasteurii	StrainCascade	4	5962957	5962957	1	1	6354641	ONT	GridION
		Canu	23	6049500	125088	1	9	8145857	ONT	GridION
		Flye	4	5962955	5962955	1	1	6354639	ONT	GridION
		SPAdes	10	5962962	5962962	1	1	6356963	ONT	GridION
		Unicycler	6	5962718	5962718	1	1	6365547	ONT	GridION
SRR29554088	Yersinia pestis	StrainCascade	5	2431631	2143090	1	2	4823764	ONT	MinION
		Canu	12	4686061	127629	1	3	5420329	ONT	MinION
		Flye	5	2431630	2143087	1	2	4855143	ONT	MinION
		LJA	9	4649793	4649793	1	1	4965402	ONT	MinION
		SPAdes	16	1571005	271216	2	4	4820407	ONT	MinION
		Unicycler	11	4107352	118488	1	4	5199536	ONT	MinION
SRR29938738	Mediterraneibacter gnavus	StrainCascade	1	3257864	3257864	1	1	3257864	ONT	GridION
		Canu	2	3379019	3379019	1	1	3392921	ONT	GridION
		Flye	2	3036024	3036024	1	1	3248938	ONT	GridION
		LJA	1	3257859	3257859	1	1	3257859	ONT	GridION
		SPAdes	18	814142	153188	2	4	3237630	ONT	GridION
		Unicycler	2	3257332	3257332	1	1	3264273	ONT	GridION
SRR29988755	Salmonella enterica	StrainCascade	4	4679499	4679499	1	1	4827943	ONT	GridION
		Canu	7	4688192	4688192	1	1	4919675	ONT	GridION
		Flye	12	868303	228930	3	6	4810523	ONT	GridION
		LJA	16	520117	197648	3	9	4841470	ONT	GridION
		SPAdes	18	1252454	570185	2	4	4814462	ONT	GridION
		Unicycler	4	4670218	4670218	1	1	4818613	ONT	GridION
SRR30008580	Proteus mirabilis	StrainCascade	1	4101989	4101989	1	1	4101989	ONT	MinION
		Canu	1	4136892	4136892	1	1	4136892	ONT	MinION
		Flye	1	4101701	4101701	1	1	4101701	ONT	MinION
		LJA	731	25340	8039	162	490	12046202	ONT	MinION
		SPAdes	156	235617	46824	6	20	4088645	ONT	MinION
		Unicycler	1	4100815	4100815	1	1	4100815	ONT	MinION
SRR30481589	Bifidobacterium adolescentis	StrainCascade	3	2025512	2025512	1	1	2093114	ONT	GridION
		Canu	53	2040548	14512	1	5	2392866	ONT	GridION
		Flye	6	2025798	2025798	1	1	2102749	ONT	GridION
		LJA	1	59619	59619	1	1	59619	ONT	GridION
		SPAdes	2589	4742	1348	136	459	2555344	ONT	GridION
		Unicycler	3	2025495	2025495	1	1	2093093	ONT	GridION
SRR30672348	Escherichia coli	StrainCascade	1	6111634	6111634	1	1	6111634	PacBio	Revio
		Canu	7	6114742	6114742	1	1	6293878	PacBio	Revio
		LJA	817	26335	9220	174	527	14143053	PacBio	Revio
		SPAdes	10	4042957	2071740	1	2	6116299	PacBio	Revio
		Unicycler	1	6111634	6111634	1	1	6111634	PacBio	Revio
SRR30940520	Streptococcus salivarius	StrainCascade	1	2178003	2178003	1	1	2178003	PacBio	Sequel II
		Canu	6	2195177	2195177	1	1	2333026	PacBio	Sequel II
		Flye	1	2172200	2172200	1	1	2172200	PacBio	Sequel II
		LJA	1	2178003	2178003	1	1	2178003	PacBio	Sequel II
		SPAdes	5	1614224	562955	1	2	2178447	PacBio	Sequel II
		Unicycler	1	2178889	2178889	1	1	2178889	PacBio	Sequel II
SRR31075620	Salmonella enterica subsp. enterica serovar Panama	StrainCascade	2	4719005	4719005	1	1	4754116	ONT	MinION
		Canu	6	4747151	4747151	1	1	4836258	ONT	MinION
		Flye	2	4719010	4719010	1	1	4754121	ONT	MinION
		LJA	2	4718970	4718970	1	1	4754081	ONT	MinION
		SPAdes	48	4695995	4695995	1	1	4757940	ONT	MinION
		Unicycler	3	4773124	4773124	1	1	4811503	ONT	MinION
SRR31438189	Staphylococcus aureus	StrainCascade	2	2730396	2730396	1	1	2757758	PacBio	Sequel
		Canu	3	2760405	2760405	1	1	2819493	PacBio	Sequel
		Flye	2	2729014	2729014	1	1	2756279	PacBio	Sequel
		LJA	2	2730396	2730396	1	1	2757661	PacBio	Sequel
		SPAdes	3	2730523	2730523	1	1	2760533	PacBio	Sequel
		Unicycler	3	2736383	2736383	1	1	2766139	PacBio	Sequel
SRR31478236	Klebsiella pneumoniae	StrainCascade	1	5221911	5221911	1	1	5221911	PacBio	Sequel
		Canu	1	5247356	5247356	1	1	5247356	PacBio	Sequel
		Flye	1	5221911	5221911	1	1	5221911	PacBio	Sequel
		LJA	1	5221911	5221911	1	1	5221911	PacBio	Sequel
		SPAdes	1	5222021	5222021	1	1	5222021	PacBio	Sequel
		Unicycler	1	5221910	5221910	1	1	5221910	PacBio	Sequel
SRR31486850	Morganella morganii	StrainCascade	2	3948750	3948750	1	1	3956085	ONT	MinION
		Canu	2	3948675	3948675	1	1	3960239	ONT	MinION
		Flye	4	2437801	486053	1	3	4003872	ONT	MinION
		LJA	14	60657	19141	4	8	459588	ONT	MinION
		SPAdes	283	130580	42599	11	33	3976064	ONT	MinION
		Unicycler	3	3455111	477894	1	2	3973064	ONT	MinION
SRR31515195	Salmonella enterica subsp. enterica serovar Newport	StrainCascade	2	3181521	1702201	1	2	4883722	PacBio	Sequel
		Canu	6	3173242	1748370	1	2	5028681	PacBio	Sequel
		Flye	5	1222782	514228	2	4	4941008	PacBio	Sequel
		LJA	2	3181521	1702201	1	2	4883722	PacBio	Sequel
		SPAdes	4	3129456	1702455	1	2	4858309	PacBio	Sequel
		Unicycler	3	3168520	1730286	1	2	4930220	PacBio	Sequel
SRR31565365	Vibrio cholerae	StrainCascade	2	3049669	1047289	1	2	4096958	ONT	MinION
		Canu	3	1223207	1046865	2	3	4095263	ONT	MinION
		Flye	11	940572	260526	2	6	4075047	ONT	MinION
		LJA	14	369463	102766	4	10	2855305	ONT	MinION
		SPAdes	308	124620	20291	9	42	4047515	ONT	MinION
		Unicycler	13	567738	129980	2	7	4041912	ONT	MinION
SRR3371358	Bifidobacterium animalis subsp. animalis	StrainCascade	1	2027367	2027367	1	1	2027367	PacBio	RS II
		Canu	2	2039346	2039346	1	1	2062490	PacBio	RS II
		Flye	5	1234398	114257	1	3	2017546	PacBio	RS II
		LJA	1	2027366	2027366	1	1	2027366	PacBio	RS II
		SPAdes	16	1128105	317829	1	3	2115695	PacBio	RS II
		Unicycler	1	2028204	2028204	1	1	2028204	PacBio	RS II
SRR3371359	Muribaculum intestinale	StrainCascade	1	3282343	3282343	1	1	3282343	PacBio	RS II
		Canu	3	3331797	3331797	1	1	3347526	PacBio	RS II
		Flye	9	2299706	84892	1	5	3285850	PacBio	RS II
		LJA	1	3282343	3282343	1	1	3282343	PacBio	RS II
		SPAdes	93	496355	98150	3	10	3026601	PacBio	RS II
		Unicycler	2	2970377	332607	1	2	3302984	PacBio	RS II
SRR3371360	Hungateiclostridiaceae bacterium KB18	StrainCascade	1	3802787	3802787	1	1	3802787	PacBio	RS II
		Canu	3	3833859	3833859	1	1	3873300	PacBio	RS II
		Flye	3	3509971	3509971	1	1	3805639	PacBio	RS II
		LJA	1	3802785	3802785	1	1	3802785	PacBio	RS II
		SPAdes	27	827647	289765	2	5	3791441	PacBio	RS II
		Unicycler	1	3803067	3803067	1	1	3803067	PacBio	RS II
SRR3371361	Erysipelotrichaceae bacterium I46	StrainCascade	1	4468195	4468195	1	1	4468195	PacBio	RS II
		Canu	1	4488560	4488560	1	1	4488560	PacBio	RS II
		Flye	3	4326444	4326444	1	1	4498188	PacBio	RS II
		LJA	2	4327831	4327831	1	1	4451159	PacBio	RS II
		SPAdes	204	153864	50711	10	30	4462425	PacBio	RS II
		Unicycler	3	2754176	1589829	1	2	4490946	PacBio	RS II
SRR3371362	Bacteroides caecimuris	StrainCascade	4	4479598	4479598	1	1	4795716	PacBio	RS II
		Canu	5	2139677	444576	2	3	4900941	PacBio	RS II
		Flye	13	827054	234992	2	8	4880993	PacBio	RS II
		LJA	4	4473785	4473785	1	1	4790471	PacBio	RS II
		SPAdes	622	38421	10010	36	125	4817152	PacBio	RS II
		Unicycler	9	2712429	199893	1	5	4871666	PacBio	RS II
SRR3371363	Burkholderiales bacterium YL45	StrainCascade	1	2923064	2923064	1	1	2923064	PacBio	RS II
		Canu	3	2932468	2932468	1	1	3015347	PacBio	RS II
		Flye	2	2519044	415995	1	2	2935039	PacBio	RS II
		LJA	1	2923063	2923063	1	1	2923063	PacBio	RS II
		SPAdes	10	1800169	231071	1	3	2918315	PacBio	RS II
		Unicycler	1	2923401	2923401	1	1	2923401	PacBio	RS II
SRR3371364	Akkermansia muciniphila	StrainCascade	1	2744434	2744434	1	1	2744434	PacBio	RS II
		Canu	2	2764633	2764633	1	1	2795752	PacBio	RS II
		Flye	1	2745259	2745259	1	1	2745259	PacBio	RS II
		SPAdes	29	1618025	182815	1	4	2742035	PacBio	RS II
		Unicycler	1	2744445	2744445	1	1	2744445	PacBio	RS II
SRR3371365	Enterococcus faecalis	StrainCascade	1	3026001	3026001	1	1	3026001	PacBio	RS II
		Canu	1	3046960	3046960	1	1	3046960	PacBio	RS II
		Flye	1	3026020	3026020	1	1	3026020	PacBio	RS II
		LJA	1	3025989	3025989	1	1	3025989	PacBio	RS II
		SPAdes	103	227799	48672	4	16	3041717	PacBio	RS II
		Unicycler	1	3025699	3025699	1	1	3025699	PacBio	RS II
SRR3371366	Limosilactobacillus reuteri	StrainCascade	1	2044760	2044760	1	1	2044760	PacBio	RS II
		Canu	3	2060177	2060177	1	1	2103602	PacBio	RS II
		Flye	3	858401	252345	2	3	2053359	PacBio	RS II
		LJA	1	2044767	2044767	1	1	2044767	PacBio	RS II
		SPAdes	12	638245	213984	2	4	2053632	PacBio	RS II
		Unicycler	2	1340729	735934	1	2	2076663	PacBio	RS II
SRR3371367	Lachnoclostridium sp. YL32	StrainCascade	5	3811447	711799	1	4	7195825	PacBio	RS II
		Canu	13	1080714	240654	3	7	7226676	PacBio	RS II
		Flye	31	346146	119615	6	19	7241165	PacBio	RS II
		LJA	17	508987	178260	4	13	7011801	PacBio	RS II
		SPAdes	618	59748	14182	36	125	7085078	PacBio	RS II
		Unicycler	48	219784	58650	10	34	6971095	PacBio	RS II
SRR3371368	Blautia pseudococcoides	StrainCascade	1	5121507	5121507	1	1	5121507	PacBio	RS II
		Canu	3	5148614	5148614	1	1	5182338	PacBio	RS II
		Flye	1	5128654	5128654	1	1	5128654	PacBio	RS II
		LJA	1	5128591	5128591	1	1	5128591	PacBio	RS II
		SPAdes	369	87757	21856	16	58	5202786	PacBio	RS II
		Unicycler	1	5121507	5121507	1	1	5121507	PacBio	RS II
SRR3371369	Flavonifractor plautii	StrainCascade	2	3776264	3776264	1	1	3860453	PacBio	RS II
		Canu	5	3839022	3839022	1	1	3994309	PacBio	RS II
		Flye	2	3819019	3819019	1	1	3859054	PacBio	RS II
		LJA	2	3776264	3776264	1	1	3860453	PacBio	RS II
		SPAdes	155	135230	42124	8	28	3839681	PacBio	RS II
		Unicycler	4	3022295	808783	1	2	3937038	PacBio	RS II
SRR6780912	Fusobacterium varium	StrainCascade	2	3283195	3283195	1	1	3285761	ONT	MinION
		Canu	2	3283037	3283037	1	1	3285608	ONT	MinION
		Flye	2	3269594	3269594	1	1	3312459	ONT	MinION
		LJA	5	1749812	341260	1	3	3042715	ONT	MinION
		SPAdes	28561	1044	580	905	2400	8732918	ONT	MinION
		Unicycler	4	2524620	665258	1	2	3309714	ONT	MinION
SRR6780916	Fusobacterium ulcerans	StrainCascade	77	122000	24828	9	38	3862411	ONT	MinION
		Flye	77	83936	25245	10	38	3882223	ONT	MinION
		Unicycler	18	31636	22034	7	15	523123	ONT	MinION
SRR7012992	Morganella morganii	StrainCascade	7	3025942	1173729	1	2	4320662	PacBio	RS II
		Canu	8	3025942	1173729	1	2	4362300	PacBio	RS II
		Flye	10	2876108	292420	1	3	4252884	PacBio	RS II
		SPAdes	6213	3038	1021	432	1447	5659633	PacBio	RS II
		Unicycler	19	299172	119155	4	12	4200449	PacBio	RS II
SRR7254055	Proteus mirabilis	StrainCascade	3	3774923	3774923	1	1	3984288	PacBio	RS II
		Canu	8	832074	199227	2	5	4006712	PacBio	RS II
		Flye	20	329502	124058	4	13	4132946	PacBio	RS II
		LJA	24	132214	76307	9	21	2868528	PacBio	RS II
		SPAdes	28	407263	138764	3	9	3620442	PacBio	RS II
		Unicycler	53	90067	36549	15	40	3654292	PacBio	RS II
SRR7415627	Staphylococcus aureus	StrainCascade	2	2725655	2725655	1	1	2731971	PacBio	RS II
		Canu	5	2744703	2744703	1	1	2819745	PacBio	RS II
		Flye	2	2718710	2718710	1	1	2731444	PacBio	RS II
		LJA	2	2718706	2718706	1	1	2737802	PacBio	RS II
		SPAdes	30	1874878	837811	1	2	2729678	PacBio	RS II
		Unicycler	2	2725511	2725511	1	1	2731827	PacBio	RS II
SRR7415630	Enterococcus faecalis	StrainCascade	1	2847265	2847265	1	1	2847265	PacBio	Sequel
		Canu	2	2858327	2858327	1	1	2873783	PacBio	Sequel
		Flye	1	2847265	2847265	1	1	2847265	PacBio	Sequel
		LJA	1	2845293	2845293	1	1	2845293	PacBio	Sequel
		SPAdes	205	87165	17749	8	37	2880239	PacBio	Sequel
		Unicycler	1	2821840	2821840	1	1	2821840	PacBio	Sequel
SRR8570474	Fusobacterium sp. C1	StrainCascade	46	29993	11938	12	32	968213	PacBio	RS II
		Canu	459	19532	2448	31	303	3143482	PacBio	RS II
		Flye	159	25231	4047	20	87	1981916	PacBio	RS II
		SPAdes	7134	2736	1010	230	711	3439504	PacBio	RS II
		Unicycler	46	29993	11938	12	32	968213	PacBio	RS II
SRR9298671	Streptococcus salivarius	StrainCascade	2	2208328	2208328	1	1	2371841	PacBio	RS II
		Canu	2	2228612	2228612	1	1	2413520	PacBio	RS II
		Flye	4	1440663	726545	1	2	2356777	PacBio	RS II
		LJA	2	2206895	2206895	1	1	2370909	PacBio	RS II
		SPAdes	73	1631412	125218	1	5	2383718	PacBio	RS II
		Unicycler	2	2208220	2208220	1	1	2371733	PacBio	RS II
SRR9737258	Limosilactobacillus reuteri	StrainCascade	3	2210944	2210944	1	1	2400363	ONT	MinION
		Canu	3	2210749	2210749	1	1	2400156	ONT	MinION
		Flye	11	2128878	174877	1	2	2369571	ONT	MinION
		LJA	10	255342	81239	3	8	1776016	ONT	MinION
		SPAdes	17589	1094	609	728	1894	5854816	ONT	MinION
		Unicycler	19	191342	51067	4	14	2320938	ONT	MinION
SRR9974530	Bordetella pertussis	StrainCascade	1	4104229	4104229	1	1	4104229	ONT	MinION
		Canu	2	4123423	4123423	1	1	4145597	ONT	MinION
		Flye	1	4104242	4104242	1	1	4104242	ONT	MinION
		LJA	743	24096	8344	166	505	11895204	ONT	MinION
		SPAdes	585	20865	6651	65	193	3943508	ONT	MinION
		Unicycler	1	4103488	4103488	1	1	4103488	ONT	MinION
