# Supplementary material for: StrainCascade: An automated, modular workflow for high-throughput long-read bacterial genome reconstruction and characterization
Source: iScience. 2026 Jun 4;29(6):116189. doi: 10.1016/j.isci.2026.116189 (PMC13266145; doi:10.1016/j.isci.2026.116189)
Supplement: Table S4. Antimicrobial resistance (AMR) genes identified in E. coli strains — The table includes the gene symbol, sequence name, element type, element subtype, resistance class, gene length (bp), reference annotation, and corresponding SRA accession number. [file mmc5.xlsx]

## Sheet: Sheet1
Table S4. Antimicrobial resistance (AMR) genes identified in E. coli strains. The table includes the gene symbol, sequence name, element type, element subtype, resistance class, gene length (bp), reference annotation, and corresponding SRA accession number.
gene_symbol	sequence_name	element_type	element_subtype	resistance_class	length_bp	reference_name	sra_number
acrF	multidrug efflux RND transporter permease subunit AcrF	AMR	AMR	EFFLUX	2475	multidrug efflux RND transporter permease subunit AcrF	SRR17879842
ariR	biofilm/acid-resistance regulator AriR	STRESS	ACID	NA	264	biofilm/acid-resistance regulator AriR	SRR17879842
emrE	multidrug efflux SMR transporter EmrE	STRESS	BIOCIDE	EFFLUX	330	multidrug efflux SMR transporter EmrE	SRR17879842
mdtM	multidrug efflux MFS transporter MdtM	AMR	AMR	EFFLUX	1230	multidrug efflux MFS transporter MdtM	SRR17879842
blaEC	BlaEC family class C beta-lactamase	AMR	AMR	BETA-LACTAM	1131	BlaEC family class C beta-lactamase	SRR17879842
blaTEM-1	broad-spectrum class A beta-lactamase TEM-1	AMR	AMR	BETA-LACTAM	858	broad-spectrum class A beta-lactamase TEM-1	SRR17879842
blaKPC-2	carbapenem-hydrolyzing class A beta-lactamase KPC-2	AMR	AMR	BETA-LACTAM	879	carbapenem-hydrolyzing class A beta-lactamase KPC-2	SRR17879842
blaTEM	TEM family class A beta-lactamase	AMR	AMR	BETA-LACTAM	570	inhibitor-resistant broad-spectrum class A beta-lactamase TEM-34	SRR17879842
mph(A)	Mph(A) family macrolide 2'-phosphotransferase	AMR	AMR	MACROLIDE	903	Mph(A) family macrolide 2'-phosphotransferase	SRR17879842
blaTEM-1	broad-spectrum class A beta-lactamase TEM-1	AMR	AMR	BETA-LACTAM	858	broad-spectrum class A beta-lactamase TEM-1	SRR17879842
blaKPC-2	carbapenem-hydrolyzing class A beta-lactamase KPC-2	AMR	AMR	BETA-LACTAM	879	carbapenem-hydrolyzing class A beta-lactamase KPC-2	SRR17879842
blaTEM	TEM family class A beta-lactamase	AMR	AMR	BETA-LACTAM	570	inhibitor-resistant broad-spectrum class A beta-lactamase TEM-34	SRR17879842
mph(A)	Mph(A) family macrolide 2'-phosphotransferase	AMR	AMR	MACROLIDE	903	Mph(A) family macrolide 2'-phosphotransferase	SRR17879842
ariR	biofilm/acid-resistance regulator AriR	STRESS	ACID	NA	264	biofilm/acid-resistance regulator AriR	ERR2137852
emrE	multidrug efflux SMR transporter EmrE	STRESS	BIOCIDE	EFFLUX	330	multidrug efflux SMR transporter EmrE	ERR2137852
mdtM	multidrug efflux MFS transporter MdtM	AMR	AMR	EFFLUX	663	multidrug efflux MFS transporter MdtM	ERR2137852
ariR	biofilm/acid-resistance regulator AriR	STRESS	ACID	NA	225	biofilm/acid-resistance regulator AriR	SRR10032545
emrE	multidrug efflux SMR transporter EmrE	STRESS	BIOCIDE	EFFLUX	330	multidrug efflux SMR transporter EmrE	SRR10032545
acrF	multidrug efflux RND transporter permease subunit AcrF	AMR	AMR	EFFLUX	2475	multidrug efflux RND transporter permease subunit AcrF	SRR26661811
ariR	biofilm/acid-resistance regulator AriR	STRESS	ACID	NA	264	biofilm/acid-resistance regulator AriR	SRR26661811
emrE	multidrug efflux SMR transporter EmrE	STRESS	BIOCIDE	EFFLUX	330	multidrug efflux SMR transporter EmrE	SRR26661811
mdtM	multidrug efflux MFS transporter MdtM	AMR	AMR	EFFLUX	1230	multidrug efflux MFS transporter MdtM	SRR26661811
blaEC	BlaEC family class C beta-lactamase	AMR	AMR	BETA-LACTAM	1131	BlaEC family class C beta-lactamase	SRR26661811
mph(A)	Mph(A) family macrolide 2'-phosphotransferase	AMR	AMR	MACROLIDE	903	Mph(A) family macrolide 2'-phosphotransferase	SRR26661811
sul1	sulfonamide-resistant dihydropteroate synthase Sul1	AMR	AMR	SULFONAMIDE	837	sulfonamide-resistant dihydropteroate synthase Sul1	SRR26661811
qacEdelta1	quaternary ammonium compound efflux SMR transporter QacE delta 1	STRESS	BIOCIDE	QUATERNARY AMMONIUM	345	quaternary ammonium compound efflux SMR transporter QacE delta 1	SRR26661811
aadA16	ANT(3'')-Ia family aminoglycoside nucleotidyltransferase AadA16	AMR	AMR	AMINOGLYCOSIDE	843	ANT(3'')-Ia family aminoglycoside nucleotidyltransferase AadA16	SRR26661811
dfrA27	trimethoprim-resistant dihydrofolate reductase DfrA27	AMR	AMR	TRIMETHOPRIM	378	trimethoprim-resistant dihydrofolate reductase DfrA27	SRR26661811
arr-3	NAD(+)--rifampin ADP-ribosyltransferase Arr-3	AMR	AMR	RIFAMYCIN	450	NAD(+)--rifampin ADP-ribosyltransferase Arr-3	SRR26661811
aac(6')-Ib-cr5	fluoroquinolone-acetylating aminoglycoside 6'-N-acetyltransferase AAC(6')-Ib-cr5	AMR	AMR	AMINOGLYCOSIDE/QUINOLONE	552	fluoroquinolone-acetylating aminoglycoside 6'-N-acetyltransferase AAC(6')-Ib-cr5	SRR26661811
blaTEM-1	broad-spectrum class A beta-lactamase TEM-1	AMR	AMR	BETA-LACTAM	858	broad-spectrum class A beta-lactamase TEM-1	SRR26661811
blaCTX-M	CTX-M family extended-spectrum class A beta-lactamase	AMR	AMR	BETA-LACTAM	831	extended-spectrum class A beta-lactamase CTX-M-179	SRR26661811
qnrS1	quinolone resistance pentapeptide repeat protein QnrS1	AMR	AMR	QUINOLONE	654	quinolone resistance pentapeptide repeat protein QnrS1	SRR26661811
mph(A)	Mph(A) family macrolide 2'-phosphotransferase	AMR	AMR	MACROLIDE	903	Mph(A) family macrolide 2'-phosphotransferase	SRR26661811
sul1	sulfonamide-resistant dihydropteroate synthase Sul1	AMR	AMR	SULFONAMIDE	837	sulfonamide-resistant dihydropteroate synthase Sul1	SRR26661811
qacEdelta1	quaternary ammonium compound efflux SMR transporter QacE delta 1	STRESS	BIOCIDE	QUATERNARY AMMONIUM	345	quaternary ammonium compound efflux SMR transporter QacE delta 1	SRR26661811
aadA16	ANT(3'')-Ia family aminoglycoside nucleotidyltransferase AadA16	AMR	AMR	AMINOGLYCOSIDE	843	ANT(3'')-Ia family aminoglycoside nucleotidyltransferase AadA16	SRR26661811
dfrA27	trimethoprim-resistant dihydrofolate reductase DfrA27	AMR	AMR	TRIMETHOPRIM	471	trimethoprim-resistant dihydrofolate reductase DfrA27	SRR26661811
arr-3	NAD(+)--rifampin ADP-ribosyltransferase Arr-3	AMR	AMR	RIFAMYCIN	450	NAD(+)--rifampin ADP-ribosyltransferase Arr-3	SRR26661811
aac(6')-Ib-cr5	fluoroquinolone-acetylating aminoglycoside 6'-N-acetyltransferase AAC(6')-Ib-cr5	AMR	AMR	AMINOGLYCOSIDE/QUINOLONE	552	fluoroquinolone-acetylating aminoglycoside 6'-N-acetyltransferase AAC(6')-Ib-cr5	SRR26661811
blaTEM-1	broad-spectrum class A beta-lactamase TEM-1	AMR	AMR	BETA-LACTAM	858	broad-spectrum class A beta-lactamase TEM-1	SRR26661811
blaCTX-M-15	extended-spectrum class A beta-lactamase CTX-M-15	AMR	AMR	BETA-LACTAM	873	extended-spectrum class A beta-lactamase CTX-M-15	SRR26661811
qnrS1	quinolone resistance pentapeptide repeat protein QnrS1	AMR	AMR	QUINOLONE	654	quinolone resistance pentapeptide repeat protein QnrS1	SRR26661811
acrF	multidrug efflux RND transporter permease subunit AcrF	AMR	AMR	EFFLUX	2475	multidrug efflux RND transporter permease subunit AcrF	SRR26661812
ariR	biofilm/acid-resistance regulator AriR	STRESS	ACID	NA	264	biofilm/acid-resistance regulator AriR	SRR26661812
emrE	multidrug efflux SMR transporter EmrE	STRESS	BIOCIDE	EFFLUX	330	multidrug efflux SMR transporter EmrE	SRR26661812
mdtM	multidrug efflux MFS transporter MdtM	AMR	AMR	EFFLUX	1230	multidrug efflux MFS transporter MdtM	SRR26661812
blaEC	BlaEC family class C beta-lactamase	AMR	AMR	BETA-LACTAM	1131	BlaEC family class C beta-lactamase	SRR26661812
mcr-3	MCR-3 family phosphoethanolamine--lipid A transferase	AMR	AMR	COLISTIN	1593	phosphoethanolamine--lipid A transferase MCR-3.4	SRR26661812
aac(3)-IId	aminoglycoside N-acetyltransferase AAC(3)-IId	AMR	AMR	AMINOGLYCOSIDE	441	aminoglycoside N-acetyltransferase AAC(3)-IId	SRR26661812
qnrS1	quinolone resistance pentapeptide repeat protein QnrS1	AMR	AMR	QUINOLONE	654	quinolone resistance pentapeptide repeat protein QnrS1	SRR26661812
blaCTX-M-55	extended-spectrum class A beta-lactamase CTX-M-55	AMR	AMR	BETA-LACTAM	873	extended-spectrum class A beta-lactamase CTX-M-55	SRR26661812
catA2	type A-2 chloramphenicol O-acetyltransferase CatII	AMR	AMR	PHENICOL	639	type A-2 chloramphenicol O-acetyltransferase CatII	SRR26661812
acrF	multidrug efflux RND transporter permease subunit AcrF	AMR	AMR	EFFLUX	2487	multidrug efflux RND transporter permease subunit AcrF	SRR26661813
ariR	biofilm/acid-resistance regulator AriR	STRESS	ACID	NA	264	biofilm/acid-resistance regulator AriR	SRR26661813
emrE	multidrug efflux SMR transporter EmrE	STRESS	BIOCIDE	EFFLUX	330	multidrug efflux SMR transporter EmrE	SRR26661813
mdtM	multidrug efflux MFS transporter MdtM	AMR	AMR	EFFLUX	1230	multidrug efflux MFS transporter MdtM	SRR26661813
blaEC	BlaEC family class C beta-lactamase	AMR	AMR	BETA-LACTAM	1131	BlaEC family class C beta-lactamase	SRR26661813
blaCTX-M-27	extended-spectrum class A beta-lactamase CTX-M-27	AMR	AMR	BETA-LACTAM	873	extended-spectrum class A beta-lactamase CTX-M-27	SRR26661813
acrF	multidrug efflux RND transporter permease subunit AcrF	AMR	AMR	EFFLUX	2487	multidrug efflux RND transporter permease subunit AcrF	SRR26661814
ariR	biofilm/acid-resistance regulator AriR	STRESS	ACID	NA	264	biofilm/acid-resistance regulator AriR	SRR26661814
emrE	multidrug efflux SMR transporter EmrE	STRESS	BIOCIDE	EFFLUX	330	multidrug efflux SMR transporter EmrE	SRR26661814
mdtM	multidrug efflux MFS transporter MdtM	AMR	AMR	EFFLUX	1230	multidrug efflux MFS transporter MdtM	SRR26661814
blaEC	BlaEC family class C beta-lactamase	AMR	AMR	BETA-LACTAM	1131	BlaEC family class C beta-lactamase	SRR26661814
merE	broad-spectrum mercury transporter MerE	STRESS	METAL	MERCURY	234	broad-spectrum mercury transporter MerE	SRR26661814
merD	mercury resistance co-regulator MerD	STRESS	METAL	MERCURY	363	mercury resistance co-regulator MerD	SRR26661814
merB	organomercurial lyase MerB	STRESS	METAL	MERCURY	636	organomercurial lyase MerB	SRR26661814
merA	mercury(II) reductase	STRESS	METAL	MERCURY	1683	mercury(II) reductase	SRR26661814
merP	mercury resistance system periplasmic binding protein MerP	STRESS	METAL	MERCURY	273	mercury resistance system periplasmic binding protein MerP	SRR26661814
merT	mercuric transport protein MerT	STRESS	METAL	MERCURY	348	mercuric transport protein MerT	SRR26661814
merR	mercury resistance transcriptional regulator MerR	STRESS	METAL	MERCURY	426	mercury resistance transcriptional regulator MerR	SRR26661814
floR	chloramphenicol/florfenicol efflux MFS transporter FloR	AMR	AMR	PHENICOL	642	chloramphenicol/florfenicol efflux MFS transporter FloR	SRR26661814
tet(A)	tetracycline efflux MFS transporter Tet(A)	AMR	AMR	TETRACYCLINE	726	tetracycline efflux MFS transporter Tet(A)	SRR26661814
aph(6)-Id	aminoglycoside O-phosphotransferase APH(6)-Id	AMR	AMR	AMINOGLYCOSIDE	639	aminoglycoside O-phosphotransferase APH(6)-Id	SRR26661814
aph(3'')-Ib	aminoglycoside O-phosphotransferase APH(3'')-Ib	AMR	AMR	AMINOGLYCOSIDE	783	aminoglycoside O-phosphotransferase APH(3'')-Ib	SRR26661814
blaCMY	CMY-2 family class C beta-lactamase	AMR	AMR	BETA-LACTAM	1062	extended-spectrum class C beta-lactamase CMY-2	SRR26661814
hsp20	small heat shock protein sHSP20	STRESS	HEAT	NA	567	small heat shock protein sHSP20	SRR26661814
clpK	heat shock survival AAA family ATPase ClpK	STRESS	HEAT	NA	2787	heat shock survival AAA family ATPase ClpK	SRR26661814
arsR	As(III)-sensing metalloregulatory transcriptional repressor ArsR	STRESS	METAL	ARSENIC	348	As(III)-sensing metalloregulatory transcriptional repressor ArsR	SRR26661814
arsD	arsenite efflux transporter metallochaperone ArsD	STRESS	METAL	ARSENIC	360	arsenite efflux transporter metallochaperone ArsD	SRR26661814
arsA	arsenite efflux transporter ATPase subunit ArsA	STRESS	METAL	ARSENIC	1749	arsenite efflux transporter ATPase subunit ArsA	SRR26661814
pcoE	copper resistance system metallochaperone PcoE	STRESS	METAL	COPPER	432	copper resistance system metallochaperone PcoE	SRR26661814
pcoS	copper resistance membrane spanning protein PcoS	STRESS	METAL	COPPER	1398	copper resistance membrane spanning protein PcoS	SRR26661814
pcoR	copper response regulator transcription factor PcoR	STRESS	METAL	COPPER	678	copper response regulator transcription factor PcoR	SRR26661814
pcoD	copper resistance inner membrane protein PcoD	STRESS	METAL	COPPER	723	copper resistance inner membrane protein PcoD	SRR26661814
pcoC	copper resistance system metallochaperone PcoC	STRESS	METAL	COPPER	378	copper resistance system metallochaperone PcoC	SRR26661814
pcoB	copper-binding protein PcoB	STRESS	METAL	COPPER	888	copper-binding protein PcoB	SRR26661814
silP	Ag(+)-translocating P-type ATPase SilP	STRESS	METAL	SILVER	2466	Ag(+)-translocating P-type ATPase SilP	SRR26661814
silB	Cu(+)/Ag(+) efflux RND transporter periplasmic adaptor subunit SilB	STRESS	METAL	COPPER/SILVER	1233	Cu(+)/Ag(+) efflux RND transporter periplasmic adaptor subunit SilB	SRR26661814
silF	Cu(+)/Ag(+) efflux RND transporter periplasmic metallochaperone SilF	STRESS	METAL	COPPER/SILVER	351	Cu(+)/Ag(+) efflux RND transporter periplasmic metallochaperone SilF	SRR26661814
silC	Cu(+)/Ag(+) efflux RND transporter outer membrane channel SilC	STRESS	METAL	COPPER/SILVER	927	Cu(+)/Ag(+) efflux RND transporter outer membrane channel SilC	SRR26661814
silR	copper/silver response regulator transcription factor SilR	STRESS	METAL	COPPER/SILVER	678	copper/silver response regulator transcription factor SilR	SRR26661814
silS	copper/silver sensor histidine kinase SilS	STRESS	METAL	COPPER/SILVER	1293	copper/silver sensor histidine kinase SilS	SRR26661814
silE	silver-binding protein SilE	STRESS	METAL	SILVER	429	silver-binding protein SilE	SRR26661814
dfrA12	trimethoprim-resistant dihydrofolate reductase DfrA12	AMR	AMR	TRIMETHOPRIM	417	trimethoprim-resistant dihydrofolate reductase DfrA12	SRR26661814
aadA2	ANT(3'')-Ia family aminoglycoside nucleotidyltransferase AadA2	AMR	AMR	AMINOGLYCOSIDE	789	ANT(3'')-Ia family aminoglycoside nucleotidyltransferase AadA2	SRR26661814
qacEdelta1	quaternary ammonium compound efflux SMR transporter QacE delta 1	STRESS	BIOCIDE	QUATERNARY AMMONIUM	345	quaternary ammonium compound efflux SMR transporter QacE delta 1	SRR26661814
sul1	sulfonamide-resistant dihydropteroate synthase Sul1	AMR	AMR	SULFONAMIDE	837	sulfonamide-resistant dihydropteroate synthase Sul1	SRR26661814
mph(A)	Mph(A) family macrolide 2'-phosphotransferase	AMR	AMR	MACROLIDE	903	Mph(A) family macrolide 2'-phosphotransferase	SRR26661814
erm(B)	23S rRNA (adenine(2058)-N(6))-methyltransferase Erm(B)	AMR	AMR	LINCOSAMIDE/MACROLIDE/STREPTOGRAMIN	735	23S rRNA (adenine(2058)-N(6))-methyltransferase Erm(B)	SRR26661814
aac(3)-IIe	aminoglycoside N-acetyltransferase AAC(3)-IIe	AMR	AMR	AMINOGLYCOSIDE	441	aminoglycoside N-acetyltransferase AAC(3)-IIe	SRR26661814
aph(3'')-Ib	aminoglycoside O-phosphotransferase APH(3'')-Ib	AMR	AMR	AMINOGLYCOSIDE	786	aminoglycoside O-phosphotransferase APH(3'')-Ib	SRR26661815
aph(6)-Id	aminoglycoside O-phosphotransferase APH(6)-Id	AMR	AMR	AMINOGLYCOSIDE	639	aminoglycoside O-phosphotransferase APH(6)-Id	SRR26661815
aac(3)-IId	aminoglycoside N-acetyltransferase AAC(3)-IId	AMR	AMR	AMINOGLYCOSIDE	441	aminoglycoside N-acetyltransferase AAC(3)-IId	SRR26661815
aph(3')-Ia	aminoglycoside O-phosphotransferase APH(3')-Ia	AMR	AMR	AMINOGLYCOSIDE	813	aminoglycoside O-phosphotransferase APH(3')-Ia	SRR26661815
mph(A)	Mph(A) family macrolide 2'-phosphotransferase	AMR	AMR	MACROLIDE	729	Mph(A) family macrolide 2'-phosphotransferase	SRR26661815
sul1	sulfonamide-resistant dihydropteroate synthase Sul1	AMR	AMR	SULFONAMIDE	837	sulfonamide-resistant dihydropteroate synthase Sul1	SRR26661815
qacE	quaternary ammonium compound efflux SMR transporter QacE	STRESS	BIOCIDE	QUATERNARY AMMONIUM	207	quaternary ammonium compound efflux SMR transporter QacE delta 1	SRR26661815
qnrB91	quinolone resistance pentapeptide repeat protein QnrB91	AMR	AMR	QUINOLONE	642	quinolone resistance pentapeptide repeat protein QnrB91	SRR26661815
sul1	sulfonamide-resistant dihydropteroate synthase Sul1	AMR	AMR	SULFONAMIDE	837	sulfonamide-resistant dihydropteroate synthase Sul1	SRR26661815
qacEdelta1	quaternary ammonium compound efflux SMR transporter QacE delta 1	STRESS	BIOCIDE	QUATERNARY AMMONIUM	345	quaternary ammonium compound efflux SMR transporter QacE delta 1	SRR26661815
aadA16	ANT(3'')-Ia family aminoglycoside nucleotidyltransferase AadA16	AMR	AMR	AMINOGLYCOSIDE	843	ANT(3'')-Ia family aminoglycoside nucleotidyltransferase AadA16	SRR26661815
dfrA27	trimethoprim-resistant dihydrofolate reductase DfrA27	AMR	AMR	TRIMETHOPRIM	471	trimethoprim-resistant dihydrofolate reductase DfrA27	SRR26661815
arr-3	NAD(+)--rifampin ADP-ribosyltransferase Arr-3	AMR	AMR	RIFAMYCIN	450	NAD(+)--rifampin ADP-ribosyltransferase Arr-3	SRR26661815
aac(6')-Ib-cr5	fluoroquinolone-acetylating aminoglycoside 6'-N-acetyltransferase AAC(6')-Ib-cr5	AMR	AMR	AMINOGLYCOSIDE/QUINOLONE	552	fluoroquinolone-acetylating aminoglycoside 6'-N-acetyltransferase AAC(6')-Ib-cr5	SRR26661815
tet(A)	tetracycline efflux MFS transporter Tet(A)	AMR	AMR	TETRACYCLINE	726	tetracycline efflux MFS transporter Tet(A)	SRR26661815
floR	chloramphenicol/florfenicol efflux MFS transporter FloR	AMR	AMR	PHENICOL	1212	chloramphenicol/florfenicol efflux MFS transporter FloR	SRR26661815
blaTEM-1	broad-spectrum class A beta-lactamase TEM-1	AMR	AMR	BETA-LACTAM	858	broad-spectrum class A beta-lactamase TEM-1	SRR26661815
blaCTX-M-3	extended-spectrum class A beta-lactamase CTX-M-3	AMR	AMR	BETA-LACTAM	873	extended-spectrum class A beta-lactamase CTX-M-3	SRR26661815
qnrS1	quinolone resistance pentapeptide repeat protein QnrS1	AMR	AMR	QUINOLONE	654	quinolone resistance pentapeptide repeat protein QnrS1	SRR26661815
acrF	multidrug efflux RND transporter permease subunit AcrF	AMR	AMR	EFFLUX	2475	multidrug efflux RND transporter permease subunit AcrF	SRR26661815
ariR	biofilm/acid-resistance regulator AriR	STRESS	ACID	NA	264	biofilm/acid-resistance regulator AriR	SRR26661815
emrE	multidrug efflux SMR transporter EmrE	STRESS	BIOCIDE	EFFLUX	330	multidrug efflux SMR transporter EmrE	SRR26661815
mdtM	multidrug efflux MFS transporter MdtM	AMR	AMR	EFFLUX	1230	multidrug efflux MFS transporter MdtM	SRR26661815
blaEC	BlaEC family class C beta-lactamase	AMR	AMR	BETA-LACTAM	1131	BlaEC family class C beta-lactamase	SRR26661815
blaEC	BlaEC family class C beta-lactamase	AMR	AMR	BETA-LACTAM	1131	BlaEC family class C beta-lactamase	SRR26661816
mdtM	multidrug efflux MFS transporter MdtM	AMR	AMR	EFFLUX	723	multidrug efflux MFS transporter MdtM	SRR26661816
emrE	multidrug efflux SMR transporter EmrE	STRESS	BIOCIDE	EFFLUX	330	multidrug efflux SMR transporter EmrE	SRR26661816
blaCTX-M	CTX-M family extended-spectrum class A beta-lactamase	AMR	AMR	BETA-LACTAM	702	extended-spectrum class A beta-lactamase CTX-M-55	SRR26661816
ariR	biofilm/acid-resistance regulator AriR	STRESS	ACID	NA	264	biofilm/acid-resistance regulator AriR	SRR26661816
acrF	multidrug efflux RND transporter permease subunit AcrF	AMR	AMR	EFFLUX	2475	multidrug efflux RND transporter permease subunit AcrF	SRR26661817
ariR	biofilm/acid-resistance regulator AriR	STRESS	ACID	NA	264	biofilm/acid-resistance regulator AriR	SRR26661817
emrE	multidrug efflux SMR transporter EmrE	STRESS	BIOCIDE	EFFLUX	330	multidrug efflux SMR transporter EmrE	SRR26661817
mdtM	multidrug efflux MFS transporter MdtM	AMR	AMR	EFFLUX	1230	multidrug efflux MFS transporter MdtM	SRR26661817
blaEC	BlaEC family class C beta-lactamase	AMR	AMR	BETA-LACTAM	1131	BlaEC family class C beta-lactamase	SRR26661817
aac(3)-IId	aminoglycoside N-acetyltransferase AAC(3)-IId	AMR	AMR	AMINOGLYCOSIDE	540	aminoglycoside N-acetyltransferase AAC(3)-IId	SRR26661817
blaOXA	OXA-9 family oxacillin-hydrolyzing class D beta-lactamase	AMR	AMR	BETA-LACTAM	819	oxacillin-hydrolyzing class D beta-lactamase OXA-9	SRR26661817
aadA1	ANT(3'')-Ia family aminoglycoside nucleotidyltransferase AadA1	AMR	AMR	AMINOGLYCOSIDE	786	ANT(3'')-Ia family aminoglycoside nucleotidyltransferase AadA1	SRR26661817
aac(6')-Ib	AAC(6')-Ib family aminoglycoside 6'-N-acetyltransferase	AMR	AMR	AMINOGLYCOSIDE	552	AAC(6')-Ib family aminoglycoside 6'-N-acetyltransferase	SRR26661817
blaCTX-M-15	extended-spectrum class A beta-lactamase CTX-M-15	AMR	AMR	BETA-LACTAM	873	extended-spectrum class A beta-lactamase CTX-M-15	SRR26661817
qnrS1	quinolone resistance pentapeptide repeat protein QnrS1	AMR	AMR	QUINOLONE	654	quinolone resistance pentapeptide repeat protein QnrS1	SRR26661817
acrF	multidrug efflux RND transporter permease subunit AcrF	AMR	AMR	EFFLUX	2487	multidrug efflux RND transporter permease subunit AcrF	SRR26661818
ariR	biofilm/acid-resistance regulator AriR	STRESS	ACID	NA	264	biofilm/acid-resistance regulator AriR	SRR26661818
emrE	multidrug efflux SMR transporter EmrE	STRESS	BIOCIDE	EFFLUX	330	multidrug efflux SMR transporter EmrE	SRR26661818
mdtM	multidrug efflux MFS transporter MdtM	AMR	AMR	EFFLUX	1230	multidrug efflux MFS transporter MdtM	SRR26661818
blaEC	BlaEC family class C beta-lactamase	AMR	AMR	BETA-LACTAM	1131	BlaEC family class C beta-lactamase	SRR26661818
qnrS1	quinolone resistance pentapeptide repeat protein QnrS1	AMR	AMR	QUINOLONE	654	quinolone resistance pentapeptide repeat protein QnrS1	SRR26661818
blaNDM-1	subclass B1 metallo-beta-lactamase NDM-1	AMR	AMR	BETA-LACTAM	810	subclass B1 metallo-beta-lactamase NDM-1	SRR26661818
dfrA14	trimethoprim-resistant dihydrofolate reductase DfrA14	AMR	AMR	TRIMETHOPRIM	471	trimethoprim-resistant dihydrofolate reductase DfrA14	SRR26661818
qnrS1	quinolone resistance pentapeptide repeat protein QnrS1	AMR	AMR	QUINOLONE	654	quinolone resistance pentapeptide repeat protein QnrS1	SRR26661818
ble	bleomycin binding protein Ble-MBL	AMR	AMR	BLEOMYCIN	360	bleomycin binding protein Ble-MBL	SRR26661818
blaNDM	NDM family subclass B1 metallo-beta-lactamase	AMR	AMR	BETA-LACTAM	477	subclass B1 metallo-beta-lactamase NDM-1	SRR26661818
aadA1	ANT(3'')-Ia family aminoglycoside nucleotidyltransferase AadA1	AMR	AMR	AMINOGLYCOSIDE	789	ANT(3'')-Ia family aminoglycoside nucleotidyltransferase AadA1	SRR30672348
aph(7'')-Ia	aminoglycoside O-phosphotransferase APH(7'')-Ia	AMR	AMR	AMINOGLYCOSIDE	996	aminoglycoside O-phosphotransferase APH(7'')-Ia	SRR30672348
aph(3')-Ia	aminoglycoside O-phosphotransferase APH(3')-Ia	AMR	AMR	AMINOGLYCOSIDE	813	aminoglycoside O-phosphotransferase APH(3')-Ia	SRR30672348
acrF	multidrug efflux RND transporter permease subunit AcrF	AMR	AMR	EFFLUX	3102	multidrug efflux RND transporter permease subunit AcrF	SRR30672348
blaEC	BlaEC family class C beta-lactamase	AMR	AMR	BETA-LACTAM	1131	BlaEC family class C beta-lactamase	SRR30672348
emrD	multidrug efflux MFS transporter EmrD	AMR	AMR	EFFLUX	1188	multidrug efflux MFS transporter EmrD	NL0006
hlyA-alpha	RTX toxin hemolysin HlyA	VIRULENCE	VIRULENCE	NA	3072	RTX toxin hemolysin HlyA	NL0006
acrF	multidrug efflux RND transporter permease subunit AcrF	AMR	AMR	EFFLUX	3102	multidrug efflux RND transporter permease subunit AcrF	NL0006
sslE	lipoprotein metalloprotease SslE	VIRULENCE	VIRULENCE	NA	4560	lipoprotein metalloprotease SslE	NL0006
ybtP	yersiniabactin ABC transporter ATP-binding/permease protein YbtP	VIRULENCE	VIRULENCE	NA	1800	yersiniabactin ABC transporter ATP-binding/permease protein YbtP	NL0006
ybtQ	yersiniabactin ABC transporter ATP-binding/permease protein YbtQ	VIRULENCE	VIRULENCE	NA	1800	yersiniabactin ABC transporter ATP-binding/permease protein YbtQ	NL0006
emrE	multidrug efflux SMR transporter EmrE	STRESS	BIOCIDE	EFFLUX	330	multidrug efflux SMR transporter EmrE	NL0006
marR_S3N	Escherichia ampicillin/chloramphenicol/quinolone/rifampin/tetracycline resistant MarR	AMR	POINT	MULTIDRUG	264	transcriptional regulator MarR	NL0006
ariR	biofilm/acid-resistance regulator AriR	STRESS	ACID	NA	264	biofilm/acid-resistance regulator AriR	NL0006
iss	increased serum survival lipoprotein Iss	VIRULENCE	VIRULENCE	NA	291	increased serum survival lipoprotein Iss	NL0006
fdeC	inverse autotransporter adhesin FdeC	VIRULENCE	VIRULENCE	NA	4245	inverse autotransporter adhesin FdeC	NL0006
vactox	vacuolating autotransporter toxin Vat	VIRULENCE	VIRULENCE	NA	4128	vacuolating autotransporter toxin Vat	NL0006
iroB	salmochelin biosynthesis C-glycosyltransferase IroB	VIRULENCE	VIRULENCE	NA	1113	salmochelin biosynthesis C-glycosyltransferase IroB	NL0006
iroC	salmochelin/enterobactin export ABC transporter IroC	VIRULENCE	VIRULENCE	NA	3657	salmochelin/enterobactin export ABC transporter IroC	NL0006
iroD	catecholate siderophore esterase IroD	VIRULENCE	VIRULENCE	NA	1227	catecholate siderophore esterase IroD	NL0006
iroE	catecholate siderophore esterase IroE	VIRULENCE	VIRULENCE	NA	954	catecholate siderophore esterase IroE	NL0006
iroN	siderophore salmochelin receptor IroN	VIRULENCE	VIRULENCE	NA	2175	siderophore salmochelin receptor IroN	NL0006
sfaS	S-fimbrial adhesin minor subunit SfaS	VIRULENCE	VIRULENCE	NA	489	S-fimbrial adhesin minor subunit SfaS	NL0006
sfaF	S/F1C fimbrial biogenesis usher protein SfaF/FocD	VIRULENCE	VIRULENCE	NA	2628	S/F1C fimbrial biogenesis usher protein SfaF/FocD	NL0006
mchF	microcin H47 export transporter peptidase/ATP-binding subunit MchF	VIRULENCE	VIRULENCE	NA	1083	microcin H47 export transporter peptidase/ATP-binding subunit MchF	NL0006
blaEC	BlaEC family class C beta-lactamase	AMR	AMR	BETA-LACTAM	1131	cephalosporin-hydrolyzing class C beta-lactamase EC-5	NL0006
sfaF	S/F1C fimbrial biogenesis usher protein SfaF/FocD	VIRULENCE	VIRULENCE	NA	2628	S/F1C fimbrial biogenesis usher protein SfaF/FocD	NL0006
cnf1	cytotoxic necrotizing factor CNF1	VIRULENCE	VIRULENCE	NA	2835	cytotoxic necrotizing factor CNF1	NL0006
hlyA-alpha	RTX toxin hemolysin HlyA	VIRULENCE	VIRULENCE	NA	3072	RTX toxin hemolysin HlyA	NL0006
mcr-3.5	phosphoethanolamine--lipid A transferase MCR-3.5	AMR	AMR	COLISTIN	1623	phosphoethanolamine--lipid A transferase MCR-3.5	SRR19391264
qnrS1	quinolone resistance pentapeptide repeat protein QnrS1	AMR	AMR	QUINOLONE	654	quinolone resistance pentapeptide repeat protein QnrS1	SRR19391264
blaCTX-M	CTX-M family extended-spectrum class A beta-lactamase	AMR	AMR	BETA-LACTAM	711	extended-spectrum class A beta-lactamase CTX-M-55	SRR19391264
catA2	type A-2 chloramphenicol O-acetyltransferase CatII	AMR	AMR	PHENICOL	639	type A-2 chloramphenicol O-acetyltransferase CatII	SRR19391264
aac(3)-IId	aminoglycoside N-acetyltransferase AAC(3)-IId	AMR	AMR	AMINOGLYCOSIDE	858	aminoglycoside N-acetyltransferase AAC(3)-IId	SRR19391264
aph(3')-Ia	aminoglycoside O-phosphotransferase APH(3')-Ia	AMR	AMR	AMINOGLYCOSIDE	813	aminoglycoside O-phosphotransferase APH(3')-Ia	SRR19391264
sul3	sulfonamide-resistant dihydropteroate synthase Sul3	AMR	AMR	SULFONAMIDE	789	sulfonamide-resistant dihydropteroate synthase Sul3	SRR19391264
qacL	quaternary ammonium compound efflux SMR transporter QacL	STRESS	BIOCIDE	QUATERNARY AMMONIUM	330	quaternary ammonium compound efflux SMR transporter QacL	SRR19391264
aadA1	ANT(3'')-Ia family aminoglycoside nucleotidyltransferase AadA1	AMR	AMR	AMINOGLYCOSIDE	789	ANT(3'')-Ia family aminoglycoside nucleotidyltransferase AadA1	SRR19391264
cmlA1	chloramphenicol efflux MFS transporter CmlA1	AMR	AMR	PHENICOL	1257	chloramphenicol efflux MFS transporter CmlA1	SRR19391264
aadA2	ANT(3'')-Ia family aminoglycoside nucleotidyltransferase AadA2	AMR	AMR	AMINOGLYCOSIDE	789	ANT(3'')-Ia family aminoglycoside nucleotidyltransferase AadA2	SRR19391264
tet(A)	tetracycline efflux MFS transporter Tet(A)	AMR	AMR	TETRACYCLINE	1197	tetracycline efflux MFS transporter Tet(A)	SRR19391264
dfrA17	trimethoprim-resistant dihydrofolate reductase DfrA17	AMR	AMR	TRIMETHOPRIM	471	trimethoprim-resistant dihydrofolate reductase DfrA17	SRR19391264
qacEdelta1	quaternary ammonium compound efflux SMR transporter QacE delta 1	STRESS	BIOCIDE	QUATERNARY AMMONIUM	345	quaternary ammonium compound efflux SMR transporter QacE delta 1	SRR19391264
blaTEM-1	broad-spectrum class A beta-lactamase TEM-1	AMR	AMR	BETA-LACTAM	858	broad-spectrum class A beta-lactamase TEM-1	SRR19391264
aph(6)-Id	aminoglycoside O-phosphotransferase APH(6)-Id	AMR	AMR	AMINOGLYCOSIDE	831	aminoglycoside O-phosphotransferase APH(6)-Id	SRR19391264
aph(3'')-Ib	aminoglycoside O-phosphotransferase APH(3'')-Ib	AMR	AMR	AMINOGLYCOSIDE	801	aminoglycoside O-phosphotransferase APH(3'')-Ib	SRR19391264
iss	increased serum survival lipoprotein Iss	VIRULENCE	VIRULENCE	NA	291	increased serum survival lipoprotein Iss	SRR19391264
iucA	aerobactin synthase IucA	VIRULENCE	VIRULENCE	NA	1722	aerobactin synthase IucA	SRR19391264
iucB	N(6)-hydroxylysine O-acetyltransferase IucB	VIRULENCE	VIRULENCE	NA	588	N(6)-hydroxylysine O-acetyltransferase IucB	SRR19391264
iucC	NIS family aerobactin synthetase IucC	VIRULENCE	VIRULENCE	NA	885	NIS family aerobactin synthetase IucC	SRR19391264
iucD	NADPH-dependent L-lysine N(6)-monooxygenase IucD	VIRULENCE	VIRULENCE	NA	1275	NADPH-dependent L-lysine N(6)-monooxygenase IucD	SRR19391264
iutA	ferric aerobactin receptor IutA	VIRULENCE	VIRULENCE	NA	2187	ferric aerobactin receptor IutA	SRR19391264
acrF	multidrug efflux RND transporter permease subunit AcrF	AMR	AMR	EFFLUX	3102	multidrug efflux RND transporter permease subunit AcrF	SRR19391264
parE_S458A	Escherichia quinolone resistant ParE	AMR	POINT	QUINOLONE	1890	DNA topoisomerase IV subunit B ParE	SRR19391264
parC_S80I	Escherichia quinolone resistant ParC	AMR	POINT	QUINOLONE	2256	DNA topoisomerase IV subunit A ParC	SRR19391264
gyrA_D87N	Escherichia quinolone resistant GyrA	AMR	POINT	QUINOLONE	2625	DNA gyrase subunit A GyrA	SRR19391264
gyrA_S83L	Escherichia quinolone resistant GyrA	AMR	POINT	QUINOLONE	2625	DNA gyrase subunit A GyrA	SRR19391264
emrE	multidrug efflux SMR transporter EmrE	STRESS	BIOCIDE	EFFLUX	330	multidrug efflux SMR transporter EmrE	SRR19391264
tet(B)	tetracycline efflux MFS transporter Tet(B)	AMR	AMR	TETRACYCLINE	1203	tetracycline efflux MFS transporter Tet(B)	SRR19391264
ariR	biofilm/acid-resistance regulator AriR	STRESS	ACID	NA	264	biofilm/acid-resistance regulator AriR	SRR19391264
iss	increased serum survival lipoprotein Iss	VIRULENCE	VIRULENCE	NA	291	increased serum survival lipoprotein Iss	SRR19391264
nfsA_G126R	Escherichia nitrofurantoin resistant NfsA	AMR	POINT	NITROFURAN	720	nitroreductase NfsA	SRR19391264
fdeC	inverse autotransporter adhesin FdeC	VIRULENCE	VIRULENCE	NA	4248	inverse autotransporter adhesin FdeC	SRR19391264
espX1	type III secretion system effector EspX1	VIRULENCE	VIRULENCE	NA	1347	type III secretion system effector EspX1	SRR19391264
mdtM	multidrug efflux MFS transporter MdtM	AMR	AMR	EFFLUX	1227	multidrug efflux MFS transporter MdtM	SRR19391264
blaEC	BlaEC family class C beta-lactamase	AMR	AMR	BETA-LACTAM	1071	extended-spectrum class C beta-lactamase EC-15	SRR19391264
acrF	multidrug efflux RND transporter permease subunit AcrF	AMR	AMR	EFFLUX	3102	multidrug efflux RND transporter permease subunit AcrF	SRR10971019
ariR	biofilm/acid-resistance regulator AriR	STRESS	ACID	NA	264	biofilm/acid-resistance regulator AriR	SRR10971019
emrE	multidrug efflux SMR transporter EmrE	STRESS	BIOCIDE	EFFLUX	330	multidrug efflux SMR transporter EmrE	SRR10971019
mdtM	multidrug efflux MFS transporter MdtM	AMR	AMR	EFFLUX	1230	multidrug efflux MFS transporter MdtM	SRR10971019
blaEC	BlaEC family class C beta-lactamase	AMR	AMR	BETA-LACTAM	1131	BlaEC family class C beta-lactamase	SRR10971019
acrF	multidrug efflux RND transporter permease subunit AcrF	AMR	AMR	EFFLUX	3102	multidrug efflux RND transporter permease subunit AcrF	SRR19043792
mdtM	multidrug efflux MFS transporter MdtM	AMR	AMR	EFFLUX	1230	multidrug efflux MFS transporter MdtM	SRR19043792
blaEC	BlaEC family class C beta-lactamase	AMR	AMR	BETA-LACTAM	1131	BlaEC family class C beta-lactamase	SRR19043792
ariR	biofilm/acid-resistance regulator AriR	STRESS	ACID	NA	264	biofilm/acid-resistance regulator AriR	SRR19043792
emrE	multidrug efflux SMR transporter EmrE	STRESS	BIOCIDE	EFFLUX	330	multidrug efflux SMR transporter EmrE	SRR19043792
acrF	multidrug efflux RND transporter permease subunit AcrF	AMR	AMR	EFFLUX	3102	multidrug efflux RND transporter permease subunit AcrF	SRR23036727
ariR	biofilm/acid-resistance regulator AriR	STRESS	ACID	NA	264	biofilm/acid-resistance regulator AriR	SRR23036727
emrE	multidrug efflux SMR transporter EmrE	STRESS	BIOCIDE	EFFLUX	330	multidrug efflux SMR transporter EmrE	SRR23036727
mdtM	multidrug efflux MFS transporter MdtM	AMR	AMR	EFFLUX	1230	multidrug efflux MFS transporter MdtM	SRR23036727
blaEC	BlaEC family class C beta-lactamase	AMR	AMR	BETA-LACTAM	1131	BlaEC family class C beta-lactamase	SRR23036727
