# Supplementary material for: StrainCascade: An automated, modular workflow for high-throughput long-read bacterial genome reconstruction and characterization
Source: iScience. 2026 Jun 4;29(6):116189. doi: 10.1016/j.isci.2026.116189 (PMC13266145; doi:10.1016/j.isci.2026.116189)
Supplement: Table S5. Carbohydrate-active enzyme (CAZyme) information identified in E. coli strains — The table includes the gene type, CAZyme gene cluster-ID, start and end positions, protein family assignment, and corresponding SRA accession number. [file mmc6.xlsx]

## Sheet: Sheet1
Table S5. Carbohydrate-active enzyme (CAZyme) information identified in E. coli strains. The table includes the gene type, CAZyme gene cluster ID, start and end positions, protein family assignment, and corresponding SRA accession number.
Gene type (dbcan3)	CAZyme gene clusters (dbcan3)	Start position	End position	Protein family (dbcan3)	SRA number
transporter	CGC1	17448	19109	2.A.81.1.5	SRR17879842
transcription factor	CGC1	19066	19704	GntR	SRR17879842
transporter	CGC1	20114	21220	4.A.1.1.10	SRR17879842
transporter	CGC1	21245	21511	4.A.1.1.10	SRR17879842
transporter	CGC1	21549	21728	4.A.1.1.10	SRR17879842
CAZyme	CGC1	21728	22366	GH4_e4|GH4	SRR17879842
NA	CGC1	22366	22542	NA	SRR17879842
transcription factor	CGC1	22539	23432	HTH_AraC+HTH_AraC	SRR17879842
transporter	CGC1	23599	24450	2.A.21.3.21	SRR17879842
transporter	CGC1	24465	25313	2.A.21.3.21	SRR17879842
NA	CGC1	25310	26803	NA	SRR17879842
NA	CGC1	27080	27298	NA	SRR17879842
transporter	CGC1	27406	27753	9.B.51.1.1	SRR17879842
NA	CGC1	27743	28105	NA	SRR17879842
NA	CGC1	28102	28599	NA	SRR17879842
transporter	CGC1	28607	29791	2.A.1.2.9	SRR17879842
transporter	CGC1	30071	30160	1.C.103.1.1	SRR17879842
NA	CGC1	30929	32617	NA	SRR17879842
signal_transduction_proteins	CGC1	32621	32911	ACT	SRR17879842
transcription factor	CGC1	32986	33576	GerE	SRR17879842
signal_transduction_proteins	CGC1	33576	35078	MASE1+HATPase_c	SRR17879842
transporter	CGC1	35088	36407	2.A.1.4.4	SRR17879842
transporter	CGC1	36545	37924	2.A.1.4.1	SRR17879842
NA	CGC1	37980	39746	NA	SRR17879842
transporter	CGC1	39921	41255	2.A.40.7.4	SRR17879842
NA	CGC1	41308	41760	NA	SRR17879842
transporter	CGC1	41923	42471	2.A.1.2.26	SRR17879842
transporter	CGC1	42516	43160	2.A.1.2.26	SRR17879842
NA	CGC1	43201	43494	NA	SRR17879842
transporter	CGC1	43716	44180	3.A.1.24.1	SRR17879842
transporter	CGC1	44255	44533	3.A.1.24.1	SRR17879842
transporter	CGC1	44537	45460	2.A.7.3.12	SRR17879842
transporter	CGC1	45571	46755	2.A.1.20.3	SRR17879842
NA	CGC1	47142	47282	NA	SRR17879842
transporter	CGC1	47777	49159	2.A.2.3.4	SRR17879842
CAZyme	CGC1	49288	51486	GH31_3|GH31_e31|GH31	SRR17879842
NA	CGC1	51539	53248	NA	SRR17879842
transporter	CGC1	53369	54760	2.A.40.4.2	SRR17879842
transporter	CGC1	55039	55248	2.A.27.1.1	SRR17879842
transporter	CGC1	55203	56243	2.A.27.1.1	SRR17879842
transporter	CGC1	744979	745602	4.A.6.1.5	ERR2137852
transporter	CGC1	745729	746004	4.A.6.1.5	ERR2137852
transporter	CGC1	745989	746261	4.A.6.1.5	ERR2137852
transporter	CGC1	746761	746907	4.A.6.1.5	ERR2137852
NA	CGC1	746910	747011	NA	ERR2137852
NA	CGC1	747323	748033	NA	ERR2137852
signal_transduction_proteins	CGC1	748046	748285	SIS	ERR2137852
signal_transduction_proteins	CGC1	748276	749205	SIS	ERR2137852
CAZyme	CGC1	749546	750469	CE9_e34|CE9	ERR2137852
transporter	CGC1	750480	750677	4.A.6.1.4	ERR2137852
transporter	CGC1	750703	751584	4.A.6.1.4	ERR2137852
NA	CGC1	751694	751864	NA	ERR2137852
NA	CGC1	751872	752249	NA	ERR2137852
transcription factor	CGC1	752590	752868	HTH_DeoR	ERR2137852
NA	CGC1	752868	753056	NA	ERR2137852
signal_transduction_proteins	CGC1	753038	753304	DeoRC	ERR2137852
signal_transduction_proteins	CGC1	1232514	1233044	PfkB	SRR10032545
NA	CGC1	1233053	1233340	NA	SRR10032545
NA	CGC1	1233639	1233794	NA	SRR10032545
signal_transduction_proteins	CGC1	1233908	1234273	EAL	SRR10032545
transporter	CGC1	1234328	1234648	9.B.121.1.1	SRR10032545
transporter	CGC1	1234627	1234914	9.B.121.1.1	SRR10032545
transporter	CGC1	1235054	1235545	9.B.121.1.1	SRR10032545
transporter	CGC1	1235532	1235690	9.B.121.1.1	SRR10032545
transporter	CGC1	1235699	1236391	9.B.121.1.1	SRR10032545
transporter	CGC1	1236573	1236821	2.A.1.6.10	SRR10032545
transporter	CGC1	1236827	1236934	2.A.1.6.10	SRR10032545
transporter	CGC1	1236928	1237191	2.A.1.6.10	SRR10032545
transporter	CGC1	1237188	1237313	2.A.1.6.10	SRR10032545
transporter	CGC1	1237475	1237888	2.A.1.6.10	SRR10032545
transporter	CGC1	1238520	1239023	9.B.126.1.1	SRR10032545
transporter	CGC1	1239142	1239303	9.B.126.1.1	SRR10032545
signal_transduction_proteins	CGC1	1239401	1239763	LysR_substrate	SRR10032545
transcription factor	CGC1	1239766	1240167	HTH_1	SRR10032545
NA	CGC1	1240762	1240908	NA	SRR10032545
transcription factor	CGC1	1240940	1241317	GerE	SRR10032545
NA	CGC1	1241434	1241802	NA	SRR10032545
NA	CGC1	1242006	1242371	NA	SRR10032545
CAZyme	CGC1	1242371	1243054	GH37	SRR10032545
NA	CGC1	1243455	1244054	NA	SRR10032545
transporter	CGC1	1244067	1244399	5.B.3.1.1	SRR10032545
transporter	CGC1	17455	19176	2.A.81.1.5	SRR26661811
transcription factor	CGC1	19112	19711	GntR	SRR26661811
transporter	CGC1	20121	20501	4.A.1.1.10	SRR26661811
transporter	CGC1	20483	21226	4.A.1.1.10	SRR26661811
transporter	CGC1	21556	21735	4.A.1.1.10	SRR26661811
CAZyme	CGC1	21735	22373	GH4|GH4_e4	SRR26661811
NA	CGC1	22373	22549	NA	SRR26661811
transcription factor	CGC1	22546	22824	HTH_AraC	SRR26661811
signal_transduction_proteins	CGC1	22872	23438	AraC_binding	SRR26661811
transporter	CGC1	23605	25320	2.A.21.3.21	SRR26661811
transporter	CGC1	27413	27760	9.B.51.1.1	SRR26661812
NA	CGC1	27750	28112	NA	SRR26661812
NA	CGC1	28109	28606	NA	SRR26661812
transporter	CGC1	28614	29798	2.A.1.2.9	SRR26661812
transporter	CGC1	30078	30167	1.C.103.1.1	SRR26661812
NA	CGC1	30936	32624	NA	SRR26661812
signal_transduction_proteins	CGC1	32628	32918	ACT	SRR26661812
transcription factor	CGC1	32992	33582	GerE	SRR26661812
signal_transduction_proteins	CGC1	33582	35084	MASE1+HATPase_c	SRR26661812
transporter	CGC1	35094	36413	2.A.1.4.4	SRR26661812
transporter	CGC1	36551	37930	2.A.1.4.1	SRR26661812
NA	CGC1	37987	39753	NA	SRR26661812
transporter	CGC1	39928	41262	2.A.40.7.4	SRR26661812
NA	CGC1	41315	41767	NA	SRR26661812
transporter	CGC1	41930	43168	2.A.1.2.26	SRR26661812
NA	CGC1	43209	43502	NA	SRR26661812
transporter	CGC1	43724	44320	3.A.1.24.1	SRR26661812
transporter	CGC1	44545	45468	2.A.7.3.12	SRR26661812
transporter	CGC1	45579	46763	2.A.1.20.3	SRR26661812
NA	CGC1	47149	47289	NA	SRR26661812
transporter	CGC1	47785	49167	2.A.2.3.4	SRR26661812
CAZyme	CGC1	49296	51494	GH31|GH31_e31|GH31_3	SRR26661812
NA	CGC1	51547	53256	NA	SRR26661812
transporter	CGC1	53377	54768	2.A.40.4.2	SRR26661812
transporter	CGC1	55048	55257	2.A.27.1.1	SRR26661812
transporter	CGC1	55212	56252	2.A.27.1.1	SRR26661812
NA	CGC1	56421	58502	NA	SRR26661812
NA	CGC1	58508	59197	NA	SRR26661812
signal_transduction_proteins	CGC1	59204	61312	HD	SRR26661812
transporter	CGC1	27410	27757	9.B.51.1.1	SRR26661813
NA	CGC1	27747	28109	NA	SRR26661813
NA	CGC1	28106	28603	NA	SRR26661813
transporter	CGC1	28611	29795	2.A.1.2.9	SRR26661813
transporter	CGC1	30075	30164	1.C.103.1.1	SRR26661813
NA	CGC1	30933	32621	NA	SRR26661813
signal_transduction_proteins	CGC1	32625	32915	ACT	SRR26661813
transcription factor	CGC1	32989	33579	GerE	SRR26661813
signal_transduction_proteins	CGC1	33579	35081	MASE1+HATPase_c	SRR26661813
transporter	CGC1	35091	36410	2.A.1.4.4	SRR26661813
transporter	CGC1	36548	37927	2.A.1.4.1	SRR26661813
NA	CGC1	37983	39749	NA	SRR26661813
transporter	CGC1	39924	41258	2.A.40.7.4	SRR26661813
NA	CGC1	41311	41763	NA	SRR26661813
transporter	CGC1	41926	43164	2.A.1.2.26	SRR26661813
NA	CGC1	43205	43456	NA	SRR26661813
transporter	CGC1	43719	44102	3.A.1.24.1	SRR26661813
transporter	CGC1	44117	44314	3.A.1.24.1	SRR26661813
transporter	CGC1	44539	45462	2.A.7.3.12	SRR26661813
transporter	CGC1	45573	46757	2.A.1.20.3	SRR26661813
NA	CGC1	47144	47284	NA	SRR26661813
transporter	CGC1	47780	49162	2.A.2.3.4	SRR26661813
CAZyme	CGC1	49291	51489	GH31|GH31_3|GH31_e31	SRR26661813
NA	CGC1	51542	52249	NA	SRR26661813
NA	CGC1	52204	53250	NA	SRR26661813
transporter	CGC1	53371	54762	2.A.40.4.2	SRR26661813
transporter	CGC1	55042	55251	2.A.27.1.1	SRR26661813
transporter	CGC1	55206	56246	2.A.27.1.1	SRR26661813
transporter	CGC1	27411	27758	9.B.51.1.1	SRR26661814
NA	CGC1	27748	28110	NA	SRR26661814
NA	CGC1	28107	28604	NA	SRR26661814
transporter	CGC1	28612	29796	2.A.1.2.9	SRR26661814
transporter	CGC1	30076	30165	1.C.103.1.1	SRR26661814
NA	CGC1	30934	32622	NA	SRR26661814
signal_transduction_proteins	CGC1	32626	32916	ACT	SRR26661814
transcription factor	CGC1	32990	33580	GerE	SRR26661814
signal_transduction_proteins	CGC1	33580	35082	MASE1+HATPase_c	SRR26661814
transporter	CGC1	35092	36411	2.A.1.4.4	SRR26661814
transporter	CGC1	36549	37928	2.A.1.4.1	SRR26661814
NA	CGC1	37984	39750	NA	SRR26661814
transporter	CGC1	39925	41259	2.A.40.7.4	SRR26661814
NA	CGC1	41312	41764	NA	SRR26661814
transporter	CGC1	41927	43165	2.A.1.2.26	SRR26661814
NA	CGC1	43206	43499	NA	SRR26661814
transporter	CGC1	43721	44317	3.A.1.24.1	SRR26661814
transporter	CGC1	44542	45465	2.A.7.3.12	SRR26661814
transporter	CGC1	45576	46760	2.A.1.20.3	SRR26661814
NA	CGC1	47146	47286	NA	SRR26661814
transporter	CGC1	47782	49164	2.A.2.3.4	SRR26661814
CAZyme	CGC1	49293	51491	GH31_e31|GH31_3|GH31	SRR26661814
NA	CGC1	51544	53253	NA	SRR26661814
transporter	CGC1	53374	54765	2.A.40.4.2	SRR26661814
transporter	CGC1	55045	55254	2.A.27.1.1	SRR26661814
transporter	CGC1	55209	56249	2.A.27.1.1	SRR26661814
NA	CGC1	56418	58499	NA	SRR26661814
NA	CGC1	58505	59194	NA	SRR26661814
signal_transduction_proteins	CGC1	59201	61309	HD	SRR26661814
transporter	CGC1	27408	27755	9.B.51.1.1	SRR26661815
NA	CGC1	27745	28107	NA	SRR26661815
NA	CGC1	28104	28601	NA	SRR26661815
transporter	CGC1	28609	29793	2.A.1.2.9	SRR26661815
transporter	CGC1	30073	30162	1.C.103.1.1	SRR26661815
NA	CGC1	30931	32619	NA	SRR26661815
signal_transduction_proteins	CGC1	32623	32913	ACT	SRR26661815
transcription factor	CGC1	32987	33577	GerE	SRR26661815
signal_transduction_proteins	CGC1	33577	35079	MASE1+HATPase_c	SRR26661815
transporter	CGC1	35089	36408	2.A.1.4.4	SRR26661815
transporter	CGC1	36546	37925	2.A.1.4.1	SRR26661815
NA	CGC1	37981	39747	NA	SRR26661815
transporter	CGC1	40047	41255	2.A.40.7.4	SRR26661815
NA	CGC1	41308	41760	NA	SRR26661815
transporter	CGC1	41923	43161	2.A.1.2.26	SRR26661815
NA	CGC1	43202	43495	NA	SRR26661815
transporter	CGC1	43717	44313	3.A.1.24.1	SRR26661815
transporter	CGC1	44538	45461	2.A.7.3.12	SRR26661815
transporter	CGC1	45572	46756	2.A.1.20.3	SRR26661815
NA	CGC1	47142	47282	NA	SRR26661815
transporter	CGC1	47778	49160	2.A.2.3.4	SRR26661815
NA	CGC1	49170	49400	NA	SRR26661815
CAZyme	CGC1	49435	51486	GH31|GH31_3|GH31_e31	SRR26661815
NA	CGC1	51539	53248	NA	SRR26661815
transporter	CGC1	53369	54760	2.A.40.4.2	SRR26661815
transporter	CGC1	55040	55249	2.A.27.1.1	SRR26661815
transporter	CGC1	55204	56244	2.A.27.1.1	SRR26661815
transporter	CGC1	293199	293522	2.A.1.6.4	SRR26661816
transporter	CGC1	293832	294845	2.A.1.6.4	SRR26661816
NA	CGC1	294957	295046	NA	SRR26661816
signal_transduction_proteins	CGC1	295022	295213	HATPase_c	SRR26661816
signal_transduction_proteins	CGC1	295201	295632	HATPase_c	SRR26661816
NA	CGC1	295584	296120	NA	SRR26661816
transcription factor	CGC1	296121	296789	Trans_reg_C	SRR26661816
NA	CGC1	296786	298429	NA	SRR26661816
transporter	CGC1	298533	299870	2.A.3.2.5	SRR26661816
transcription factor	CGC1	300007	300768	HTH_AraC+HTH_AraC	SRR26661816
NA	CGC1	301100	302113	NA	SRR26661816
NA	CGC1	302194	303360	NA	SRR26661816
transcription factor	CGC1	303555	304463	HTH_AraC+HTH_AraC	SRR26661816
CAZyme	CGC1	304746	306101	GH4_e0|GH4	SRR26661816
transporter	CGC1	306216	306689	2.A.2.1.1	SRR26661816
transporter	CGC1	306686	307624	2.A.2.1.1	SRR26661816
NA	CGC1	307763	308392	NA	SRR26661816
NA	CGC1	308512	309978	NA	SRR26661816
transporter	CGC1	310235	311575	2.A.13.1.2	SRR26661816
NA	CGC1	312143	312625	NA	SRR26661816
signal_transduction_proteins	CGC1	312622	312861	Response_reg	SRR26661816
signal_transduction_proteins	CGC1	312858	313568	HATPase_c	SRR26661816
signal_transduction_proteins	CGC1	313583	313810	PAS	SRR26661816
signal_transduction_proteins	CGC1	313750	314487	dCache_1	SRR26661816
transporter	CGC1	100855	102198	2.A.81.1.5	SRR26661816
transporter	CGC1	102171	102539	2.A.81.1.5	SRR26661816
transcription factor	CGC1	102590	103108	GntR	SRR26661816
transporter	CGC1	103518	104624	4.A.1.1.10	SRR26661816
transporter	CGC1	104649	105014	4.A.1.1.10	SRR26661816
CAZyme	CGC1	105132	105770	GH4_e4|GH4	SRR26661816
NA	CGC1	105770	105946	NA	SRR26661816
transcription factor	CGC1	105943	106320	HTH_AraC+HTH_AraC	SRR26661816
signal_transduction_proteins	CGC1	106350	106835	AraC_binding	SRR26661816
transporter	CGC1	107002	107379	2.A.21.3.21	SRR26661816
transporter	CGC1	107427	107852	2.A.21.3.21	SRR26661816
transporter	CGC1	107867	108715	2.A.21.3.21	SRR26661816
transporter	CGC1	27412	27759	9.B.51.1.1	SRR26661817
NA	CGC1	27749	28111	NA	SRR26661817
NA	CGC1	28108	28605	NA	SRR26661817
transporter	CGC1	28613	29797	2.A.1.2.9	SRR26661817
transporter	CGC1	30077	30166	1.C.103.1.1	SRR26661817
NA	CGC1	30935	32623	NA	SRR26661817
signal_transduction_proteins	CGC1	32627	32917	ACT	SRR26661817
transcription factor	CGC1	32991	33581	GerE	SRR26661817
signal_transduction_proteins	CGC1	33581	35083	MASE1+HATPase_c	SRR26661817
transporter	CGC1	35093	36412	2.A.1.4.4	SRR26661817
transporter	CGC1	36550	37929	2.A.1.4.1	SRR26661817
NA	CGC1	37985	39751	NA	SRR26661817
transporter	CGC1	39926	41260	2.A.40.7.4	SRR26661817
NA	CGC1	41313	41765	NA	SRR26661817
transporter	CGC1	41928	43166	2.A.1.2.26	SRR26661817
NA	CGC1	43207	43500	NA	SRR26661817
transporter	CGC1	43722	44318	3.A.1.24.1	SRR26661817
transporter	CGC1	44543	45466	2.A.7.3.12	SRR26661817
transporter	CGC1	45577	46761	2.A.1.20.3	SRR26661817
NA	CGC1	47148	47288	NA	SRR26661817
transporter	CGC1	47784	49166	2.A.2.3.4	SRR26661817
CAZyme	CGC1	49295	51493	GH31_e31|GH31|GH31_3	SRR26661817
NA	CGC1	51546	53255	NA	SRR26661817
transporter	CGC1	53376	54767	2.A.40.4.2	SRR26661817
transporter	CGC1	55047	55256	2.A.27.1.1	SRR26661817
transporter	CGC1	55211	56251	2.A.27.1.1	SRR26661817
NA	CGC1	56420	58501	NA	SRR26661817
NA	CGC1	58507	59196	NA	SRR26661817
signal_transduction_proteins	CGC1	59203	61311	HD	SRR26661817
transporter	CGC1	27411	27608	9.B.51.1.1	SRR26661818
transporter	CGC1	27611	27757	9.B.51.1.1	SRR26661818
NA	CGC1	27747	28109	NA	SRR26661818
NA	CGC1	28106	28603	NA	SRR26661818
transporter	CGC1	28611	29795	2.A.1.2.9	SRR26661818
transporter	CGC1	30075	30164	1.C.103.1.1	SRR26661818
NA	CGC1	30933	32621	NA	SRR26661818
signal_transduction_proteins	CGC1	32625	32915	ACT	SRR26661818
transcription factor	CGC1	32989	33579	GerE	SRR26661818
signal_transduction_proteins	CGC1	33579	35081	MASE1+HATPase_c	SRR26661818
transporter	CGC1	35091	36410	2.A.1.4.4	SRR26661818
transporter	CGC1	36548	37927	2.A.1.4.1	SRR26661818
NA	CGC1	37983	39749	NA	SRR26661818
transporter	CGC1	39924	41258	2.A.40.7.4	SRR26661818
NA	CGC1	41311	41763	NA	SRR26661818
transporter	CGC1	41926	43164	2.A.1.2.26	SRR26661818
NA	CGC1	43205	43456	NA	SRR26661818
transporter	CGC1	43719	44315	3.A.1.24.1	SRR26661818
transporter	CGC1	44540	45463	2.A.7.3.12	SRR26661818
transporter	CGC1	45574	46758	2.A.1.20.3	SRR26661818
NA	CGC1	47144	47284	NA	SRR26661818
transporter	CGC1	47780	49162	2.A.2.3.4	SRR26661818
CAZyme	CGC1	49291	51489	GH31|GH31_3|GH31_e31	SRR26661818
NA	CGC1	51542	52249	NA	SRR26661818
NA	CGC1	52204	53250	NA	SRR26661818
transporter	CGC1	53371	54762	2.A.40.4.2	SRR26661818
transporter	CGC1	55042	55251	2.A.27.1.1	SRR26661818
transporter	CGC1	55206	56246	2.A.27.1.1	SRR26661818
NA	CGC1	56415	58496	NA	SRR26661818
NA	CGC1	58502	59191	NA	SRR26661818
signal_transduction_proteins	CGC1	59198	61306	HD	SRR26661818
transcription factor	CGC1	2267245	2268654	HTH_8	SRR30672348
signal_transduction_proteins	CGC1	2268666	2269715	PAS+HisKA+HATPase_c	SRR30672348
NA	CGC1	2270001	2271410	NA	SRR30672348
NA	CGC1	2271783	2273606	NA	SRR30672348
transcription factor	CGC1	2273823	2274533	GntR	SRR30672348
NA	CGC1	2274541	2275521	NA	SRR30672348
transporter	CGC1	2275623	2276888	2.A.1.52.1	SRR30672348
transporter	CGC1	2276979	2277671	1.B.35.2.2	SRR30672348
transporter	CGC1	2277739	2279142	2.A.2.3.9	SRR30672348
transporter	CGC1	2279185	2280570	2.A.2.3.9	SRR30672348
CAZyme	CGC1	2280616	2282652	GH31_13|GH31_e85|GH31	SRR30672348
transporter	CGC1	118417	119799	2.A.2.3.4	NL0006
CAZyme	CGC1	119809	122127	GH31_e31|GH31|GH31_3	NL0006
transcription factor	CGC1	122422	123975	HTH_11+Mga	NL0006
transporter	CGC1	124002	124472	4.A.2.1.9	NL0006
transporter	CGC1	124490	124804	4.A.2.1.9	NL0006
transporter	CGC1	124829	125920	4.A.2.1.9	NL0006
NA	CGC1	125932	126783	NA	NL0006
NA	CGC1	126864	127724	NA	NL0006
signal_transduction_proteins	CGC1	127772	128704	Glucokinase	NL0006
NA	CGC1	128685	129365	NA	NL0006
NA	CGC1	129409	131118	NA	NL0006
transporter	CGC1	131239	132630	2.A.40.4.2	NL0006
transporter	CGC1	132910	134115	2.A.27.1.1	NL0006
NA	CGC1	134149	136230	NA	NL0006
NA	CGC1	136236	136925	NA	NL0006
signal_transduction_proteins	CGC1	136932	139040	HD	NL0006
transporter	CGC1	17456	19117	2.A.81.1.5	SRR19391264
transcription factor	CGC1	19114	19830	GntR	SRR19391264
transporter	CGC1	20125	21741	4.A.1.1.10	SRR19391264
CAZyme	CGC1	21741	22379	GH4_e4|GH4	SRR19391264
NA	CGC1	22379	22555	NA	SRR19391264
transcription factor	CGC1	22552	23445	HTH_AraC+HTH_AraC	SRR19391264
transporter	CGC1	23612	25327	2.A.21.3.21	SRR19391264
NA	CGC1	25324	26817	NA	SRR19391264
NA	CGC1	26864	27313	NA	SRR19391264
transporter	CGC1	27421	27768	9.B.51.1.1	SRR19391264
NA	CGC1	27758	28120	NA	SRR19391264
NA	CGC1	28117	28614	NA	SRR19391264
transporter	CGC1	28622	29806	2.A.1.2.9	SRR19391264
transporter	CGC1	30086	30175	1.C.103.1.1	SRR19391264
NA	CGC1	30452	31672	NA	SRR19391264
NA	CGC1	32268	33986	NA	SRR19391264
signal_transduction_proteins	CGC1	33959	34249	ACT	SRR19391264
transcription factor	CGC1	34324	34914	GerE	SRR19391264
signal_transduction_proteins	CGC1	34914	36416	MASE1+HATPase_c	SRR19391264
transporter	CGC1	36426	37745	2.A.1.4.4	SRR19391264
transporter	CGC1	37883	39274	2.A.1.4.1	SRR19391264
NA	CGC1	39320	41086	NA	SRR19391264
transporter	CGC1	41261	42595	2.A.40.7.4	SRR19391264
NA	CGC1	42648	43100	NA	SRR19391264
transporter	CGC1	43263	44501	2.A.1.2.26	SRR19391264
NA	CGC1	44542	44835	NA	SRR19391264
transporter	CGC1	45057	45875	3.A.1.24.1	SRR19391264
transporter	CGC1	45879	46802	2.A.7.3.12	SRR19391264
transporter	CGC1	46913	48097	2.A.1.20.3	SRR19391264
transporter	CGC1	49121	50503	2.A.2.3.4	SRR19391264
CAZyme	CGC1	50632	52830	GH31_e31|GH31_3|GH31	SRR19391264
NA	CGC1	52883	54592	NA	SRR19391264
transporter	CGC1	54713	56104	2.A.40.4.2	SRR19391264
transporter	CGC1	56384	57589	2.A.27.1.1	SRR19391264
NA	CGC1	57755	59836	NA	SRR19391264
NA	CGC1	59842	60531	NA	SRR19391264
signal_transduction_proteins	CGC1	60538	62646	HD	SRR19391264
transporter	CGC1	17457	19118	2.A.81.1.5	SRR10971019
transcription factor	CGC1	19115	19831	GntR	SRR10971019
transporter	CGC1	20127	21233	4.A.1.1.10	SRR10971019
transporter	CGC1	21258	21743	4.A.1.1.10	SRR10971019
CAZyme	CGC1	21743	22381	GH4|GH4_e4	SRR10971019
NA	CGC1	22381	22557	NA	SRR10971019
transcription factor	CGC1	22554	23447	HTH_AraC+HTH_AraC	SRR10971019
transporter	CGC1	23614	25329	2.A.21.3.21	SRR10971019
NA	CGC1	25326	26819	NA	SRR10971019
NA	CGC1	26866	27315	NA	SRR10971019
transporter	CGC1	27423	27770	9.B.51.1.1	SRR10971019
NA	CGC1	27760	28122	NA	SRR10971019
NA	CGC1	28119	28616	NA	SRR10971019
transporter	CGC1	28624	29808	2.A.1.2.9	SRR10971019
transporter	CGC1	30088	30177	1.C.103.1.1	SRR10971019
NA	CGC1	30742	30840	NA	SRR10971019
NA	CGC1	30946	32634	NA	SRR10971019
signal_transduction_proteins	CGC1	32638	32928	ACT	SRR10971019
transcription factor	CGC1	33004	33594	GerE	SRR10971019
signal_transduction_proteins	CGC1	33594	35096	MASE1+HATPase_c	SRR10971019
transporter	CGC1	35106	36425	2.A.1.4.4	SRR10971019
transporter	CGC1	36563	37954	2.A.1.4.1	SRR10971019
NA	CGC1	38000	39766	NA	SRR10971019
transporter	CGC1	39941	41275	2.A.40.7.4	SRR10971019
NA	CGC1	41328	41780	NA	SRR10971019
transporter	CGC1	41943	43181	2.A.1.2.26	SRR10971019
NA	CGC1	43222	43515	NA	SRR10971019
transporter	CGC1	43737	44555	3.A.1.24.1	SRR10971019
transporter	CGC1	44559	45482	2.A.7.3.12	SRR10971019
transporter	CGC1	45593	46777	2.A.1.20.3	SRR10971019
transporter	CGC1	47801	49183	2.A.2.3.4	SRR10971019
CAZyme	CGC1	49193	51511	GH31|GH31_3|GH31_e31	SRR10971019
NA	CGC1	51564	53273	NA	SRR10971019
transporter	CGC1	53394	54785	2.A.40.4.2	SRR10971019
transporter	CGC1	55065	56270	2.A.27.1.1	SRR10971019
NA	CGC1	56439	58520	NA	SRR10971019
NA	CGC1	58526	59215	NA	SRR10971019
signal_transduction_proteins	CGC1	59222	61330	HD	SRR10971019
transporter	CGC1	118132	119448	2.A.8.1.4	SRR19043792
CAZyme	CGC1	119559	121643	GH77|GH77_e27	SRR19043792
CAZyme	CGC1	121653	124046	GT35|GT35_e0	SRR19043792
transcription factor	CGC1	124658	127363	GerE	SRR19043792
NA	CGC1	127406	128422	NA	SRR19043792
NA	CGC1	128426	129652	NA	SRR19043792
signal_transduction_proteins	CGC1	129841	131439	AAA	SRR19043792
transcription factor	CGC1	131421	132179	HTH_DeoR	SRR19043792
transporter	CGC1	132196	133026	9.B.104.1.1	SRR19043792
signal_transduction_proteins	CGC1	133071	133397	Rhodanese	SRR19043792
NA	CGC1	133587	135092	NA	SRR19043792
NA	CGC1	135298	135579	NA	SRR19043792
CAZyme	CGC1	135708	138155	GT35|GT35_e0	SRR19043792
CAZyme	CGC1	138174	139607	GT5|GT5_e31	SRR19043792
NA	CGC1	139607	140902	NA	SRR19043792
CAZyme	CGC1	140920	142893	GH13_11|CBM48|CBM48_e3|GH13_e48	SRR19043792
CAZyme	CGC1	142890	145076	GH13_9|CBM48|CBM48_e2|GH13_e200	SRR19043792
NA	CGC1	145349	146452	NA	SRR19043792
transporter	CGC1	146645	147238	2.A.95.1.5	SRR19043792
transporter	CGC1	147295	148635	2.A.8.1.8	SRR19043792
signal_transduction_proteins	CGC1	148639	149166	SKI	SRR19043792
transcription factor	CGC1	149305	150300	LacI	SRR19043792
transporter	CGC1	106098	107480	2.A.2.3.4	SRR19043792
CAZyme	CGC1	107490	109808	GH31_e31|GH31|GH31_3	SRR19043792
NA	CGC1	109861	111570	NA	SRR19043792
transporter	CGC1	111691	113082	2.A.40.4.2	SRR19043792
transporter	CGC1	113362	114567	2.A.27.1.1	SRR19043792
NA	CGC1	114736	116817	NA	SRR19043792
NA	CGC1	116823	117512	NA	SRR19043792
signal_transduction_proteins	CGC1	117519	119627	HD	SRR19043792
transporter	CGC1	75754	77415	2.A.81.1.5	SRR19043792
transcription factor	CGC1	77412	78128	GntR	SRR19043792
transporter	CGC1	78424	79530	4.A.1.1.10	SRR19043792
transporter	CGC1	79555	80040	4.A.1.1.10	SRR19043792
CAZyme	CGC1	80040	80678	GH4|GH4_e4	SRR19043792
NA	CGC1	80678	80854	NA	SRR19043792
transcription factor	CGC1	80851	81744	HTH_AraC+HTH_AraC	SRR19043792
transporter	CGC1	81911	83626	2.A.21.3.21	SRR19043792
NA	CGC1	83623	85116	NA	SRR19043792
NA	CGC1	85163	85612	NA	SRR19043792
transporter	CGC1	85720	86067	9.B.51.1.1	SRR19043792
NA	CGC1	86057	86419	NA	SRR19043792
NA	CGC1	86416	86913	NA	SRR19043792
transporter	CGC1	86921	88105	2.A.1.2.9	SRR19043792
transporter	CGC1	88385	88474	1.C.103.1.1	SRR19043792
NA	CGC1	89039	89137	NA	SRR19043792
NA	CGC1	89243	90931	NA	SRR19043792
signal_transduction_proteins	CGC1	90935	91225	ACT	SRR19043792
transcription factor	CGC1	91301	91891	GerE	SRR19043792
signal_transduction_proteins	CGC1	91891	93393	MASE1+HATPase_c	SRR19043792
transporter	CGC1	93403	94722	2.A.1.4.4	SRR19043792
transporter	CGC1	94860	96251	2.A.1.4.1	SRR19043792
NA	CGC1	96297	98063	NA	SRR19043792
transporter	CGC1	98238	99572	2.A.40.7.4	SRR19043792
NA	CGC1	99625	100077	NA	SRR19043792
transporter	CGC1	100240	101478	2.A.1.2.26	SRR19043792
NA	CGC1	101519	101812	NA	SRR19043792
transporter	CGC1	102034	102852	3.A.1.24.1	SRR19043792
transporter	CGC1	102856	103779	2.A.7.3.12	SRR19043792
transporter	CGC1	103890	105074	2.A.1.20.3	SRR19043792
transporter	CGC1	96603	96974	4.A.4.1.1	SRR19043792
NA	CGC1	96978	97757	NA	SRR19043792
NA	CGC1	97862	98221	NA	SRR19043792
transcription factor	CGC1	98288	99061	HTH_DeoR	SRR19043792
signal_transduction_proteins	CGC1	99054	100019	SIS	SRR19043792
transcription factor	CGC1	100016	101530	none	SRR19043792
NA	CGC1	101717	103156	NA	SRR19043792
signal_transduction_proteins	CGC1	103153	104286	Pyr_redox_2	SRR19043792
NA	CGC1	104414	106666	NA	SRR19043792
transporter	CGC1	106819	107346	5.A.3.11.1	SRR19043792
transcription factor	CGC1	107495	108508	LacI	SRR19043792
transporter	CGC1	108765	110222	4.A.1.2.3	SRR19043792
CAZyme	CGC1	110231	111655	GH1_e85|GH1	SRR19043792
NA	CGC1	111814	112284	NA	SRR19043792
NA	CGC1	112277	112687	NA	SRR19043792
transporter	CGC1	112684	113451	3.D.1.9.2	SRR19043792
transporter	CGC1	113451	113993	3.D.1.9.2	SRR19043792
transporter	CGC1	114003	115712	3.D.1.9.2	SRR19043792
transporter	CGC1	115730	116653	3.D.1.9.2	SRR19043792
transporter	CGC1	116656	118482	3.D.1.9.2	SRR19043792
transporter	CGC1	118479	119090	3.D.1.9.2	SRR19043792
CAZyme	CGC1	93732	94922	GH103_e0|GH103	SRR19043792
transporter	CGC1	95073	95636	4.A.4.1.1	SRR19043792
transporter	CGC1	95633	96592	4.A.4.1.1	SRR19043792
transcription factor	CGC1	32916	33446	GerE	SRR19043792
transporter	CGC1	33488	34063	9.B.20.1.4	SRR19043792
NA	CGC1	34199	34537	NA	SRR19043792
NA	CGC1	34641	34973	NA	SRR19043792
transporter	CGC1	35228	35800	9.B.36.1.1	SRR19043792
transcription factor	CGC1	36599	37126	GerE	SRR19043792
NA	CGC1	37127	37405	NA	SRR19043792
transporter	CGC1	37465	38622	8.A.1.6.3	SRR19043792
transporter	CGC1	38647	41760	2.A.6.2.13	SRR19043792
transcription factor	CGC1	42123	42851	HTH_AraC	SRR19043792
transcription factor	CGC1	43219	44043	HTH_AraC+HTH_AraC	SRR19043792
NA	CGC1	44413	45813	NA	SRR19043792
transporter	CGC1	46024	47421	5.B.3.1.1	SRR19043792
CAZyme	CGC1	47825	49474	GH37|GH37_e6	SRR19043792
transcription factor	CGC1	49525	50127	GerE	SRR19043792
transcription factor	CGC1	50575	51546	HTH_1	SRR19043792
transporter	CGC1	51595	52608	9.B.126.1.1	SRR19043792
transporter	CGC1	53019	54341	2.A.1.6.10	SRR19043792
transporter	CGC1	54523	56583	9.B.121.1.1	SRR19043792
signal_transduction_proteins	CGC1	56653	57420	EAL	SRR19043792
signal_transduction_proteins	CGC1	57652	58581	PfkB	SRR19043792
NA	CGC1	58677	60173	NA	SRR19043792
transporter	CGC1	60394	61680	2.A.23.1.7	SRR19043792
signal_transduction_proteins	CGC1	61863	63812	GGDEF+EAL	SRR19043792
transporter	CGC1	63933	67406	1.B.55.3.1	SRR19043792
CAZyme	CGC1	67388	68494	GH8|GH8_e0	SRR19043792
transporter	CGC1	68501	70804	4.D.3.1.6	SRR19043792
CAZyme	CGC1	70851	73469	GT2	SRR19043792
signal_transduction_proteins	CGC1	73466	74194	CbiA	SRR19043792
transcription factor	CGC1	13151	14560	HTH_8	SRR19043792
signal_transduction_proteins	CGC1	14572	15621	PAS+HisKA+HATPase_c	SRR19043792
NA	CGC1	15907	17316	NA	SRR19043792
NA	CGC1	17689	19512	NA	SRR19043792
transcription factor	CGC1	19729	20439	GntR	SRR19043792
NA	CGC1	20447	21427	NA	SRR19043792
transporter	CGC1	21529	22794	2.A.1.52.1	SRR19043792
transporter	CGC1	22885	23577	1.B.35.2.2	SRR19043792
transporter	CGC1	23645	25048	2.A.2.3.9	SRR19043792
transporter	CGC1	25091	26476	2.A.2.3.9	SRR19043792
CAZyme	CGC1	26522	28558	GH31|GH31_13|GH31_e85	SRR19043792
signal_transduction_proteins	CGC1	40046	41203	Diacid_rec	SRR19043792
NA	CGC1	41358	42782	NA	SRR19043792
signal_transduction_proteins	CGC1	42912	44429	HD	SRR19043792
NA	CGC1	44513	45211	NA	SRR19043792
transporter	CGC1	45204	46004	3.A.1.13.1	SRR19043792
transporter	CGC1	46042	46665	1.A.62.2.2	SRR19043792
NA	CGC1	46712	47056	NA	SRR19043792
transporter	CGC1	47138	48559	2.A.49.5.1	SRR19043792
NA	CGC1	48784	50064	NA	SRR19043792
transporter	CGC1	50222	52204	3.A.1.14.3	SRR19043792
transporter	CGC1	52201	53091	3.A.1.14.3	SRR19043792
transporter	CGC1	53091	53888	3.A.1.14.3	SRR19043792
transporter	CGC1	53939	56182	1.B.14.1.2	SRR19043792
CAZyme	CGC1	56402	58936	GT51|GT51_e28	SRR19043792
NA	CGC1	59132	61561	NA	SRR19043792
NA	CGC1	61635	62165	NA	SRR19043792
transcription factor	CGC1	62180	62884	SfsA	SRR19043792
transcription factor	CGC1	63062	63517	none	SRR19043792
signal_transduction_proteins	CGC1	99689	100333	CheZ	SRR19043792
transporter	CGC1	100535	101683	3.A.6.2.1	SRR19043792
transporter	CGC1	101676	103754	1.A.104.1.1	SRR19043792
transporter	CGC1	80175	81164	3.A.1.2.2	SRR19043792
transporter	CGC1	81234	82748	3.A.1.2.2	SRR19043792
transporter	CGC1	82763	83749	3.A.1.2.2	SRR19043792
NA	CGC1	83916	84716	NA	SRR19043792
CAZyme	CGC1	84691	86115	GT20_e1|GT20	SRR19043792
NA	CGC1	86122	86550	NA	SRR19043792
NA	CGC1	86964	87944	NA	SRR19043792
transcription factor	CGC1	88529	88879	FlhD	SRR19043792
transcription factor	CGC1	88882	89460	FlhC	SRR19043792
transporter	CGC1	89587	90474	1.A.30.1.1	SRR19043792
transporter	CGC1	90471	91397	1.A.30.1.1	SRR19043792
signal_transduction_proteins	CGC1	91402	93366	CheY-binding+H-kinase_dim+HATPase_c+CheW	SRR19043792
signal_transduction_proteins	CGC1	93387	93890	CheW	SRR19043792
signal_transduction_proteins	CGC1	94035	95696	MCPsignal	SRR19043792
signal_transduction_proteins	CGC1	95742	97343	MCPsignal	SRR19043792
signal_transduction_proteins	CGC1	97362	98222	CheR_N+CheR	SRR19043792
signal_transduction_proteins	CGC1	98225	99274	Response_reg+CheB_methylest	SRR19043792
signal_transduction_proteins	CGC1	99289	99678	Response_reg	SRR19043792
signal_transduction_proteins	CGC1	491841	492494	Nitroreductase	SRR19043792
transporter	CGC1	492602	493849	1.A.23.4.5	SRR19043792
transporter	CGC1	493930	495306	2.A.3.1.1	SRR19043792
transporter	CGC1	495408	498551	2.A.6.1.4	SRR19043792
transporter	CGC1	498563	499786	2.A.6.1.4	SRR19043792
transporter	CGC1	499802	500134	2.A.6.1.4	SRR19043792
transporter	CGC1	500292	501665	1.B.17.3.5	SRR19043792
transcription factor	CGC1	501822	502505	Trans_reg_C	SRR19043792
transporter	CGC1	502495	503937	2.A.21.9.1	SRR19043792
CAZyme	CGC1	504087	506324	GT2|GT0	SRR19043792
NA	CGC1	506311	509283	NA	SRR19043792
NA	CGC1	509284	510174	NA	SRR19043792
transcription factor	CGC1	510357	511118	HTH_AraC+HTH_AraC	SRR19043792
transporter	CGC1	511632	512585	9.B.50.1.1	SRR19043792
transcription factor	CGC1	512835	513584	HTH_AraC	SRR19043792
transporter	CGC1	108673	109950	2.A.1.10.4	SRR19043792
NA	CGC1	109947	110951	NA	SRR19043792
signal_transduction_proteins	CGC1	110948	111913	PfkB	SRR19043792
transcription factor	CGC1	111887	112633	GntR	SRR19043792
CAZyme	CGC1	112685	113503	GH25|GH25_e19	SRR19043792
signal_transduction_proteins	CGC1	113568	114368	PfkB	SRR19043792
NA	CGC1	114365	115153	NA	SRR19043792
NA	CGC1	115376	115648	NA	SRR19043792
transporter	CGC1	115769	116593	2.A.113.1.1	SRR19043792
transporter	CGC1	116812	117150	2.A.113.1.1	SRR19043792
NA	CGC1	117232	118266	NA	SRR19043792
transporter	CGC1	118282	120762	1.B.11.3.11	SRR19043792
transporter	CGC1	17457	19118	2.A.81.1.5	SRR23036727
transcription factor	CGC1	19115	19831	GntR	SRR23036727
transporter	CGC1	20127	21233	4.A.1.1.10	SRR23036727
transporter	CGC1	21258	21743	4.A.1.1.10	SRR23036727
CAZyme	CGC1	21743	22381	GH4|GH4_e4	SRR23036727
NA	CGC1	22381	22557	NA	SRR23036727
transcription factor	CGC1	22554	23447	HTH_AraC+HTH_AraC	SRR23036727
transporter	CGC1	23614	25329	2.A.21.3.21	SRR23036727
NA	CGC1	25326	26819	NA	SRR23036727
NA	CGC1	26866	27315	NA	SRR23036727
transporter	CGC1	27423	27770	9.B.51.1.1	SRR23036727
NA	CGC1	27760	28122	NA	SRR23036727
NA	CGC1	28119	28616	NA	SRR23036727
transporter	CGC1	28624	29808	2.A.1.2.9	SRR23036727
transporter	CGC1	30088	30177	1.C.103.1.1	SRR23036727
NA	CGC1	30742	30840	NA	SRR23036727
NA	CGC1	30946	32634	NA	SRR23036727
signal_transduction_proteins	CGC1	32638	32928	ACT	SRR23036727
transcription factor	CGC1	33004	33594	GerE	SRR23036727
signal_transduction_proteins	CGC1	33594	35096	MASE1+HATPase_c	SRR23036727
transporter	CGC1	35106	36425	2.A.1.4.4	SRR23036727
transporter	CGC1	36563	37954	2.A.1.4.1	SRR23036727
NA	CGC1	38000	39766	NA	SRR23036727
transporter	CGC1	39941	41275	2.A.40.7.4	SRR23036727
NA	CGC1	41328	41780	NA	SRR23036727
transporter	CGC1	41943	43181	2.A.1.2.26	SRR23036727
NA	CGC1	43222	43515	NA	SRR23036727
transporter	CGC1	43737	44555	3.A.1.24.1	SRR23036727
transporter	CGC1	44559	45482	2.A.7.3.12	SRR23036727
transporter	CGC1	45593	46777	2.A.1.20.3	SRR23036727
transporter	CGC1	47801	49183	2.A.2.3.4	SRR23036727
CAZyme	CGC1	49193	51511	GH31_3|GH31_e31|GH31	SRR23036727
NA	CGC1	51564	53273	NA	SRR23036727
transporter	CGC1	53394	54785	2.A.40.4.2	SRR23036727
transporter	CGC1	55065	56270	2.A.27.1.1	SRR23036727
NA	CGC1	56439	58520	NA	SRR23036727
NA	CGC1	58526	59215	NA	SRR23036727
signal_transduction_proteins	CGC1	59222	61330	HD	SRR23036727
signal_transduction_proteins	CGC10	1937103	1938113	AAA	SRR17879842
transporter	CGC10	1938260	1939045	3.A.1.15.5	SRR17879842
transporter	CGC10	1939042	1939797	3.A.1.15.5	SRR17879842
transporter	CGC10	1939822	1940325	3.A.1.15.5	SRR17879842
transporter	CGC10	1940370	1940807	3.A.1.15.5	SRR17879842
CAZyme	CGC10	1940823	1941437	CBM50|CBM50_e567	SRR17879842
transporter	CGC10	1941470	1942144	1.A.34.1.3	SRR17879842
NA	CGC10	1942238	1943233	NA	SRR17879842
NA	CGC10	1943364	1944806	NA	SRR17879842
signal_transduction_proteins	CGC10	1944934	1945365	SIS	SRR17879842
transcription factor	CGC10	1945358	1945801	HTH_6	SRR17879842
transporter	CGC10	1509875	1510261	2.A.7.22.1	SRR26661811
transporter	CGC10	1510261	1510596	2.A.7.22.1	SRR26661811
CAZyme	CGC10	1510593	1512245	GT83_e0|GT83	SRR26661811
NA	CGC10	1512245	1513135	NA	SRR26661811
NA	CGC10	1513132	1515114	NA	SRR26661811
CAZyme	CGC10	1515114	1515743	GT2	SRR26661811
CAZyme	CGC10	1515710	1516081	GT2	SRR26661811
signal_transduction_proteins	CGC10	1516085	1517242	Aminotran_1_2	SRR26661811
NA	CGC10	1517532	1518134	NA	SRR26661811
signal_transduction_proteins	CGC10	1518173	1518598	NUDIX	SRR26661811
transporter	CGC10	1518876	1519418	1.B.68.1.1	SRR26661811
NA	CGC10	1519518	1520720	NA	SRR26661811
transcription factor	CGC10	1520940	1521722	none	SRR26661811
NA	CGC10	1521737	1522942	NA	SRR26661811
transporter	CGC10	1522999	1524288	2.A.1.14.35	SRR26661811
transporter	CGC10	1692289	1694799	1.B.11.3.11	SRR26661812
NA	CGC10	1694784	1695173	NA	SRR26661812
NA	CGC10	1695173	1695817	NA	SRR26661812
transporter	CGC10	1695899	1696237	2.A.113.1.1	SRR26661812
transporter	CGC10	1696512	1697279	2.A.113.1.1	SRR26661812
NA	CGC10	1697397	1697612	NA	SRR26661812
NA	CGC10	1697891	1698679	NA	SRR26661812
signal_transduction_proteins	CGC10	1698676	1699476	PfkB	SRR26661812
CAZyme	CGC10	1699513	1700358	GH25_e19|GH25	SRR26661812
transcription factor	CGC10	1700410	1701156	GntR	SRR26661812
signal_transduction_proteins	CGC10	1701130	1701915	PfkB	SRR26661812
NA	CGC10	1701960	1702094	NA	SRR26661812
NA	CGC10	1702091	1703095	NA	SRR26661812
transporter	CGC10	1703092	1704369	2.A.1.10.4	SRR26661812
transporter	CGC10	1695731	1696069	2.A.113.1.1	SRR26661813
transporter	CGC10	1696288	1697112	2.A.113.1.1	SRR26661813
NA	CGC10	1697230	1697445	NA	SRR26661813
NA	CGC10	1697724	1698512	NA	SRR26661813
signal_transduction_proteins	CGC10	1698509	1699309	PfkB	SRR26661813
CAZyme	CGC10	1699346	1700191	GH25|GH25_e19	SRR26661813
transcription factor	CGC10	1700243	1700989	GntR	SRR26661813
signal_transduction_proteins	CGC10	1700963	1701748	PfkB	SRR26661813
NA	CGC10	1701793	1701927	NA	SRR26661813
NA	CGC10	1701924	1702928	NA	SRR26661813
transporter	CGC10	1702945	1703613	2.A.1.10.4	SRR26661813
transporter	CGC10	1703592	1704200	2.A.1.10.4	SRR26661813
signal_transduction_proteins	CGC10	1698507	1699307	PfkB	SRR26661814
CAZyme	CGC10	1699344	1700189	GH25|GH25_e19	SRR26661814
transcription factor	CGC10	1700241	1700987	GntR	SRR26661814
signal_transduction_proteins	CGC10	1700961	1701746	PfkB	SRR26661814
NA	CGC10	1701791	1701925	NA	SRR26661814
NA	CGC10	1701922	1702926	NA	SRR26661814
transporter	CGC10	1702923	1704200	2.A.1.10.4	SRR26661814
transporter	CGC10	1897871	1898860	3.A.1.2.2	SRR26661815
transporter	CGC10	1898929	1900443	3.A.1.2.2	SRR26661815
transporter	CGC10	1900458	1901444	3.A.1.2.2	SRR26661815
NA	CGC10	1901610	1902410	NA	SRR26661815
CAZyme	CGC10	1902385	1903809	GT20_e1|GT20	SRR26661815
NA	CGC10	1903816	1904244	NA	SRR26661815
transcription factor	CGC10	1905023	1905373	FlhD	SRR26661815
transcription factor	CGC10	1905376	1905954	FlhC	SRR26661815
transporter	CGC10	1906079	1906966	1.A.30.1.1	SRR26661815
transporter	CGC10	1906963	1907253	1.A.30.1.1	SRR26661815
transporter	CGC10	1907250	1907888	1.A.30.1.1	SRR26661815
signal_transduction_proteins	CGC10	1907893	1908690	CheY-binding	SRR26661815
signal_transduction_proteins	CGC10	1908750	1909856	HATPase_c+CheW	SRR26661815
signal_transduction_proteins	CGC10	1909877	1910380	CheW	SRR26661815
NA	CGC10	1910524	1910682	NA	SRR26661815
signal_transduction_proteins	CGC10	1910643	1912184	MCPsignal	SRR26661815
signal_transduction_proteins	CGC10	1912230	1913831	MCPsignal	SRR26661815
signal_transduction_proteins	CGC10	1913850	1914710	CheR_N+CheR	SRR26661815
signal_transduction_proteins	CGC10	1914713	1915762	Response_reg+CheB_methylest	SRR26661815
signal_transduction_proteins	CGC10	1915777	1916100	Response_reg	SRR26661815
signal_transduction_proteins	CGC10	1916176	1916820	CheZ	SRR26661815
transporter	CGC10	1917022	1917531	3.A.6.2.1	SRR26661815
transporter	CGC10	1917528	1918169	3.A.6.2.1	SRR26661815
transporter	CGC10	1918162	1920111	1.A.104.1.1	SRR26661815
transporter	CGC10	1979877	1980194	3.A.1.2.2	SRR26661816
transporter	CGC10	1980134	1980865	3.A.1.2.2	SRR26661816
transporter	CGC10	1980934	1981278	3.A.1.2.2	SRR26661816
transporter	CGC10	1981275	1982345	3.A.1.2.2	SRR26661816
transporter	CGC10	1982345	1982446	3.A.1.2.2	SRR26661816
transporter	CGC10	1982461	1983447	3.A.1.2.2	SRR26661816
NA	CGC10	1983720	1984412	NA	SRR26661816
CAZyme	CGC10	1984387	1985811	GT20_e1|GT20	SRR26661816
NA	CGC10	1985818	1986246	NA	SRR26661816
transcription factor	CGC10	1987025	1987375	FlhD	SRR26661816
transcription factor	CGC10	1987425	1987628	FlhC	SRR26661816
transcription factor	CGC10	1987613	1987954	FlhC	SRR26661816
transporter	CGC10	1988080	1988967	1.A.30.1.1	SRR26661816
transporter	CGC10	1988964	1989128	1.A.30.1.1	SRR26661816
transporter	CGC10	1989095	1989637	1.A.30.1.1	SRR26661816
transporter	CGC10	1989637	1989888	1.A.30.1.1	SRR26661816
signal_transduction_proteins	CGC10	1989893	1990690	CheY-binding	SRR26661816
signal_transduction_proteins	CGC10	1990750	1991856	HATPase_c+CheW	SRR26661816
signal_transduction_proteins	CGC10	1991877	1992380	CheW	SRR26661816
NA	CGC10	1992524	1992682	NA	SRR26661816
signal_transduction_proteins	CGC10	1992643	1994184	MCPsignal	SRR26661816
signal_transduction_proteins	CGC10	1994230	1995411	MCPsignal	SRR26661816
signal_transduction_proteins	CGC10	1995411	1995665	MCPsignal	SRR26661816
NA	CGC10	1995653	1995829	NA	SRR26661816
signal_transduction_proteins	CGC10	1995848	1996708	CheR_N+CheR	SRR26661816
signal_transduction_proteins	CGC10	1996711	1996965	Response_reg	SRR26661816
signal_transduction_proteins	CGC10	1997055	1997759	CheB_methylest	SRR26661816
signal_transduction_proteins	CGC10	1997774	1998163	Response_reg	SRR26661816
signal_transduction_proteins	CGC10	1998174	1998818	CheZ	SRR26661816
transporter	CGC10	1999020	1999529	3.A.6.2.1	SRR26661816
transporter	CGC10	1999526	2000167	3.A.6.2.1	SRR26661816
transporter	CGC10	2000160	2000723	1.A.104.1.1	SRR26661816
transporter	CGC10	2000720	2002108	1.A.104.1.1	SRR26661816
transporter	CGC10	1692246	1694726	1.B.11.3.11	SRR26661817
NA	CGC10	1694742	1695131	NA	SRR26661817
NA	CGC10	1695131	1695775	NA	SRR26661817
transporter	CGC10	1695857	1696195	2.A.113.1.1	SRR26661817
transporter	CGC10	1696470	1697237	2.A.113.1.1	SRR26661817
NA	CGC10	1697355	1697570	NA	SRR26661817
NA	CGC10	1697849	1698637	NA	SRR26661817
signal_transduction_proteins	CGC10	1698634	1699434	PfkB	SRR26661817
CAZyme	CGC10	1699471	1700316	GH25|GH25_e19	SRR26661817
transcription factor	CGC10	1700368	1701114	GntR	SRR26661817
signal_transduction_proteins	CGC10	1701088	1701873	PfkB	SRR26661817
NA	CGC10	1702047	1703051	NA	SRR26661817
transporter	CGC10	1703048	1704325	2.A.1.10.4	SRR26661817
transporter	CGC10	1509710	1510096	2.A.7.22.1	SRR26661818
transporter	CGC10	1510096	1510431	2.A.7.22.1	SRR26661818
CAZyme	CGC10	1510428	1512080	GT83|GT83_e0	SRR26661818
NA	CGC10	1512080	1512970	NA	SRR26661818
NA	CGC10	1512967	1514949	NA	SRR26661818
CAZyme	CGC10	1514949	1515578	GT2	SRR26661818
CAZyme	CGC10	1515545	1515916	GT2	SRR26661818
signal_transduction_proteins	CGC10	1515920	1517077	Aminotran_1_2	SRR26661818
NA	CGC10	1517367	1517969	NA	SRR26661818
signal_transduction_proteins	CGC10	1518008	1518433	NUDIX	SRR26661818
transporter	CGC10	1518743	1519252	1.B.68.1.1	SRR26661818
NA	CGC10	1519352	1520554	NA	SRR26661818
transcription factor	CGC10	1520772	1521554	none	SRR26661818
NA	CGC10	1521569	1522774	NA	SRR26661818
transporter	CGC10	1522831	1524120	2.A.1.14.35	SRR26661818
transporter	CGC10	3552994	3555474	1.B.11.3.11	SRR30672348
NA	CGC10	3555490	3556524	NA	SRR30672348
transporter	CGC10	3556606	3556944	2.A.113.1.1	SRR30672348
transporter	CGC10	3557163	3557987	2.A.113.1.1	SRR30672348
NA	CGC10	3558108	3558380	NA	SRR30672348
NA	CGC10	3558603	3559391	NA	SRR30672348
signal_transduction_proteins	CGC10	3559388	3560188	PfkB	SRR30672348
CAZyme	CGC10	3560253	3561071	GH25|GH25_e19	SRR30672348
transcription factor	CGC10	3561123	3561869	GntR	SRR30672348
signal_transduction_proteins	CGC10	3561843	3562808	PfkB	SRR30672348
NA	CGC10	3562805	3563809	NA	SRR30672348
transporter	CGC10	3563806	3565083	2.A.1.10.4	SRR30672348
NA	CGC10	3565340	3566392	NA	SRR30672348
transcription factor	CGC10	3566846	3567568	Trans_reg_C	SRR30672348
signal_transduction_proteins	CGC10	3567565	3568968	HisKA+HATPase_c	SRR30672348
transporter	CGC10	3568965	3570380	2.A.1.3.26	SRR30672348
transporter	CGC10	3570381	3573458	2.A.6.2.12	SRR30672348
transporter	CGC10	3573459	3576581	2.A.6.2.12	SRR30672348
transporter	CGC10	3576581	3577948	8.A.1.6.2	SRR30672348
transcription factor	CGC10	1320199	1320618	HTH_3	NL0006
CAZyme	CGC10	1320716	1322140	GH1|GH1_e85	NL0006
transporter	CGC10	1322149	1323606	4.A.1.2.3	NL0006
transcription factor	CGC10	1323863	1324876	LacI	NL0006
transporter	CGC10	1325025	1325552	5.A.3.11.1	NL0006
NA	CGC10	1325705	1327957	NA	NL0006
signal_transduction_proteins	CGC10	1328179	1329312	Pyr_redox_2	NL0006
NA	CGC10	1329309	1330748	NA	NL0006
transcription factor	CGC10	1330935	1332449	none	NL0006
signal_transduction_proteins	CGC10	1332446	1333411	SIS	NL0006
transcription factor	CGC10	1333404	1334177	HTH_DeoR	NL0006
NA	CGC10	1334244	1334603	NA	NL0006
NA	CGC10	1334709	1335488	NA	NL0006
transporter	CGC10	1335492	1335863	4.A.4.1.1	NL0006
transporter	CGC10	1335874	1336833	4.A.4.1.1	NL0006
transporter	CGC10	1336830	1337393	4.A.4.1.1	NL0006
CAZyme	CGC10	1337650	1338735	GH103|GH103_e0	NL0006
transporter	CGC10	1376650	1377594	2.A.69.3.5	SRR19391264
NA	CGC10	1377668	1378813	NA	SRR19391264
signal_transduction_proteins	CGC10	1378869	1382462	SBP_bac_3+SBP_bac_3+HisKA+HATPase_c+Response_reg	SRR19391264
transcription factor	CGC10	1382467	1383081	GerE	SRR19391264
transporter	CGC10	1383497	1384660	2.A.1.3.36	SRR19391264
transporter	CGC10	1384660	1386198	2.A.1.3.36	SRR19391264
signal_transduction_proteins	CGC10	1386306	1387376	PALP	SRR19391264
NA	CGC10	1387319	1387633	NA	SRR19391264
transporter	CGC10	1387651	1387869	2.A.8.1.5	SRR19391264
transcription factor	CGC10	1388154	1389107	LacI	SRR19391264
CAZyme	CGC10	1389115	1390548	GH32|GH32_e0	SRR19391264
signal_transduction_proteins	CGC10	1390764	1391687	PfkB	SRR19391264
transporter	CGC10	1391749	1392996	2.A.1.5.3	SRR19391264
transporter	CGC10	1510452	1510838	2.A.7.22.1	SRR10971019
transporter	CGC10	1510838	1511173	2.A.7.22.1	SRR10971019
CAZyme	CGC10	1511170	1512822	GT83_e0|GT83	SRR10971019
NA	CGC10	1512822	1513712	NA	SRR10971019
NA	CGC10	1513709	1515691	NA	SRR10971019
CAZyme	CGC10	1515691	1516659	GT2	SRR10971019
signal_transduction_proteins	CGC10	1516663	1517820	Aminotran_1_2	SRR10971019
NA	CGC10	1518110	1518712	NA	SRR10971019
signal_transduction_proteins	CGC10	1518751	1519176	NUDIX	SRR10971019
transporter	CGC10	1519455	1519997	1.B.68.1.1	SRR10971019
NA	CGC10	1520097	1521299	NA	SRR10971019
transcription factor	CGC10	1521519	1522301	none	SRR10971019
NA	CGC10	1522316	1523521	NA	SRR10971019
transporter	CGC10	1523578	1524867	2.A.1.14.35	SRR10971019
transporter	CGC10	1510452	1510838	2.A.7.22.1	SRR23036727
transporter	CGC10	1510838	1511173	2.A.7.22.1	SRR23036727
CAZyme	CGC10	1511170	1512822	GT83_e0|GT83	SRR23036727
NA	CGC10	1512822	1513712	NA	SRR23036727
NA	CGC10	1513709	1515691	NA	SRR23036727
CAZyme	CGC10	1515691	1516659	GT2	SRR23036727
signal_transduction_proteins	CGC10	1516663	1517820	Aminotran_1_2	SRR23036727
NA	CGC10	1518110	1518712	NA	SRR23036727
signal_transduction_proteins	CGC10	1518751	1519176	NUDIX	SRR23036727
transporter	CGC10	1519455	1519997	1.B.68.1.1	SRR23036727
NA	CGC10	1520097	1521299	NA	SRR23036727
transcription factor	CGC10	1521519	1522301	none	SRR23036727
NA	CGC10	1522316	1523521	NA	SRR23036727
transporter	CGC10	1523578	1524867	2.A.1.14.35	SRR23036727
signal_transduction_proteins	CGC11	2167791	2168651	PfkB	SRR17879842
NA	CGC11	2168695	2169300	NA	SRR17879842
transporter	CGC11	2169404	2170906	2.A.17.1.2	SRR17879842
NA	CGC11	2171187	2171387	NA	SRR17879842
signal_transduction_proteins	CGC11	2171515	2172150	HhH-GPD	SRR17879842
transporter	CGC11	2172150	2172845	3.D.6.1.4	SRR17879842
transporter	CGC11	2172849	2173469	3.D.6.1.4	SRR17879842
transporter	CGC11	2173473	2174237	3.D.6.1.4	SRR17879842
transporter	CGC11	2174203	2174529	3.D.6.1.4	SRR17879842
transporter	CGC11	2174530	2175498	3.D.6.1.4	SRR17879842
transporter	CGC11	2175746	2176750	3.D.6.1.4	SRR17879842
transporter	CGC11	2176743	2177321	3.D.6.1.4	SRR17879842
transporter	CGC11	2177321	2177902	3.D.6.1.4	SRR17879842
NA	CGC11	2177979	2178419	NA	SRR17879842
transcription factor	CGC11	2178505	2178720	HHA	SRR17879842
NA	CGC11	2179361	2180401	NA	SRR17879842
NA	CGC11	2180435	2181436	NA	SRR17879842
signal_transduction_proteins	CGC11	2181540	2182712	Aminotran_1_2	SRR17879842
transporter	CGC11	2182722	2184314	4.A.1.1.3	SRR17879842
transcription factor	CGC11	2184489	2185517	LacI	SRR17879842
NA	CGC11	2185629	2186180	NA	SRR17879842
signal_transduction_proteins	CGC11	2186616	2187206	TetR_N	SRR17879842
CAZyme	CGC11	2187594	2189405	GH2_e29|GH2	SRR17879842
transporter	CGC11	2189402	2190775	2.A.2.3.1	SRR17879842
transporter	CGC11	2190814	2192079	1.B.25.1.5	SRR17879842
transporter	CGC11	1692187	1694667	1.B.11.3.11	SRR26661811
NA	CGC11	1694683	1695072	NA	SRR26661811
NA	CGC11	1695072	1695716	NA	SRR26661811
transporter	CGC11	1695798	1696136	2.A.113.1.1	SRR26661811
transporter	CGC11	1696355	1697179	2.A.113.1.1	SRR26661811
NA	CGC11	1697297	1697512	NA	SRR26661811
NA	CGC11	1697791	1698579	NA	SRR26661811
signal_transduction_proteins	CGC11	1698576	1699376	PfkB	SRR26661811
CAZyme	CGC11	1699413	1700258	GH25_e19|GH25	SRR26661811
transcription factor	CGC11	1700310	1701056	GntR	SRR26661811
signal_transduction_proteins	CGC11	1701030	1701815	PfkB	SRR26661811
NA	CGC11	1701860	1701994	NA	SRR26661811
NA	CGC11	1701991	1702995	NA	SRR26661811
transporter	CGC11	1703012	1704268	2.A.1.10.4	SRR26661811
transporter	CGC11	1898188	1899177	3.A.1.2.2	SRR26661812
transporter	CGC11	1899246	1900760	3.A.1.2.2	SRR26661812
transporter	CGC11	1900775	1901761	3.A.1.2.2	SRR26661812
NA	CGC11	1901928	1902728	NA	SRR26661812
CAZyme	CGC11	1902703	1904127	GT20|GT20_e1	SRR26661812
NA	CGC11	1904134	1904562	NA	SRR26661812
transcription factor	CGC11	1905341	1905691	FlhD	SRR26661812
transcription factor	CGC11	1905694	1906272	FlhC	SRR26661812
transporter	CGC11	1906398	1907285	1.A.30.1.1	SRR26661812
transporter	CGC11	1907282	1907572	1.A.30.1.1	SRR26661812
transporter	CGC11	1907569	1908207	1.A.30.1.1	SRR26661812
signal_transduction_proteins	CGC11	1908212	1909009	CheY-binding	SRR26661812
signal_transduction_proteins	CGC11	1909069	1910175	HATPase_c+CheW	SRR26661812
signal_transduction_proteins	CGC11	1910196	1910699	CheW	SRR26661812
NA	CGC11	1910843	1911001	NA	SRR26661812
signal_transduction_proteins	CGC11	1910962	1912503	MCPsignal	SRR26661812
signal_transduction_proteins	CGC11	1912549	1914150	MCPsignal	SRR26661812
signal_transduction_proteins	CGC11	1914169	1915029	CheR_N+CheR	SRR26661812
signal_transduction_proteins	CGC11	1915032	1916081	Response_reg+CheB_methylest	SRR26661812
signal_transduction_proteins	CGC11	1916096	1916485	Response_reg	SRR26661812
signal_transduction_proteins	CGC11	1916496	1917140	CheZ	SRR26661812
transporter	CGC11	1917342	1918490	3.A.6.2.1	SRR26661812
transporter	CGC11	1918483	1920432	1.A.104.1.1	SRR26661812
transporter	CGC11	1898000	1898209	3.A.1.2.2	SRR26661813
transporter	CGC11	1898206	1898988	3.A.1.2.2	SRR26661813
transporter	CGC11	1899057	1900571	3.A.1.2.2	SRR26661813
transporter	CGC11	1900586	1901572	3.A.1.2.2	SRR26661813
NA	CGC11	1901739	1902539	NA	SRR26661813
CAZyme	CGC11	1902514	1903938	GT20_e1|GT20	SRR26661813
NA	CGC11	1903945	1904373	NA	SRR26661813
transcription factor	CGC11	1905152	1905502	FlhD	SRR26661813
transcription factor	CGC11	1905505	1906083	FlhC	SRR26661813
transporter	CGC11	1906208	1907095	1.A.30.1.1	SRR26661813
transporter	CGC11	1907092	1907382	1.A.30.1.1	SRR26661813
transporter	CGC11	1907379	1908017	1.A.30.1.1	SRR26661813
signal_transduction_proteins	CGC11	1908022	1908819	CheY-binding	SRR26661813
signal_transduction_proteins	CGC11	1908879	1909985	HATPase_c+CheW	SRR26661813
signal_transduction_proteins	CGC11	1910006	1910509	CheW	SRR26661813
NA	CGC11	1910653	1910811	NA	SRR26661813
signal_transduction_proteins	CGC11	1910772	1912313	MCPsignal	SRR26661813
signal_transduction_proteins	CGC11	1912359	1913960	MCPsignal	SRR26661813
signal_transduction_proteins	CGC11	1913979	1914839	CheR_N+CheR	SRR26661813
signal_transduction_proteins	CGC11	1914842	1915891	Response_reg+CheB_methylest	SRR26661813
signal_transduction_proteins	CGC11	1915906	1916229	Response_reg	SRR26661813
signal_transduction_proteins	CGC11	1916305	1916949	CheZ	SRR26661813
transporter	CGC11	1917151	1917660	3.A.6.2.1	SRR26661813
transporter	CGC11	1917657	1918298	3.A.6.2.1	SRR26661813
transporter	CGC11	1918291	1920240	1.A.104.1.1	SRR26661813
transporter	CGC11	1897992	1898981	3.A.1.2.2	SRR26661814
transporter	CGC11	1899049	1900563	3.A.1.2.2	SRR26661814
transporter	CGC11	1900578	1901564	3.A.1.2.2	SRR26661814
NA	CGC11	1901730	1902530	NA	SRR26661814
CAZyme	CGC11	1902505	1903929	GT20|GT20_e1	SRR26661814
NA	CGC11	1903936	1904364	NA	SRR26661814
transcription factor	CGC11	1905143	1905493	FlhD	SRR26661814
transcription factor	CGC11	1905496	1906074	FlhC	SRR26661814
transporter	CGC11	1906199	1907086	1.A.30.1.1	SRR26661814
transporter	CGC11	1907083	1908009	1.A.30.1.1	SRR26661814
signal_transduction_proteins	CGC11	1908014	1908811	CheY-binding	SRR26661814
signal_transduction_proteins	CGC11	1908871	1909977	HATPase_c+CheW	SRR26661814
signal_transduction_proteins	CGC11	1909998	1910501	CheW	SRR26661814
NA	CGC11	1910645	1910803	NA	SRR26661814
signal_transduction_proteins	CGC11	1910764	1912305	MCPsignal	SRR26661814
signal_transduction_proteins	CGC11	1912351	1913952	MCPsignal	SRR26661814
signal_transduction_proteins	CGC11	1913971	1914831	CheR_N+CheR	SRR26661814
signal_transduction_proteins	CGC11	1914834	1915883	Response_reg+CheB_methylest	SRR26661814
signal_transduction_proteins	CGC11	1915898	1916287	Response_reg	SRR26661814
signal_transduction_proteins	CGC11	1916298	1916942	CheZ	SRR26661814
transporter	CGC11	1917144	1917653	3.A.6.2.1	SRR26661814
transporter	CGC11	1917650	1918291	3.A.6.2.1	SRR26661814
transporter	CGC11	1918284	1920233	1.A.104.1.1	SRR26661814
signal_transduction_proteins	CGC11	2167196	2167933	PfkB	SRR26661815
NA	CGC11	2167930	2168055	NA	SRR26661815
NA	CGC11	2168099	2168704	NA	SRR26661815
transporter	CGC11	2168808	2170310	2.A.17.1.2	SRR26661815
NA	CGC11	2170591	2170791	NA	SRR26661815
signal_transduction_proteins	CGC11	2170919	2171554	HhH-GPD	SRR26661815
transporter	CGC11	2171554	2172249	3.D.6.1.4	SRR26661815
transporter	CGC11	2172253	2172873	3.D.6.1.4	SRR26661815
transporter	CGC11	2172877	2173641	3.D.6.1.4	SRR26661815
transporter	CGC11	2173607	2173933	3.D.6.1.4	SRR26661815
transporter	CGC11	2173934	2176156	3.D.6.1.4	SRR26661815
transporter	CGC11	2176149	2176727	3.D.6.1.4	SRR26661815
transporter	CGC11	2176727	2176963	3.D.6.1.4	SRR26661815
transporter	CGC11	2176942	2177193	3.D.6.1.4	SRR26661815
transporter	CGC11	2177163	2177306	3.D.6.1.4	SRR26661815
NA	CGC11	2177383	2177823	NA	SRR26661815
transcription factor	CGC11	2177909	2178124	HHA	SRR26661815
NA	CGC11	2178765	2179805	NA	SRR26661815
NA	CGC11	2179839	2180840	NA	SRR26661815
signal_transduction_proteins	CGC11	2180943	2182115	Aminotran_1_2	SRR26661815
transporter	CGC11	2182125	2183717	4.A.1.1.3	SRR26661815
transcription factor	CGC11	2183892	2184920	LacI	SRR26661815
NA	CGC11	2185032	2185457	NA	SRR26661815
NA	CGC11	2185427	2185798	NA	SRR26661815
signal_transduction_proteins	CGC11	2186031	2186609	TetR_N	SRR26661815
CAZyme	CGC11	2187003	2188814	GH2_e29|GH2	SRR26661815
transporter	CGC11	2188811	2190184	2.A.2.3.1	SRR26661815
transporter	CGC11	2190223	2190558	1.B.25.1.5	SRR26661815
transporter	CGC11	2190648	2191487	1.B.25.1.5	SRR26661815
signal_transduction_proteins	CGC11	2248992	2249852	PfkB	SRR26661816
NA	CGC11	2249896	2250501	NA	SRR26661816
transporter	CGC11	2250606	2251649	2.A.17.1.2	SRR26661816
transporter	CGC11	2251683	2252105	2.A.17.1.2	SRR26661816
NA	CGC11	2252385	2252585	NA	SRR26661816
signal_transduction_proteins	CGC11	2252871	2253347	HhH-GPD	SRR26661816
transporter	CGC11	2253363	2253707	3.D.6.1.4	SRR26661816
transporter	CGC11	2253728	2254039	3.D.6.1.4	SRR26661816
transporter	CGC11	2254043	2254663	3.D.6.1.4	SRR26661816
transporter	CGC11	2254667	2255431	3.D.6.1.4	SRR26661816
transporter	CGC11	2255397	2255615	3.D.6.1.4	SRR26661816
transporter	CGC11	2255555	2255722	3.D.6.1.4	SRR26661816
transporter	CGC11	2255723	2256691	3.D.6.1.4	SRR26661816
transporter	CGC11	2256939	2257943	3.D.6.1.4	SRR26661816
transporter	CGC11	2257936	2258514	3.D.6.1.4	SRR26661816
transporter	CGC11	2258514	2258981	3.D.6.1.4	SRR26661816
transporter	CGC11	2258951	2259094	3.D.6.1.4	SRR26661816
NA	CGC11	2259171	2259611	NA	SRR26661816
transcription factor	CGC11	2259697	2259912	HHA	SRR26661816
NA	CGC11	2260550	2261479	NA	SRR26661816
NA	CGC11	2261623	2262624	NA	SRR26661816
signal_transduction_proteins	CGC11	2262728	2263900	Aminotran_1_2	SRR26661816
transporter	CGC11	2263910	2265502	4.A.1.1.3	SRR26661816
transcription factor	CGC11	2265677	2266705	LacI	SRR26661816
NA	CGC11	2266816	2267241	NA	SRR26661816
NA	CGC11	2267211	2267366	NA	SRR26661816
signal_transduction_proteins	CGC11	2267900	2268391	TetR_N	SRR26661816
CAZyme	CGC11	2268779	2269606	GH2|GH2_e29	SRR26661816
CAZyme	CGC11	2269603	2270589	GH2|GH2_e29	SRR26661816
transporter	CGC11	2270586	2271959	2.A.2.3.1	SRR26661816
transporter	CGC11	2271998	2272333	1.B.25.1.5	SRR26661816
transporter	CGC11	2272423	2273262	1.B.25.1.5	SRR26661816
transporter	CGC11	1898140	1899129	3.A.1.2.2	SRR26661817
transporter	CGC11	1899198	1900712	3.A.1.2.2	SRR26661817
transporter	CGC11	1900727	1901713	3.A.1.2.2	SRR26661817
NA	CGC11	1901880	1902680	NA	SRR26661817
CAZyme	CGC11	1902655	1904079	GT20|GT20_e1	SRR26661817
NA	CGC11	1904086	1904514	NA	SRR26661817
transcription factor	CGC11	1905293	1905643	FlhD	SRR26661817
transcription factor	CGC11	1905646	1906224	FlhC	SRR26661817
transporter	CGC11	1906349	1907236	1.A.30.1.1	SRR26661817
transporter	CGC11	1907233	1908159	1.A.30.1.1	SRR26661817
signal_transduction_proteins	CGC11	1908164	1908961	CheY-binding	SRR26661817
signal_transduction_proteins	CGC11	1909021	1910127	HATPase_c+CheW	SRR26661817
signal_transduction_proteins	CGC11	1910148	1910651	CheW	SRR26661817
NA	CGC11	1910795	1910953	NA	SRR26661817
signal_transduction_proteins	CGC11	1910914	1912455	MCPsignal	SRR26661817
signal_transduction_proteins	CGC11	1912501	1913937	MCPsignal	SRR26661817
NA	CGC11	1913925	1914101	NA	SRR26661817
signal_transduction_proteins	CGC11	1914120	1914980	CheR_N+CheR	SRR26661817
signal_transduction_proteins	CGC11	1914983	1916032	Response_reg+CheB_methylest	SRR26661817
signal_transduction_proteins	CGC11	1916047	1916436	Response_reg	SRR26661817
signal_transduction_proteins	CGC11	1916447	1917091	CheZ	SRR26661817
transporter	CGC11	1917293	1917802	3.A.6.2.1	SRR26661817
transporter	CGC11	1917799	1918440	3.A.6.2.1	SRR26661817
transporter	CGC11	1918433	1920382	1.A.104.1.1	SRR26661817
transporter	CGC11	1691984	1694002	1.B.11.3.11	SRR26661818
transporter	CGC11	1694002	1694463	1.B.11.3.11	SRR26661818
NA	CGC11	1694479	1694868	NA	SRR26661818
NA	CGC11	1694868	1695512	NA	SRR26661818
transporter	CGC11	1695594	1695932	2.A.113.1.1	SRR26661818
transporter	CGC11	1696207	1696974	2.A.113.1.1	SRR26661818
NA	CGC11	1697092	1697307	NA	SRR26661818
NA	CGC11	1697586	1698374	NA	SRR26661818
signal_transduction_proteins	CGC11	1698371	1699171	PfkB	SRR26661818
CAZyme	CGC11	1699208	1700053	GH25|GH25_e19	SRR26661818
transcription factor	CGC11	1700105	1700851	GntR	SRR26661818
signal_transduction_proteins	CGC11	1700825	1701610	PfkB	SRR26661818
NA	CGC11	1701655	1701789	NA	SRR26661818
NA	CGC11	1701786	1702790	NA	SRR26661818
transporter	CGC11	1702807	1704063	2.A.1.10.4	SRR26661818
signal_transduction_proteins	CGC11	3692549	3693559	AAA	SRR30672348
transporter	CGC11	3693706	3694491	3.A.1.15.5	SRR30672348
transporter	CGC11	3694488	3695243	3.A.1.15.5	SRR30672348
transporter	CGC11	3695268	3696254	3.A.1.15.5	SRR30672348
CAZyme	CGC11	3696270	3697592	CBM50_e567|CBM50	SRR30672348
NA	CGC11	3697712	3698683	NA	SRR30672348
NA	CGC11	3698814	3700256	NA	SRR30672348
transcription factor	CGC11	3700384	3701253	HTH_6	SRR30672348
signal_transduction_proteins	CGC11	1434755	1435015	Fer4	NL0006
transcription factor	CGC11	1435071	1435919	HTH_6	NL0006
NA	CGC11	1436128	1436763	NA	NL0006
NA	CGC11	1436821	1437324	NA	NL0006
CAZyme	CGC11	1437321	1438877	GH23|GH23_e225	NL0006
NA	CGC11	1439135	1443022	NA	NL0006
signal_transduction_proteins	CGC11	1443643	1445025	HisKA+HATPase_c	NL0006
NA	CGC11	1445190	1445903	NA	NL0006
transcription factor	CGC11	1445893	1447227	none	NL0006
NA	CGC11	1447288	1447626	NA	NL0006
NA	CGC11	1447671	1448861	NA	NL0006
signal_transduction_proteins	CGC11	1449190	1450443	Aminotran_1_2	NL0006
transcription factor	CGC11	1450507	1451700	MarR	NL0006
NA	CGC11	1451818	1455099	NA	NL0006
transporter	CGC11	1455196	1456179	3.A.1.2.27	NL0006
transporter	CGC11	1456202	1457713	3.A.1.2.27	NL0006
transporter	CGC11	1457738	1458736	3.A.1.2.27	NL0006
transporter	CGC11	1601650	1602831	2.A.1.20.2	SRR19391264
transporter	CGC11	1603199	1604329	4.A.2.1.1	SRR19391264
signal_transduction_proteins	CGC11	1604329	1605267	PfkB	SRR19391264
transporter	CGC11	1605284	1606975	4.A.2.1.1	SRR19391264
signal_transduction_proteins	CGC11	1607398	1608339	PfkB	SRR19391264
NA	CGC11	1608327	1609265	NA	SRR19391264
transporter	CGC11	1609359	1610609	2.A.41.2.9	SRR19391264
signal_transduction_proteins	CGC11	1610680	1611378	cNMP_binding	SRR19391264
NA	CGC11	1611508	1612449	NA	SRR19391264
transporter	CGC11	1612549	1613799	2.A.41.2.10	SRR19391264
NA	CGC11	1614336	1614611	NA	SRR19391264
NA	CGC11	1614656	1615033	NA	SRR19391264
transcription factor	CGC11	1614968	1615720	HTH_11	SRR19391264
NA	CGC11	1615723	1616580	NA	SRR19391264
transporter	CGC11	1616654	1617664	2.A.98.1.3	SRR19391264
transcription factor	CGC11	1617801	1618682	HTH_1	SRR19391264
transporter	CGC11	1618887	1620173	2.A.3.1.2	SRR19391264
transporter	CGC11	1620649	1620954	1.B.14.1.4	SRR19391264
transporter	CGC11	1620959	1621996	1.B.14.1.4	SRR19391264
NA	CGC11	1622015	1622866	NA	SRR19391264
NA	CGC11	1622863	1623384	NA	SRR19391264
transporter	CGC11	1623422	1624075	1.B.14.1.4	SRR19391264
NA	CGC11	1624107	1624943	NA	SRR19391264
NA	CGC11	1625201	1625869	NA	SRR19391264
transporter	CGC11	1625886	1627043	9.B.169.1.2	SRR19391264
transcription factor	CGC11	1627185	1628225	LacI	SRR19391264
transporter	CGC11	1628505	1629503	3.A.1.2.3	SRR19391264
transporter	CGC11	1629564	1631084	3.A.1.2.3	SRR19391264
transporter	CGC11	1631100	1632110	3.A.1.2.3	SRR19391264
signal_transduction_proteins	CGC11	1632181	1633416	Fer4	SRR19391264
signal_transduction_proteins	CGC11	1633410	1634648	Pyr_redox_2	SRR19391264
NA	CGC11	1634842	1635081	NA	SRR19391264
transporter	CGC11	1635084	1635803	9.B.114.1.1	SRR19391264
NA	CGC11	1635953	1636837	NA	SRR19391264
transporter	CGC11	1636967	1637662	2.A.122.1.1	SRR19391264
transporter	CGC11	1637659	1638057	1.E.14.1.4	SRR19391264
NA	CGC11	1638296	1639243	NA	SRR19391264
transporter	CGC11	1639922	1641358	1.B.17.3.10	SRR19391264
NA	CGC11	1641411	1642172	NA	SRR19391264
transporter	CGC11	1642302	1642880	9.B.27.2.7	SRR19391264
transporter	CGC11	1643050	1643637	9.B.29.3.1	SRR19391264
NA	CGC11	1643811	1644743	NA	SRR19391264
NA	CGC11	1644781	1646496	NA	SRR19391264
CAZyme	CGC11	1646722	1648989	GH3_e1|GH3	SRR19391264
transporter	CGC11	1649241	1650158	3.A.1.12.15	SRR19391264
transporter	CGC11	1650165	1651322	3.A.1.12.15	SRR19391264
transporter	CGC11	1651315	1652241	3.A.1.12.15	SRR19391264
transporter	CGC11	1652246	1652977	3.A.1.12.15	SRR19391264
NA	CGC11	1652958	1653065	NA	SRR19391264
transcription factor	CGC11	1653076	1653864	MerR	SRR19391264
transporter	CGC11	1654086	1655771	9.B.33.1.1	SRR19391264
transcription factor	CGC11	1655768	1656487	LytTR	SRR19391264
transporter	CGC11	1618686	1619867	2.A.1.20.2	SRR10971019
transporter	CGC11	1620235	1621365	4.A.2.1.1	SRR10971019
signal_transduction_proteins	CGC11	1621365	1622303	PfkB	SRR10971019
transporter	CGC11	1622320	1624011	4.A.2.1.1	SRR10971019
signal_transduction_proteins	CGC11	1624434	1625375	PfkB	SRR10971019
NA	CGC11	1625363	1626301	NA	SRR10971019
transporter	CGC11	1626395	1627645	2.A.41.2.9	SRR10971019
signal_transduction_proteins	CGC11	1627716	1628414	cNMP_binding	SRR10971019
NA	CGC11	1628544	1629485	NA	SRR10971019
transporter	CGC11	1629585	1630835	2.A.41.2.10	SRR10971019
transcription factor	CGC11	1630942	1632030	HTH_11	SRR10971019
NA	CGC11	1632033	1632890	NA	SRR10971019
transporter	CGC11	1632964	1634013	2.A.98.1.3	SRR10971019
transcription factor	CGC11	1634112	1634993	HTH_1	SRR10971019
transporter	CGC11	1635198	1636667	2.A.3.1.2	SRR10971019
transporter	CGC11	1636961	1638952	1.B.14.1.4	SRR10971019
NA	CGC11	1638984	1639820	NA	SRR10971019
NA	CGC11	1640078	1640746	NA	SRR10971019
transporter	CGC11	1640763	1641920	9.B.169.1.2	SRR10971019
transcription factor	CGC11	1642062	1643102	LacI	SRR10971019
transporter	CGC11	1643382	1644380	3.A.1.2.3	SRR10971019
transporter	CGC11	1644441	1645961	3.A.1.2.3	SRR10971019
transporter	CGC11	1645977	1646987	3.A.1.2.3	SRR10971019
signal_transduction_proteins	CGC11	1647230	1648465	Fer4	SRR10971019
signal_transduction_proteins	CGC11	1648459	1649697	Pyr_redox_2	SRR10971019
NA	CGC11	1649891	1650130	NA	SRR10971019
transporter	CGC11	1650133	1650852	9.B.114.1.1	SRR10971019
NA	CGC11	1651002	1651886	NA	SRR10971019
transporter	CGC11	1652016	1652711	2.A.122.1.1	SRR10971019
transporter	CGC11	1652708	1653106	1.E.14.1.4	SRR10971019
NA	CGC11	1653345	1654292	NA	SRR10971019
transporter	CGC11	1655217	1656407	1.B.17.3.10	SRR10971019
NA	CGC11	1656460	1657221	NA	SRR10971019
transporter	CGC11	1657351	1657929	9.B.27.2.7	SRR10971019
transporter	CGC11	1658099	1658686	9.B.29.3.1	SRR10971019
NA	CGC11	1658860	1659792	NA	SRR10971019
NA	CGC11	1659830	1661545	NA	SRR10971019
CAZyme	CGC11	1661771	1664038	GH3_e1|GH3	SRR10971019
transporter	CGC11	1664249	1665166	3.A.1.12.15	SRR10971019
transporter	CGC11	1665173	1666330	3.A.1.12.15	SRR10971019
transporter	CGC11	1666323	1667249	3.A.1.12.15	SRR10971019
transporter	CGC11	1667254	1667985	3.A.1.12.15	SRR10971019
NA	CGC11	1667966	1668073	NA	SRR10971019
transcription factor	CGC11	1668133	1668864	MerR	SRR10971019
transporter	CGC11	1669086	1670771	9.B.33.1.1	SRR10971019
transcription factor	CGC11	1670768	1671487	LytTR	SRR10971019
transporter	CGC11	1618686	1619867	2.A.1.20.2	SRR23036727
transporter	CGC11	1620235	1621365	4.A.2.1.1	SRR23036727
signal_transduction_proteins	CGC11	1621365	1622303	PfkB	SRR23036727
transporter	CGC11	1622320	1624011	4.A.2.1.1	SRR23036727
signal_transduction_proteins	CGC11	1624434	1625375	PfkB	SRR23036727
NA	CGC11	1625363	1626301	NA	SRR23036727
transporter	CGC11	1626395	1627645	2.A.41.2.9	SRR23036727
signal_transduction_proteins	CGC11	1627716	1628414	cNMP_binding	SRR23036727
NA	CGC11	1628544	1629485	NA	SRR23036727
transporter	CGC11	1629585	1630835	2.A.41.2.10	SRR23036727
transcription factor	CGC11	1630942	1632030	HTH_11	SRR23036727
NA	CGC11	1632033	1632890	NA	SRR23036727
transporter	CGC11	1632964	1634013	2.A.98.1.3	SRR23036727
transcription factor	CGC11	1634112	1634993	HTH_1	SRR23036727
transporter	CGC11	1635198	1636667	2.A.3.1.2	SRR23036727
transporter	CGC11	1636961	1638952	1.B.14.1.4	SRR23036727
NA	CGC11	1638984	1639820	NA	SRR23036727
NA	CGC11	1640078	1640746	NA	SRR23036727
transporter	CGC11	1640763	1641920	9.B.169.1.2	SRR23036727
transcription factor	CGC11	1642062	1643102	LacI	SRR23036727
transporter	CGC11	1643382	1644380	3.A.1.2.3	SRR23036727
transporter	CGC11	1644441	1645961	3.A.1.2.3	SRR23036727
transporter	CGC11	1645977	1646987	3.A.1.2.3	SRR23036727
signal_transduction_proteins	CGC11	1647230	1648465	Fer4	SRR23036727
signal_transduction_proteins	CGC11	1648459	1649697	Pyr_redox_2	SRR23036727
NA	CGC11	1649891	1650130	NA	SRR23036727
transporter	CGC11	1650133	1650852	9.B.114.1.1	SRR23036727
NA	CGC11	1651002	1651886	NA	SRR23036727
transporter	CGC11	1652016	1652711	2.A.122.1.1	SRR23036727
transporter	CGC11	1652708	1653106	1.E.14.1.4	SRR23036727
NA	CGC11	1653345	1654292	NA	SRR23036727
transporter	CGC11	1655217	1656407	1.B.17.3.10	SRR23036727
NA	CGC11	1656460	1657221	NA	SRR23036727
transporter	CGC11	1657351	1657929	9.B.27.2.7	SRR23036727
transporter	CGC11	1658099	1658686	9.B.29.3.1	SRR23036727
NA	CGC11	1658860	1659792	NA	SRR23036727
NA	CGC11	1659830	1661545	NA	SRR23036727
CAZyme	CGC11	1661771	1664038	GH3|GH3_e1	SRR23036727
transporter	CGC11	1664249	1665166	3.A.1.12.15	SRR23036727
transporter	CGC11	1665173	1666330	3.A.1.12.15	SRR23036727
transporter	CGC11	1666323	1667249	3.A.1.12.15	SRR23036727
transporter	CGC11	1667254	1667985	3.A.1.12.15	SRR23036727
NA	CGC11	1667966	1668073	NA	SRR23036727
transcription factor	CGC11	1668133	1668864	MerR	SRR23036727
transporter	CGC11	1669086	1670771	9.B.33.1.1	SRR23036727
transcription factor	CGC11	1670768	1671487	LytTR	SRR23036727
transcription factor	CGC12	2495230	2496771	none	SRR17879842
NA	CGC12	2496919	2497980	NA	SRR17879842
NA	CGC12	2497977	2499374	NA	SRR17879842
transcription factor	CGC12	2499528	2500526	LacI	SRR17879842
transporter	CGC12	2500637	2501542	1.B.21.1.1	SRR17879842
transporter	CGC12	2501699	2502196	3.A.1.1.46	SRR17879842
transporter	CGC12	2502196	2502612	3.A.1.1.46	SRR17879842
NA	CGC12	2502679	2503074	NA	SRR17879842
NA	CGC12	2503071	2503337	NA	SRR17879842
CAZyme	CGC12	2503334	2504998	GH65|GH65_e4	SRR17879842
NA	CGC12	2505007	2505600	NA	SRR17879842
CAZyme	CGC12	2505597	2506652	GH109_e7|GH179	SRR17879842
NA	CGC12	2506662	2507450	NA	SRR17879842
NA	CGC12	2507469	2508521	NA	SRR17879842
transporter	CGC12	2508552	2509394	3.A.1.1.46	SRR17879842
transporter	CGC12	2509381	2510232	3.A.1.1.46	SRR17879842
transporter	CGC12	2510282	2511574	3.A.1.1.46	SRR17879842
CAZyme	CGC12	2511588	2512727	GH13_18|GH13_e137	SRR17879842
NA	CGC12	2512739	2513266	NA	SRR17879842
signal_transduction_proteins	CGC12	2513478	2513792	Rhodanese	SRR17879842
NA	CGC12	2513866	2514087	NA	SRR17879842
transcription factor	CGC12	2514096	2514455	PspC	SRR17879842
NA	CGC12	2514455	2514679	NA	SRR17879842
transporter	CGC12	2514733	2515401	9.B.100.1.1	SRR17879842
transcription factor	CGC12	2515568	2516545	HTH_8	SRR17879842
signal_transduction_proteins	CGC12	2516665	2517930	Aminotran_1_2	SRR17879842
NA	CGC12	2517968	2519248	NA	SRR17879842
NA	CGC12	2519250	2520737	NA	SRR17879842
transcription factor	CGC12	2521011	2521568	HTH_3	SRR17879842
transporter	CGC12	1898084	1899073	3.A.1.2.2	SRR26661811
transporter	CGC12	1899143	1900657	3.A.1.2.2	SRR26661811
transporter	CGC12	1900672	1901658	3.A.1.2.2	SRR26661811
NA	CGC12	1901825	1902625	NA	SRR26661811
NA	CGC12	1902600	1902926	NA	SRR26661811
CAZyme	CGC12	1902884	1904023	GT20_e1|GT20	SRR26661811
NA	CGC12	1904030	1904458	NA	SRR26661811
transcription factor	CGC12	1905237	1905587	FlhD	SRR26661811
transcription factor	CGC12	1905590	1906168	FlhC	SRR26661811
transporter	CGC12	1906293	1907180	1.A.30.1.1	SRR26661811
transporter	CGC12	1907177	1907467	1.A.30.1.1	SRR26661811
transporter	CGC12	1907464	1908102	1.A.30.1.1	SRR26661811
signal_transduction_proteins	CGC12	1908107	1908904	CheY-binding	SRR26661811
signal_transduction_proteins	CGC12	1908964	1910070	HATPase_c+CheW	SRR26661811
signal_transduction_proteins	CGC12	1910091	1910594	CheW	SRR26661811
NA	CGC12	1910738	1910896	NA	SRR26661811
signal_transduction_proteins	CGC12	1910857	1912398	MCPsignal	SRR26661811
signal_transduction_proteins	CGC12	1912444	1914045	MCPsignal	SRR26661811
signal_transduction_proteins	CGC12	1914064	1914924	CheR_N+CheR	SRR26661811
signal_transduction_proteins	CGC12	1914927	1915976	Response_reg+CheB_methylest	SRR26661811
signal_transduction_proteins	CGC12	1915991	1916314	Response_reg	SRR26661811
signal_transduction_proteins	CGC12	1916390	1917034	CheZ	SRR26661811
transporter	CGC12	1917236	1917745	3.A.6.2.1	SRR26661811
transporter	CGC12	1917742	1918383	3.A.6.2.1	SRR26661811
transporter	CGC12	1918376	1920325	1.A.104.1.1	SRR26661811
signal_transduction_proteins	CGC12	2167558	2168418	PfkB	SRR26661812
NA	CGC12	2168462	2169067	NA	SRR26661812
transporter	CGC12	2169171	2170673	2.A.17.1.2	SRR26661812
NA	CGC12	2170955	2171155	NA	SRR26661812
signal_transduction_proteins	CGC12	2171283	2171918	HhH-GPD	SRR26661812
transporter	CGC12	2171918	2172613	3.D.6.1.4	SRR26661812
transporter	CGC12	2172617	2173237	3.D.6.1.4	SRR26661812
transporter	CGC12	2173241	2174011	3.D.6.1.4	SRR26661812
transporter	CGC12	2173971	2174297	3.D.6.1.4	SRR26661812
transporter	CGC12	2174298	2175023	3.D.6.1.4	SRR26661812
transporter	CGC12	2175020	2176519	3.D.6.1.4	SRR26661812
transporter	CGC12	2176512	2177090	3.D.6.1.4	SRR26661812
transporter	CGC12	2177090	2177671	3.D.6.1.4	SRR26661812
NA	CGC12	2177748	2178188	NA	SRR26661812
transcription factor	CGC12	2178274	2178489	HHA	SRR26661812
NA	CGC12	2179130	2180170	NA	SRR26661812
NA	CGC12	2180204	2181205	NA	SRR26661812
signal_transduction_proteins	CGC12	2181309	2182481	Aminotran_1_2	SRR26661812
transporter	CGC12	2182491	2184083	4.A.1.1.3	SRR26661812
transcription factor	CGC12	2184258	2185286	LacI	SRR26661812
NA	CGC12	2185398	2185823	NA	SRR26661812
NA	CGC12	2185793	2186164	NA	SRR26661812
signal_transduction_proteins	CGC12	2186397	2186975	TetR_N	SRR26661812
CAZyme	CGC12	2187365	2189176	GH2_e29|GH2	SRR26661812
transporter	CGC12	2189173	2190546	2.A.2.3.1	SRR26661812
transporter	CGC12	2190585	2191850	1.B.25.1.5	SRR26661812
signal_transduction_proteins	CGC12	1937975	1938985	AAA	SRR26661813
transporter	CGC12	1939132	1939917	3.A.1.15.5	SRR26661813
transporter	CGC12	1939914	1940669	3.A.1.15.5	SRR26661813
transporter	CGC12	1940694	1941197	3.A.1.15.5	SRR26661813
transporter	CGC12	1941233	1941679	3.A.1.15.5	SRR26661813
CAZyme	CGC12	1941695	1942309	CBM50|CBM50_e567	SRR26661813
transporter	CGC12	1942342	1943016	1.A.34.1.3	SRR26661813
NA	CGC12	1943110	1944105	NA	SRR26661813
NA	CGC12	1944236	1945678	NA	SRR26661813
signal_transduction_proteins	CGC12	1945806	1946237	SIS	SRR26661813
transcription factor	CGC12	1946267	1946674	HTH_6	SRR26661813
signal_transduction_proteins	CGC12	2167346	2168206	PfkB	SRR26661814
NA	CGC12	2168250	2168855	NA	SRR26661814
transporter	CGC12	2168959	2170461	2.A.17.1.2	SRR26661814
NA	CGC12	2170742	2170942	NA	SRR26661814
signal_transduction_proteins	CGC12	2171070	2171705	HhH-GPD	SRR26661814
transporter	CGC12	2171705	2172400	3.D.6.1.4	SRR26661814
transporter	CGC12	2172404	2173024	3.D.6.1.4	SRR26661814
transporter	CGC12	2173028	2173792	3.D.6.1.4	SRR26661814
transporter	CGC12	2173758	2174084	3.D.6.1.4	SRR26661814
transporter	CGC12	2174085	2176307	3.D.6.1.4	SRR26661814
transporter	CGC12	2176300	2176878	3.D.6.1.4	SRR26661814
transporter	CGC12	2176878	2177114	3.D.6.1.4	SRR26661814
transporter	CGC12	2177093	2177344	3.D.6.1.4	SRR26661814
transporter	CGC12	2177314	2177457	3.D.6.1.4	SRR26661814
NA	CGC12	2177534	2177974	NA	SRR26661814
transcription factor	CGC12	2178060	2178275	HHA	SRR26661814
NA	CGC12	2178916	2179956	NA	SRR26661814
NA	CGC12	2179990	2180991	NA	SRR26661814
signal_transduction_proteins	CGC12	2181095	2182267	Aminotran_1_2	SRR26661814
transporter	CGC12	2182277	2183869	4.A.1.1.3	SRR26661814
transcription factor	CGC12	2184044	2185072	LacI	SRR26661814
NA	CGC12	2185184	2185951	NA	SRR26661814
signal_transduction_proteins	CGC12	2186184	2186762	TetR_N	SRR26661814
CAZyme	CGC12	2187150	2188961	GH2|GH2_e29	SRR26661814
transporter	CGC12	2188958	2190331	2.A.2.3.1	SRR26661814
transporter	CGC12	2190370	2191635	1.B.25.1.5	SRR26661814
transcription factor	CGC12	2494659	2496200	none	SRR26661815
NA	CGC12	2496209	2497408	NA	SRR26661815
NA	CGC12	2497405	2498802	NA	SRR26661815
transcription factor	CGC12	2498957	2499778	LacI	SRR26661815
transporter	CGC12	2500065	2500970	1.B.21.1.1	SRR26661815
transporter	CGC12	2501128	2501625	3.A.1.1.46	SRR26661815
transporter	CGC12	2501625	2502095	3.A.1.1.46	SRR26661815
NA	CGC12	2502109	2502504	NA	SRR26661815
NA	CGC12	2502501	2502767	NA	SRR26661815
CAZyme	CGC12	2502764	2505031	GH65|GH65_e4	SRR26661815
CAZyme	CGC12	2505028	2506083	GH179|GH109_e7	SRR26661815
NA	CGC12	2506170	2506880	NA	SRR26661815
NA	CGC12	2506899	2507951	NA	SRR26661815
transporter	CGC12	2507982	2508824	3.A.1.1.46	SRR26661815
transporter	CGC12	2508811	2509662	3.A.1.1.46	SRR26661815
transporter	CGC12	2509712	2511004	3.A.1.1.46	SRR26661815
CAZyme	CGC12	2511018	2512697	GH13_18|GH13_e137	SRR26661815
signal_transduction_proteins	CGC12	2512908	2513222	Rhodanese	SRR26661815
NA	CGC12	2513296	2513517	NA	SRR26661815
transcription factor	CGC12	2513526	2513885	PspC	SRR26661815
NA	CGC12	2513885	2514109	NA	SRR26661815
transporter	CGC12	2514163	2514510	9.B.100.1.1	SRR26661815
transporter	CGC12	2514554	2514829	9.B.100.1.1	SRR26661815
transcription factor	CGC12	2514996	2515973	HTH_8	SRR26661815
transporter	CGC12	2589518	2590360	3.A.1.1.46	SRR26661816
transporter	CGC12	2590347	2591228	3.A.1.1.46	SRR26661816
transporter	CGC12	2591263	2592540	3.A.1.1.46	SRR26661816
CAZyme	CGC12	2592553	2593854	GH13_18|GH13_e137	SRR26661816
NA	CGC12	2593854	2594228	NA	SRR26661816
signal_transduction_proteins	CGC12	2594439	2594720	Rhodanese	SRR26661816
NA	CGC12	2594825	2595046	NA	SRR26661816
transcription factor	CGC12	2595055	2595363	PspC	SRR26661816
NA	CGC12	2595312	2595413	NA	SRR26661816
NA	CGC12	2595413	2595637	NA	SRR26661816
transporter	CGC12	2595691	2596038	9.B.100.1.1	SRR26661816
transporter	CGC12	2596035	2596325	9.B.100.1.1	SRR26661816
transcription factor	CGC12	2596521	2597498	HTH_8	SRR26661816
signal_transduction_proteins	CGC12	2597618	2598883	Aminotran_1_2	SRR26661816
signal_transduction_proteins	CGC12	1938121	1939131	AAA	SRR26661817
transporter	CGC12	1939278	1940063	3.A.1.15.5	SRR26661817
transporter	CGC12	1940060	1940815	3.A.1.15.5	SRR26661817
transporter	CGC12	1940840	1941826	3.A.1.15.5	SRR26661817
CAZyme	CGC12	1941842	1942456	CBM50_e567|CBM50	SRR26661817
transporter	CGC12	1942489	1943163	1.A.34.1.3	SRR26661817
NA	CGC12	1943257	1944252	NA	SRR26661817
NA	CGC12	1944383	1945825	NA	SRR26661817
signal_transduction_proteins	CGC12	1945953	1946384	SIS	SRR26661817
transcription factor	CGC12	1946414	1946821	HTH_6	SRR26661817
transporter	CGC12	1897836	1898045	3.A.1.2.2	SRR26661818
transporter	CGC12	1898042	1898503	3.A.1.2.2	SRR26661818
transporter	CGC12	1898467	1898823	3.A.1.2.2	SRR26661818
transporter	CGC12	1898892	1899476	3.A.1.2.2	SRR26661818
transporter	CGC12	1899497	1900405	3.A.1.2.2	SRR26661818
transporter	CGC12	1900420	1901406	3.A.1.2.2	SRR26661818
NA	CGC12	1901572	1902372	NA	SRR26661818
NA	CGC12	1902347	1902673	NA	SRR26661818
CAZyme	CGC12	1902631	1903770	GT20_e1|GT20	SRR26661818
NA	CGC12	1903777	1904205	NA	SRR26661818
transcription factor	CGC12	1904984	1905334	FlhD	SRR26661818
transcription factor	CGC12	1905337	1905915	FlhC	SRR26661818
transporter	CGC12	1906040	1906927	1.A.30.1.1	SRR26661818
transporter	CGC12	1906924	1907214	1.A.30.1.1	SRR26661818
transporter	CGC12	1907211	1907849	1.A.30.1.1	SRR26661818
signal_transduction_proteins	CGC12	1907854	1908651	CheY-binding	SRR26661818
signal_transduction_proteins	CGC12	1908711	1909817	HATPase_c+CheW	SRR26661818
signal_transduction_proteins	CGC12	1909838	1910341	CheW	SRR26661818
NA	CGC12	1910485	1910643	NA	SRR26661818
signal_transduction_proteins	CGC12	1910604	1912145	MCPsignal	SRR26661818
signal_transduction_proteins	CGC12	1912191	1913792	MCPsignal	SRR26661818
signal_transduction_proteins	CGC12	1913811	1914671	CheR_N+CheR	SRR26661818
signal_transduction_proteins	CGC12	1914674	1915723	Response_reg+CheB_methylest	SRR26661818
signal_transduction_proteins	CGC12	1915738	1916127	Response_reg	SRR26661818
signal_transduction_proteins	CGC12	1916138	1916782	CheZ	SRR26661818
transporter	CGC12	1916984	1917493	3.A.6.2.1	SRR26661818
transporter	CGC12	1917490	1918131	3.A.6.2.1	SRR26661818
transporter	CGC12	1918124	1920073	1.A.104.1.1	SRR26661818
signal_transduction_proteins	CGC12	3920582	3921442	PfkB	SRR30672348
NA	CGC12	3921486	3922091	NA	SRR30672348
transporter	CGC12	3922197	3923699	2.A.17.1.2	SRR30672348
NA	CGC12	3923982	3924182	NA	SRR30672348
signal_transduction_proteins	CGC12	3924310	3924945	HhH-GPD	SRR30672348
transporter	CGC12	3924945	3925640	3.D.6.1.4	SRR30672348
transporter	CGC12	3925644	3926264	3.D.6.1.4	SRR30672348
transporter	CGC12	3926268	3927326	3.D.6.1.4	SRR30672348
transporter	CGC12	3927327	3929549	3.D.6.1.4	SRR30672348
transporter	CGC12	3929542	3930120	3.D.6.1.4	SRR30672348
transporter	CGC12	3930120	3930701	3.D.6.1.4	SRR30672348
NA	CGC12	3930778	3931218	NA	SRR30672348
transcription factor	CGC12	3931304	3931519	HHA	SRR30672348
NA	CGC12	3932160	3933200	NA	SRR30672348
NA	CGC12	3933234	3934235	NA	SRR30672348
signal_transduction_proteins	CGC12	3934339	3935511	Aminotran_1_2	SRR30672348
transporter	CGC12	3935521	3937113	4.A.1.1.3	SRR30672348
transcription factor	CGC12	3937288	3938316	LacI	SRR30672348
NA	CGC12	3938428	3939195	NA	SRR30672348
signal_transduction_proteins	CGC12	3939428	3940006	TetR_N	SRR30672348
CAZyme	CGC12	3940397	3942208	GH2|GH2_e29	SRR30672348
transporter	CGC12	3942205	3943578	2.A.2.3.1	SRR30672348
transporter	CGC12	3943617	3944882	1.B.25.1.5	SRR30672348
transporter	CGC12	1626653	1627597	2.A.69.3.5	NL0006
NA	CGC12	1627671	1628816	NA	NL0006
signal_transduction_proteins	CGC12	1628872	1632465	SBP_bac_3+SBP_bac_3+HisKA+HATPase_c+Response_reg	NL0006
transcription factor	CGC12	1632470	1633084	GerE	NL0006
transporter	CGC12	1633500	1634663	2.A.1.3.36	NL0006
transporter	CGC12	1634663	1636201	2.A.1.3.36	NL0006
signal_transduction_proteins	CGC12	1636309	1637637	PALP	NL0006
transporter	CGC12	1637655	1637873	2.A.8.1.5	NL0006
transcription factor	CGC12	1638145	1639098	LacI	NL0006
CAZyme	CGC12	1639106	1640539	GH32_e0|GH32	NL0006
signal_transduction_proteins	CGC12	1640755	1641672	PfkB	NL0006
transporter	CGC12	1641741	1642988	2.A.1.5.3	NL0006
signal_transduction_proteins	CGC12	1694683	1695483	PfkB	SRR19391264
CAZyme	CGC12	1695548	1696366	GH25_e19|GH25	SRR19391264
transcription factor	CGC12	1696418	1697164	GntR	SRR19391264
signal_transduction_proteins	CGC12	1697138	1698103	PfkB	SRR19391264
NA	CGC12	1698100	1699104	NA	SRR19391264
transporter	CGC12	1699101	1700378	2.A.1.10.4	SRR19391264
transporter	CGC12	1692820	1695300	1.B.11.3.11	SRR10971019
NA	CGC12	1695316	1696350	NA	SRR10971019
transporter	CGC12	1696432	1696770	2.A.113.1.1	SRR10971019
transporter	CGC12	1696989	1697813	2.A.113.1.1	SRR10971019
NA	CGC12	1697934	1698206	NA	SRR10971019
NA	CGC12	1698429	1699217	NA	SRR10971019
signal_transduction_proteins	CGC12	1699214	1700014	PfkB	SRR10971019
CAZyme	CGC12	1700079	1700897	GH25_e19|GH25	SRR10971019
transcription factor	CGC12	1700949	1701695	GntR	SRR10971019
signal_transduction_proteins	CGC12	1701669	1702634	PfkB	SRR10971019
NA	CGC12	1702631	1703635	NA	SRR10971019
transporter	CGC12	1703632	1704909	2.A.1.10.4	SRR10971019
transporter	CGC12	1692820	1695300	1.B.11.3.11	SRR23036727
NA	CGC12	1695316	1696350	NA	SRR23036727
transporter	CGC12	1696432	1696770	2.A.113.1.1	SRR23036727
transporter	CGC12	1696989	1697813	2.A.113.1.1	SRR23036727
NA	CGC12	1697934	1698206	NA	SRR23036727
NA	CGC12	1698429	1699217	NA	SRR23036727
signal_transduction_proteins	CGC12	1699214	1700014	PfkB	SRR23036727
CAZyme	CGC12	1700079	1700897	GH25|GH25_e19	SRR23036727
transcription factor	CGC12	1700949	1701695	GntR	SRR23036727
signal_transduction_proteins	CGC12	1701669	1702634	PfkB	SRR23036727
NA	CGC12	1702631	1703635	NA	SRR23036727
transporter	CGC12	1703632	1704909	2.A.1.10.4	SRR23036727
signal_transduction_proteins	CGC13	3276640	3277293	Nitroreductase	SRR17879842
transporter	CGC13	3277401	3278648	1.A.23.4.5	SRR17879842
transporter	CGC13	3278729	3279361	2.A.3.1.1	SRR17879842
transporter	CGC13	3279367	3280140	2.A.3.1.1	SRR17879842
transporter	CGC13	3280206	3281546	2.A.6.1.4	SRR17879842
transporter	CGC13	3281548	3283347	2.A.6.1.4	SRR17879842
transporter	CGC13	3283359	3284303	2.A.6.1.4	SRR17879842
transporter	CGC13	3284300	3284551	2.A.6.1.4	SRR17879842
transporter	CGC13	3284596	3284928	2.A.6.1.4	SRR17879842
transporter	CGC13	3285086	3286459	1.B.17.3.5	SRR17879842
signal_transduction_proteins	CGC13	3286616	3286915	Response_reg	SRR17879842
transcription factor	CGC13	3286912	3287298	Trans_reg_C	SRR17879842
NA	CGC13	3287288	3287686	NA	SRR17879842
transporter	CGC13	3287683	3288729	2.A.21.9.1	SRR17879842
CAZyme	CGC13	3288879	3290246	GT0|GT2	SRR17879842
signal_transduction_proteins	CGC13	1938059	1939069	AAA	SRR26661811
transporter	CGC13	1939216	1940001	3.A.1.15.5	SRR26661811
transporter	CGC13	1939998	1940753	3.A.1.15.5	SRR26661811
transporter	CGC13	1940778	1941764	3.A.1.15.5	SRR26661811
CAZyme	CGC13	1941780	1942394	CBM50|CBM50_e567	SRR26661811
transporter	CGC13	1942427	1943101	1.A.34.1.3	SRR26661811
NA	CGC13	1943195	1944190	NA	SRR26661811
NA	CGC13	1944321	1945763	NA	SRR26661811
signal_transduction_proteins	CGC13	1945891	1946322	SIS	SRR26661811
transcription factor	CGC13	1946352	1946642	HTH_6	SRR26661811
transcription factor	CGC13	2495082	2496623	none	SRR26661812
NA	CGC13	2496771	2497832	NA	SRR26661812
NA	CGC13	2497829	2499226	NA	SRR26661812
transcription factor	CGC13	2499381	2500379	LacI	SRR26661812
transporter	CGC13	2500490	2501395	1.B.21.1.1	SRR26661812
transporter	CGC13	2501553	2502521	3.A.1.1.46	SRR26661812
NA	CGC13	2502535	2503194	NA	SRR26661812
CAZyme	CGC13	2503191	2505458	GH65|GH65_e4	SRR26661812
CAZyme	CGC13	2505455	2506510	GH109_e7|GH179	SRR26661812
NA	CGC13	2506597	2507307	NA	SRR26661812
NA	CGC13	2507326	2508378	NA	SRR26661812
transporter	CGC13	2508409	2509251	3.A.1.1.46	SRR26661812
transporter	CGC13	2509238	2510119	3.A.1.1.46	SRR26661812
transporter	CGC13	2510140	2511432	3.A.1.1.46	SRR26661812
CAZyme	CGC13	2511446	2513125	GH13_e137|GH13_18	SRR26661812
signal_transduction_proteins	CGC13	2513336	2513650	Rhodanese	SRR26661812
NA	CGC13	2513725	2513946	NA	SRR26661812
transcription factor	CGC13	2513955	2514314	PspC	SRR26661812
NA	CGC13	2514314	2514538	NA	SRR26661812
transporter	CGC13	2514592	2515260	9.B.100.1.1	SRR26661812
transcription factor	CGC13	2515427	2516404	HTH_8	SRR26661812
signal_transduction_proteins	CGC13	2516524	2517789	Aminotran_1_2	SRR26661812
NA	CGC13	2517827	2519107	NA	SRR26661812
NA	CGC13	2519109	2520596	NA	SRR26661812
transcription factor	CGC13	2520871	2521428	HTH_3	SRR26661812
NA	CGC13	2521682	2522218	NA	SRR26661812
NA	CGC13	2522430	2523848	NA	SRR26661812
transporter	CGC13	2524150	2525535	2.A.3.1.13	SRR26661812
NA	CGC13	2525669	2525914	NA	SRR26661812
transporter	CGC13	2526227	2527870	3.A.1.5.42	SRR26661812
transporter	CGC13	2527867	2528832	3.A.1.5.42	SRR26661812
transporter	CGC13	2528819	2529592	3.A.1.5.42	SRR26661812
transporter	CGC13	2529568	2529708	3.A.1.5.42	SRR26661812
transporter	CGC13	2529708	2530700	3.A.1.5.42	SRR26661812
transporter	CGC13	2530702	2531508	3.A.1.5.42	SRR26661812
signal_transduction_proteins	CGC13	2167349	2168209	PfkB	SRR26661813
NA	CGC13	2168253	2168858	NA	SRR26661813
transporter	CGC13	2168962	2170464	2.A.17.1.2	SRR26661813
NA	CGC13	2170745	2170945	NA	SRR26661813
signal_transduction_proteins	CGC13	2171073	2171708	HhH-GPD	SRR26661813
transporter	CGC13	2171708	2172403	3.D.6.1.4	SRR26661813
transporter	CGC13	2172407	2173027	3.D.6.1.4	SRR26661813
transporter	CGC13	2173031	2173795	3.D.6.1.4	SRR26661813
transporter	CGC13	2174087	2176309	3.D.6.1.4	SRR26661813
transporter	CGC13	2176302	2176880	3.D.6.1.4	SRR26661813
transporter	CGC13	2176880	2177461	3.D.6.1.4	SRR26661813
NA	CGC13	2177538	2177978	NA	SRR26661813
transcription factor	CGC13	2178064	2178279	HHA	SRR26661813
NA	CGC13	2178920	2179960	NA	SRR26661813
NA	CGC13	2179994	2180995	NA	SRR26661813
signal_transduction_proteins	CGC13	2181099	2182271	Aminotran_1_2	SRR26661813
transporter	CGC13	2182281	2183873	4.A.1.1.3	SRR26661813
transcription factor	CGC13	2184048	2185076	LacI	SRR26661813
NA	CGC13	2185188	2185613	NA	SRR26661813
NA	CGC13	2185583	2185954	NA	SRR26661813
signal_transduction_proteins	CGC13	2186187	2186765	TetR_N	SRR26661813
CAZyme	CGC13	2187155	2188966	GH2_e29|GH2	SRR26661813
transporter	CGC13	2188963	2190336	2.A.2.3.1	SRR26661813
transporter	CGC13	2190375	2191640	1.B.25.1.5	SRR26661813
transcription factor	CGC13	2494840	2496381	none	SRR26661814
NA	CGC13	2496390	2497589	NA	SRR26661814
NA	CGC13	2497586	2498983	NA	SRR26661814
transcription factor	CGC13	2499137	2500135	LacI	SRR26661814
transporter	CGC13	2500246	2501151	1.B.21.1.1	SRR26661814
transporter	CGC13	2501308	2502276	3.A.1.1.46	SRR26661814
NA	CGC13	2502290	2502949	NA	SRR26661814
CAZyme	CGC13	2502946	2504610	GH65_e4|GH65	SRR26661814
NA	CGC13	2504619	2505212	NA	SRR26661814
CAZyme	CGC13	2505209	2506264	GH109_e7|GH179	SRR26661814
NA	CGC13	2506351	2507061	NA	SRR26661814
NA	CGC13	2507080	2508132	NA	SRR26661814
transporter	CGC13	2508163	2509005	3.A.1.1.46	SRR26661814
transporter	CGC13	2508992	2509873	3.A.1.1.46	SRR26661814
transporter	CGC13	2509894	2511186	3.A.1.1.46	SRR26661814
CAZyme	CGC13	2511200	2512504	GH13_18|GH13_e137	SRR26661814
NA	CGC13	2512504	2512878	NA	SRR26661814
signal_transduction_proteins	CGC13	2513089	2513403	Rhodanese	SRR26661814
NA	CGC13	2513478	2513699	NA	SRR26661814
transcription factor	CGC13	2513708	2514067	PspC	SRR26661814
NA	CGC13	2514067	2514291	NA	SRR26661814
transporter	CGC13	2514345	2514692	9.B.100.1.1	SRR26661814
transporter	CGC13	2514740	2515012	9.B.100.1.1	SRR26661814
transcription factor	CGC13	2515179	2516156	HTH_8	SRR26661814
signal_transduction_proteins	CGC13	2516276	2517541	Aminotran_1_2	SRR26661814
NA	CGC13	2517579	2518859	NA	SRR26661814
NA	CGC13	2518861	2520348	NA	SRR26661814
transcription factor	CGC13	2520622	2521179	HTH_3	SRR26661814
NA	CGC13	2521433	2521969	NA	SRR26661814
NA	CGC13	2522181	2523599	NA	SRR26661814
transporter	CGC13	2523902	2525287	2.A.3.1.13	SRR26661814
NA	CGC13	2525421	2525666	NA	SRR26661814
transporter	CGC13	2525979	2526449	3.A.1.5.42	SRR26661814
transporter	CGC13	2526547	2527620	3.A.1.5.42	SRR26661814
transporter	CGC13	2527617	2528582	3.A.1.5.42	SRR26661814
transporter	CGC13	2528569	2529342	3.A.1.5.42	SRR26661814
transporter	CGC13	2529318	2529458	3.A.1.5.42	SRR26661814
transporter	CGC13	2529458	2530450	3.A.1.5.42	SRR26661814
transporter	CGC13	2530452	2531258	3.A.1.5.42	SRR26661814
transporter	CGC13	2625706	2625837	1.B.12.2.6	SRR26661815
transporter	CGC13	2625942	2627618	1.B.12.2.6	SRR26661815
transporter	CGC13	2627738	2628571	1.B.12.2.6	SRR26661815
transcription factor	CGC13	2628671	2630590	HTH_8	SRR26661815
NA	CGC13	2630818	2631888	NA	SRR26661815
NA	CGC13	2631899	2632531	NA	SRR26661815
signal_transduction_proteins	CGC13	2632542	2633192	PTS-HPr	SRR26661815
transporter	CGC13	2633372	2633959	4.A.2.1.17	SRR26661815
CAZyme	CGC13	2634279	2635850	GH37|GH37_e6	SRR26661815
NA	CGC13	2635972	2636199	NA	SRR26661815
transporter	CGC13	2636670	2636924	1.E.43.1.1	SRR26661815
NA	CGC13	2637125	2637859	NA	SRR26661815
CAZyme	CGC13	2637861	2638472	GH23|GH23_e734	SRR26661815
NA	CGC13	2638572	2639486	NA	SRR26661815
transporter	CGC13	2639581	2641317	2.A.36.6.11	SRR26661815
signal_transduction_proteins	CGC13	2712848	2713498	PTS-HPr	SRR26661816
transporter	CGC13	2713678	2714265	4.A.2.1.17	SRR26661816
CAZyme	CGC13	2714802	2716154	GH37|GH37_e6	SRR26661816
NA	CGC13	2716151	2716426	NA	SRR26661816
NA	CGC13	2716353	2716793	NA	SRR26661816
transporter	CGC13	2716970	2717224	1.E.43.1.1	SRR26661816
NA	CGC13	2717425	2718051	NA	SRR26661816
CAZyme	CGC13	2718160	2718771	GH23|GH23_e734	SRR26661816
NA	CGC13	2718871	2719446	NA	SRR26661816
NA	CGC13	2719403	2719723	NA	SRR26661816
transporter	CGC13	2719877	2720380	2.A.36.6.11	SRR26661816
transporter	CGC13	2720365	2721612	2.A.36.6.11	SRR26661816
NA	CGC13	2721996	2723066	NA	SRR26661816
NA	CGC13	2723076	2724197	NA	SRR26661816
signal_transduction_proteins	CGC13	2724178	2724372	Pyr_redox	SRR26661816
NA	CGC13	2725225	2726232	NA	SRR26661816
transcription factor	CGC13	2726284	2727003	GntR	SRR26661816
transporter	CGC13	2727250	2728764	2.A.34.1.1	SRR26661816
transporter	CGC13	2728910	2729323	5.A.2.1.1	SRR26661816
transporter	CGC13	2729311	2729439	5.A.2.1.1	SRR26661816
signal_transduction_proteins	CGC13	2167513	2168373	PfkB	SRR26661817
NA	CGC13	2168417	2169022	NA	SRR26661817
transporter	CGC13	2169126	2170628	2.A.17.1.2	SRR26661817
NA	CGC13	2170910	2171110	NA	SRR26661817
signal_transduction_proteins	CGC13	2171238	2171873	HhH-GPD	SRR26661817
transporter	CGC13	2171873	2172568	3.D.6.1.4	SRR26661817
transporter	CGC13	2172572	2173192	3.D.6.1.4	SRR26661817
transporter	CGC13	2173196	2173960	3.D.6.1.4	SRR26661817
transporter	CGC13	2173926	2174252	3.D.6.1.4	SRR26661817
transporter	CGC13	2174253	2176475	3.D.6.1.4	SRR26661817
transporter	CGC13	2176468	2177046	3.D.6.1.4	SRR26661817
transporter	CGC13	2177046	2177513	3.D.6.1.4	SRR26661817
transporter	CGC13	2177483	2177626	3.D.6.1.4	SRR26661817
NA	CGC13	2177703	2178143	NA	SRR26661817
transcription factor	CGC13	2178229	2178444	HHA	SRR26661817
NA	CGC13	2179085	2180125	NA	SRR26661817
NA	CGC13	2180159	2181160	NA	SRR26661817
signal_transduction_proteins	CGC13	2181264	2182436	Aminotran_1_2	SRR26661817
transporter	CGC13	2182446	2184038	4.A.1.1.3	SRR26661817
transcription factor	CGC13	2184213	2185241	LacI	SRR26661817
NA	CGC13	2185353	2186120	NA	SRR26661817
signal_transduction_proteins	CGC13	2186353	2186931	TetR_N	SRR26661817
CAZyme	CGC13	2187319	2189130	GH2_e29|GH2	SRR26661817
transporter	CGC13	2189127	2190500	2.A.2.3.1	SRR26661817
transporter	CGC13	2190539	2191804	1.B.25.1.5	SRR26661817
signal_transduction_proteins	CGC13	2167159	2168019	PfkB	SRR26661818
NA	CGC13	2168063	2168668	NA	SRR26661818
transporter	CGC13	2168772	2170274	2.A.17.1.2	SRR26661818
NA	CGC13	2170554	2170754	NA	SRR26661818
signal_transduction_proteins	CGC13	2170882	2171517	HhH-GPD	SRR26661818
transporter	CGC13	2171517	2172212	3.D.6.1.4	SRR26661818
transporter	CGC13	2172216	2172836	3.D.6.1.4	SRR26661818
transporter	CGC13	2172840	2173604	3.D.6.1.4	SRR26661818
transporter	CGC13	2173570	2173896	3.D.6.1.4	SRR26661818
transporter	CGC13	2173897	2174865	3.D.6.1.4	SRR26661818
transporter	CGC13	2175113	2175949	3.D.6.1.4	SRR26661818
transporter	CGC13	2176109	2176687	3.D.6.1.4	SRR26661818
transporter	CGC13	2176687	2177154	3.D.6.1.4	SRR26661818
transporter	CGC13	2177124	2177267	3.D.6.1.4	SRR26661818
NA	CGC13	2177344	2177784	NA	SRR26661818
transcription factor	CGC13	2177870	2178085	HHA	SRR26661818
NA	CGC13	2178726	2179766	NA	SRR26661818
NA	CGC13	2179800	2180801	NA	SRR26661818
signal_transduction_proteins	CGC13	2180905	2181915	Aminotran_1_2	SRR26661818
NA	CGC13	2181927	2182076	NA	SRR26661818
transporter	CGC13	2182086	2183678	4.A.1.1.3	SRR26661818
transcription factor	CGC13	2183853	2184881	LacI	SRR26661818
NA	CGC13	2184993	2185418	NA	SRR26661818
NA	CGC13	2185388	2185759	NA	SRR26661818
signal_transduction_proteins	CGC13	2185992	2186570	TetR_N	SRR26661818
CAZyme	CGC13	2186958	2188769	GH2|GH2_e29	SRR26661818
transporter	CGC13	2188766	2190139	2.A.2.3.1	SRR26661818
transporter	CGC13	2190178	2191443	1.B.25.1.5	SRR26661818
transcription factor	CGC13	4123286	4124038	Crp	SRR30672348
NA	CGC13	4124267	4124773	NA	SRR30672348
transcription factor	CGC13	4124817	4126358	none	SRR30672348
NA	CGC13	4126506	4127567	NA	SRR30672348
NA	CGC13	4127564	4128961	NA	SRR30672348
transcription factor	CGC13	4129117	4130115	LacI	SRR30672348
transporter	CGC13	4130226	4131131	1.B.21.1.1	SRR30672348
transporter	CGC13	4131289	4132257	3.A.1.1.46	SRR30672348
NA	CGC13	4132271	4132930	NA	SRR30672348
CAZyme	CGC13	4132927	4135194	GH65|GH65_e4	SRR30672348
CAZyme	CGC13	4135191	4136246	GH109_e7|GH179	SRR30672348
NA	CGC13	4136256	4137044	NA	SRR30672348
NA	CGC13	4137063	4138115	NA	SRR30672348
transporter	CGC13	4138146	4138988	3.A.1.1.46	SRR30672348
transporter	CGC13	4138975	4139856	3.A.1.1.46	SRR30672348
transporter	CGC13	4139877	4141169	3.A.1.1.46	SRR30672348
CAZyme	CGC13	4141183	4142862	GH13_18|GH13_e137	SRR30672348
signal_transduction_proteins	CGC13	4143075	4143389	Rhodanese	SRR30672348
NA	CGC13	4143464	4143685	NA	SRR30672348
transcription factor	CGC13	4143694	4144053	PspC	SRR30672348
NA	CGC13	4144053	4144277	NA	SRR30672348
transporter	CGC13	4144331	4144999	9.B.100.1.1	SRR30672348
transcription factor	CGC13	4145166	4146143	HTH_8	SRR30672348
signal_transduction_proteins	CGC13	4146263	4147528	Aminotran_1_2	SRR30672348
NA	CGC13	4147566	4148846	NA	SRR30672348
NA	CGC13	4148848	4150335	NA	SRR30672348
transcription factor	CGC13	4150610	4151167	HTH_3	SRR30672348
NA	CGC13	4151194	4151958	NA	SRR30672348
NA	CGC13	4152170	4153588	NA	SRR30672348
transporter	CGC13	4153891	4155276	2.A.3.1.13	SRR30672348
NA	CGC13	4155410	4155655	NA	SRR30672348
transporter	CGC13	4155968	4157611	3.A.1.5.42	SRR30672348
transporter	CGC13	4157608	4158573	3.A.1.5.42	SRR30672348
transporter	CGC13	4158560	4159450	3.A.1.5.42	SRR30672348
transporter	CGC13	4159450	4160442	3.A.1.5.42	SRR30672348
transporter	CGC13	4160444	4161250	3.A.1.5.42	SRR30672348
transporter	CGC13	1770506	1770892	2.A.7.22.1	NL0006
transporter	CGC13	1770892	1771227	2.A.7.22.1	NL0006
CAZyme	CGC13	1771224	1772876	GT83|GT83_e0	NL0006
NA	CGC13	1772876	1773766	NA	NL0006
NA	CGC13	1773763	1775745	NA	NL0006
CAZyme	CGC13	1775745	1776713	GT2	NL0006
signal_transduction_proteins	CGC13	1776717	1777874	Aminotran_1_2	NL0006
NA	CGC13	1778164	1778766	NA	NL0006
signal_transduction_proteins	CGC13	1778805	1779230	NUDIX	NL0006
transporter	CGC13	1779509	1780051	1.B.68.1.1	NL0006
NA	CGC13	1780151	1781353	NA	NL0006
transcription factor	CGC13	1781573	1782355	none	NL0006
NA	CGC13	1782370	1783575	NA	NL0006
transporter	CGC13	1783632	1784921	2.A.1.14.35	NL0006
transporter	CGC13	1900945	1901934	3.A.1.2.2	SRR19391264
transporter	CGC13	1902004	1903518	3.A.1.2.2	SRR19391264
transporter	CGC13	1903533	1904519	3.A.1.2.2	SRR19391264
NA	CGC13	1904686	1905486	NA	SRR19391264
CAZyme	CGC13	1905461	1906885	GT20|GT20_e1	SRR19391264
NA	CGC13	1906892	1907320	NA	SRR19391264
transcription factor	CGC13	1908098	1908448	FlhD	SRR19391264
transcription factor	CGC13	1908451	1909029	FlhC	SRR19391264
transporter	CGC13	1909156	1910043	1.A.30.1.1	SRR19391264
transporter	CGC13	1910040	1910966	1.A.30.1.1	SRR19391264
signal_transduction_proteins	CGC13	1910971	1912935	CheY-binding+H-kinase_dim+HATPase_c+CheW	SRR19391264
signal_transduction_proteins	CGC13	1912956	1913459	CheW	SRR19391264
signal_transduction_proteins	CGC13	1913604	1915265	MCPsignal	SRR19391264
signal_transduction_proteins	CGC13	1915311	1916912	MCPsignal	SRR19391264
signal_transduction_proteins	CGC13	1916931	1917791	CheR_N+CheR	SRR19391264
signal_transduction_proteins	CGC13	1917794	1918843	Response_reg+CheB_methylest	SRR19391264
signal_transduction_proteins	CGC13	1918858	1919247	Response_reg	SRR19391264
signal_transduction_proteins	CGC13	1919258	1919902	CheZ	SRR19391264
transporter	CGC13	1920104	1921252	3.A.6.2.1	SRR19391264
transporter	CGC13	1921245	1923323	1.A.104.1.1	SRR19391264
signal_transduction_proteins	CGC13	1938374	1939384	AAA	SRR10971019
transporter	CGC13	1939531	1940316	3.A.1.15.5	SRR10971019
transporter	CGC13	1940313	1941068	3.A.1.15.5	SRR10971019
transporter	CGC13	1941093	1942079	3.A.1.15.5	SRR10971019
CAZyme	CGC13	1942095	1943417	CBM50_e567|CBM50	SRR10971019
NA	CGC13	1943537	1944508	NA	SRR10971019
NA	CGC13	1944639	1946081	NA	SRR10971019
transcription factor	CGC13	1946209	1947078	HTH_6	SRR10971019
signal_transduction_proteins	CGC13	1938374	1939384	AAA	SRR23036727
transporter	CGC13	1939531	1940316	3.A.1.15.5	SRR23036727
transporter	CGC13	1940313	1941068	3.A.1.15.5	SRR23036727
transporter	CGC13	1941093	1942079	3.A.1.15.5	SRR23036727
CAZyme	CGC13	1942095	1943417	CBM50_e567|CBM50	SRR23036727
NA	CGC13	1943537	1944508	NA	SRR23036727
NA	CGC13	1944639	1946081	NA	SRR23036727
transcription factor	CGC13	1946209	1947078	HTH_6	SRR23036727
CAZyme	CGC14	3457903	3459456	GH13_21|GH13_e88|CBM34_e8|CBM34	SRR17879842
transporter	CGC14	3459612	3460985	2.A.3.1.23	SRR17879842
transporter	CGC14	3461061	3462380	2.A.26.1.10	SRR17879842
signal_transduction_proteins	CGC14	3462787	3464082	PAS+HisKA+HATPase_c	SRR17879842
transcription factor	CGC14	3464140	3464331	Trans_reg_C	SRR17879842
signal_transduction_proteins	CGC14	3464328	3464828	Response_reg	SRR17879842
signal_transduction_proteins	CGC14	2167438	2168298	PfkB	SRR26661811
NA	CGC14	2168342	2168947	NA	SRR26661811
transporter	CGC14	2169051	2170553	2.A.17.1.2	SRR26661811
NA	CGC14	2170834	2171034	NA	SRR26661811
signal_transduction_proteins	CGC14	2171162	2171797	HhH-GPD	SRR26661811
transporter	CGC14	2171797	2172492	3.D.6.1.4	SRR26661811
transporter	CGC14	2172496	2173116	3.D.6.1.4	SRR26661811
transporter	CGC14	2173120	2173884	3.D.6.1.4	SRR26661811
transporter	CGC14	2174176	2174901	3.D.6.1.4	SRR26661811
transporter	CGC14	2174898	2176397	3.D.6.1.4	SRR26661811
transporter	CGC14	2176390	2176968	3.D.6.1.4	SRR26661811
transporter	CGC14	2176968	2177435	3.D.6.1.4	SRR26661811
transporter	CGC14	2177405	2177548	3.D.6.1.4	SRR26661811
NA	CGC14	2177625	2178065	NA	SRR26661811
transcription factor	CGC14	2178151	2178366	HHA	SRR26661811
NA	CGC14	2179007	2180047	NA	SRR26661811
NA	CGC14	2180081	2181082	NA	SRR26661811
signal_transduction_proteins	CGC14	2181186	2182358	Aminotran_1_2	SRR26661811
transporter	CGC14	2182368	2183960	4.A.1.1.3	SRR26661811
transcription factor	CGC14	2184135	2185163	LacI	SRR26661811
NA	CGC14	2185275	2185700	NA	SRR26661811
NA	CGC14	2185670	2186041	NA	SRR26661811
signal_transduction_proteins	CGC14	2186274	2186852	TetR_N	SRR26661811
CAZyme	CGC14	2187240	2189051	GH2|GH2_e29	SRR26661811
transporter	CGC14	2189048	2190400	2.A.2.3.1	SRR26661811
transporter	CGC14	2190459	2191724	1.B.25.1.5	SRR26661811
transporter	CGC14	2626150	2626281	1.B.12.2.6	SRR26661812
transporter	CGC14	2626386	2627342	1.B.12.2.6	SRR26661812
transporter	CGC14	2627339	2628061	1.B.12.2.6	SRR26661812
transporter	CGC14	2628181	2629014	1.B.12.2.6	SRR26661812
transcription factor	CGC14	2629114	2631033	HTH_8	SRR26661812
NA	CGC14	2631261	2632331	NA	SRR26661812
NA	CGC14	2632342	2632974	NA	SRR26661812
signal_transduction_proteins	CGC14	2632985	2633635	PTS-HPr	SRR26661812
transporter	CGC14	2633815	2634402	4.A.2.1.17	SRR26661812
CAZyme	CGC14	2634715	2636292	GH37|GH37_e6	SRR26661812
NA	CGC14	2636414	2636641	NA	SRR26661812
transporter	CGC14	2637112	2637366	1.E.43.1.1	SRR26661812
NA	CGC14	2637567	2638301	NA	SRR26661812
CAZyme	CGC14	2638303	2638914	GH23|GH23_e734	SRR26661812
NA	CGC14	2639014	2639553	NA	SRR26661812
NA	CGC14	2639547	2639927	NA	SRR26661812
transporter	CGC14	2640022	2641758	2.A.36.6.11	SRR26661812
NA	CGC14	2641892	2642041	NA	SRR26661812
NA	CGC14	2642144	2643214	NA	SRR26661812
signal_transduction_proteins	CGC14	2643224	2644522	Pyr_redox	SRR26661812
NA	CGC14	2644851	2646029	NA	SRR26661812
NA	CGC14	2645975	2646382	NA	SRR26661812
transcription factor	CGC14	2646434	2647153	GntR	SRR26661812
transporter	CGC14	2647400	2648914	2.A.34.1.1	SRR26661812
transporter	CGC14	2649060	2649473	5.A.2.1.1	SRR26661812
transporter	CGC14	2649461	2649589	5.A.2.1.1	SRR26661812
NA	CGC14	2649634	2650902	NA	SRR26661812
NA	CGC14	2650902	2651321	NA	SRR26661812
transporter	CGC14	2651694	2652605	1.C.10.1.1	SRR26661812
transcription factor	CGC14	2494847	2496388	none	SRR26661813
NA	CGC14	2496536	2497597	NA	SRR26661813
NA	CGC14	2497594	2498991	NA	SRR26661813
transcription factor	CGC14	2499146	2500144	LacI	SRR26661813
transporter	CGC14	2500255	2501160	1.B.21.1.1	SRR26661813
transporter	CGC14	2501318	2502286	3.A.1.1.46	SRR26661813
NA	CGC14	2502300	2502959	NA	SRR26661813
CAZyme	CGC14	2502956	2503900	GH65_e4|GH65	SRR26661813
NA	CGC14	2503852	2505222	NA	SRR26661813
CAZyme	CGC14	2505219	2506274	GH109_e7|GH179	SRR26661813
NA	CGC14	2506361	2507071	NA	SRR26661813
NA	CGC14	2507090	2508142	NA	SRR26661813
transporter	CGC14	2508173	2509015	3.A.1.1.46	SRR26661813
transporter	CGC14	2509002	2509883	3.A.1.1.46	SRR26661813
transporter	CGC14	2509918	2511195	3.A.1.1.46	SRR26661813
CAZyme	CGC14	2511209	2512513	GH13_e137|GH13_18	SRR26661813
NA	CGC14	2512513	2512887	NA	SRR26661813
signal_transduction_proteins	CGC14	2513099	2513413	Rhodanese	SRR26661813
NA	CGC14	2513487	2513708	NA	SRR26661813
transcription factor	CGC14	2513717	2514076	PspC	SRR26661813
NA	CGC14	2514076	2514300	NA	SRR26661813
transporter	CGC14	2514354	2515022	9.B.100.1.1	SRR26661813
transcription factor	CGC14	2515189	2516166	HTH_8	SRR26661813
signal_transduction_proteins	CGC14	2516286	2517551	Aminotran_1_2	SRR26661813
NA	CGC14	2517589	2518869	NA	SRR26661813
NA	CGC14	2518871	2520358	NA	SRR26661813
transcription factor	CGC14	2520632	2521189	HTH_3	SRR26661813
NA	CGC14	2521443	2521979	NA	SRR26661813
NA	CGC14	2522191	2523609	NA	SRR26661813
transporter	CGC14	2523912	2525297	2.A.3.1.13	SRR26661813
NA	CGC14	2525431	2525676	NA	SRR26661813
transporter	CGC14	2525989	2526585	3.A.1.5.42	SRR26661813
transporter	CGC14	2526525	2527631	3.A.1.5.42	SRR26661813
transporter	CGC14	2527628	2528593	3.A.1.5.42	SRR26661813
transporter	CGC14	2528580	2529470	3.A.1.5.42	SRR26661813
transporter	CGC14	2529470	2530462	3.A.1.5.42	SRR26661813
transporter	CGC14	2530464	2531270	3.A.1.5.42	SRR26661813
signal_transduction_proteins	CGC14	3276304	3276957	Nitroreductase	SRR26661814
transporter	CGC14	3277065	3278312	1.A.23.4.5	SRR26661814
transporter	CGC14	3278393	3279025	2.A.3.1.1	SRR26661814
transporter	CGC14	3279031	3279804	2.A.3.1.1	SRR26661814
transporter	CGC14	3279870	3282326	2.A.6.1.4	SRR26661814
transporter	CGC14	3282269	3283003	2.A.6.1.4	SRR26661814
transporter	CGC14	3283023	3284216	2.A.6.1.4	SRR26661814
transporter	CGC14	3284261	3284593	2.A.6.1.4	SRR26661814
transporter	CGC14	3284751	3286124	1.B.17.3.5	SRR26661814
transcription factor	CGC14	3286281	3286964	Trans_reg_C	SRR26661814
transporter	CGC14	3286954	3288396	2.A.21.9.1	SRR26661814
CAZyme	CGC14	3288546	3290783	GT0|GT2	SRR26661814
NA	CGC14	3290770	3293742	NA	SRR26661814
NA	CGC14	3293743	3294633	NA	SRR26661814
transcription factor	CGC14	3294816	3295577	HTH_AraC+HTH_AraC	SRR26661814
transporter	CGC14	3296091	3297044	9.B.50.1.1	SRR26661814
signal_transduction_proteins	CGC14	3276074	3276727	Nitroreductase	SRR26661815
transporter	CGC14	3276835	3278082	1.A.23.4.5	SRR26661815
transporter	CGC14	3278163	3278795	2.A.3.1.1	SRR26661815
transporter	CGC14	3278801	3279574	2.A.3.1.1	SRR26661815
transporter	CGC14	3279640	3282096	2.A.6.1.4	SRR26661815
transporter	CGC14	3282039	3282773	2.A.6.1.4	SRR26661815
transporter	CGC14	3282793	3284016	2.A.6.1.4	SRR26661815
transporter	CGC14	3284032	3284364	2.A.6.1.4	SRR26661815
transporter	CGC14	3284522	3285895	1.B.17.3.5	SRR26661815
transcription factor	CGC14	3286052	3286735	Trans_reg_C	SRR26661815
transporter	CGC14	3286725	3288167	2.A.21.9.1	SRR26661815
CAZyme	CGC14	3288317	3290554	GT2|GT0	SRR26661815
NA	CGC14	3290541	3293513	NA	SRR26661815
NA	CGC14	3293514	3294404	NA	SRR26661815
transcription factor	CGC14	3294587	3295348	HTH_AraC+HTH_AraC	SRR26661815
transporter	CGC14	3295862	3296815	9.B.50.1.1	SRR26661815
transcription factor	CGC14	2495029	2496570	none	SRR26661817
NA	CGC14	2496718	2497779	NA	SRR26661817
NA	CGC14	2497776	2499173	NA	SRR26661817
transcription factor	CGC14	2499327	2500325	LacI	SRR26661817
transporter	CGC14	2500436	2501341	1.B.21.1.1	SRR26661817
transporter	CGC14	2501499	2502467	3.A.1.1.46	SRR26661817
NA	CGC14	2502481	2503140	NA	SRR26661817
CAZyme	CGC14	2503137	2505404	GH65|GH65_e4	SRR26661817
CAZyme	CGC14	2505401	2506456	GH179|GH109_e7	SRR26661817
NA	CGC14	2506543	2507253	NA	SRR26661817
NA	CGC14	2507272	2508324	NA	SRR26661817
transporter	CGC14	2508355	2509197	3.A.1.1.46	SRR26661817
transporter	CGC14	2509184	2510065	3.A.1.1.46	SRR26661817
transporter	CGC14	2510100	2511377	3.A.1.1.46	SRR26661817
CAZyme	CGC14	2511391	2513070	GH13_e137|GH13_18	SRR26661817
signal_transduction_proteins	CGC14	2513281	2513595	Rhodanese	SRR26661817
NA	CGC14	2513670	2513891	NA	SRR26661817
transcription factor	CGC14	2513900	2514259	PspC	SRR26661817
NA	CGC14	2514259	2514483	NA	SRR26661817
transporter	CGC14	2514537	2514884	9.B.100.1.1	SRR26661817
transporter	CGC14	2514928	2515203	9.B.100.1.1	SRR26661817
transcription factor	CGC14	2515370	2516347	HTH_8	SRR26661817
signal_transduction_proteins	CGC14	2516467	2517732	Aminotran_1_2	SRR26661817
NA	CGC14	2517770	2519050	NA	SRR26661817
NA	CGC14	2519052	2520539	NA	SRR26661817
transcription factor	CGC14	2520813	2521370	HTH_3	SRR26661817
NA	CGC14	2521624	2522160	NA	SRR26661817
NA	CGC14	2522372	2523790	NA	SRR26661817
transporter	CGC14	2524093	2525478	2.A.3.1.13	SRR26661817
NA	CGC14	2525612	2525857	NA	SRR26661817
transporter	CGC14	2526170	2526523	3.A.1.5.42	SRR26661817
transporter	CGC14	2526520	2527812	3.A.1.5.42	SRR26661817
transporter	CGC14	2527809	2528774	3.A.1.5.42	SRR26661817
transporter	CGC14	2528761	2529534	3.A.1.5.42	SRR26661817
transporter	CGC14	2529510	2529650	3.A.1.5.42	SRR26661817
transporter	CGC14	2529650	2530642	3.A.1.5.42	SRR26661817
transporter	CGC14	2530644	2531450	3.A.1.5.42	SRR26661817
transcription factor	CGC14	2494631	2496172	none	SRR26661818
NA	CGC14	2496320	2497381	NA	SRR26661818
NA	CGC14	2497378	2498775	NA	SRR26661818
transcription factor	CGC14	2498929	2499927	LacI	SRR26661818
transporter	CGC14	2500038	2500943	1.B.21.1.1	SRR26661818
transporter	CGC14	2501101	2502069	3.A.1.1.46	SRR26661818
NA	CGC14	2502083	2502478	NA	SRR26661818
NA	CGC14	2502475	2502741	NA	SRR26661818
CAZyme	CGC14	2502738	2505005	GH65|GH65_e4	SRR26661818
CAZyme	CGC14	2505002	2506057	GH179|GH109_e7	SRR26661818
NA	CGC14	2506144	2506854	NA	SRR26661818
NA	CGC14	2506873	2507925	NA	SRR26661818
transporter	CGC14	2507956	2508798	3.A.1.1.46	SRR26661818
transporter	CGC14	2508785	2509666	3.A.1.1.46	SRR26661818
transporter	CGC14	2509701	2510978	3.A.1.1.46	SRR26661818
CAZyme	CGC14	2510992	2512296	GH13_18|GH13_e137	SRR26661818
NA	CGC14	2512296	2512670	NA	SRR26661818
signal_transduction_proteins	CGC14	2512881	2513195	Rhodanese	SRR26661818
NA	CGC14	2513270	2513491	NA	SRR26661818
transcription factor	CGC14	2513500	2513859	PspC	SRR26661818
NA	CGC14	2513859	2514083	NA	SRR26661818
transporter	CGC14	2514137	2514775	9.B.100.1.1	SRR26661818
transcription factor	CGC14	2514971	2515948	HTH_8	SRR26661818
signal_transduction_proteins	CGC14	2516068	2517333	Aminotran_1_2	SRR26661818
NA	CGC14	2517371	2518651	NA	SRR26661818
NA	CGC14	2518653	2520140	NA	SRR26661818
signal_transduction_proteins	CGC14	2520414	2520689	AraC_binding	SRR26661818
transcription factor	CGC14	2520716	2520970	HTH_3	SRR26661818
NA	CGC14	2521222	2521758	NA	SRR26661818
NA	CGC14	2521970	2523388	NA	SRR26661818
transporter	CGC14	2523690	2525075	2.A.3.1.13	SRR26661818
NA	CGC14	2525209	2525454	NA	SRR26661818
NA	CGC14	2525931	2526263	NA	SRR26661818
transporter	CGC14	2526301	2527407	3.A.1.5.42	SRR26661818
transporter	CGC14	2527404	2528369	3.A.1.5.42	SRR26661818
transporter	CGC14	2528356	2529129	3.A.1.5.42	SRR26661818
transporter	CGC14	2529105	2529245	3.A.1.5.42	SRR26661818
transporter	CGC14	2529245	2530237	3.A.1.5.42	SRR26661818
transporter	CGC14	2530239	2531045	3.A.1.5.42	SRR26661818
transporter	CGC14	4255927	4258794	1.B.12.2.6	SRR30672348
transcription factor	CGC14	4258894	4260813	HTH_8	SRR30672348
NA	CGC14	4261041	4262111	NA	SRR30672348
NA	CGC14	4262122	4262754	NA	SRR30672348
transporter	CGC14	4262765	4264183	4.A.2.1.17	SRR30672348
CAZyme	CGC14	4264503	4266200	GH37_e6|GH37	SRR30672348
NA	CGC14	4266279	4266719	NA	SRR30672348
[truncated: 4,917 more rows]
