# Supplementary material for: StrainCascade: An automated, modular workflow for high-throughput long-read bacterial genome reconstruction and characterization
Source: iScience. 2026 Jun 4;29(6):116189. doi: 10.1016/j.isci.2026.116189 (PMC13266145; doi:10.1016/j.isci.2026.116189)
Supplement: Table S6. Insertion sequences identified in E. coli strains — The table includes the contig tag, transposase cluster, insertion sequence family, sequence length (bp), copy number, element completeness, and corresponding SRA accession number. [file mmc7.xlsx]

## Sheet: Sheet1
Table S6. Insertion sequences identified in E. coli strains analyzed. The table includes the contig tag, transposase cluster, insertion sequence family, sequence length (bp), copy number, element completeness, and corresponding SRA accession number.
Contig tag fasta	Tpase cluster	Insertion sequence family	Insertion sequence length bp	Insertion sequence copy number	Insertion sequence element completness	SRA number
contig_1	NA	NA	NA	NA	NA	SRR17879842
contig_1	IS21_259	IS21	1899	1	partial_insertion_sequence_element	SRR17879842
contig_1	IS3_61	IS3	1451	1	complete_insertion_sequence_element	SRR17879842
contig_1	NA	NA	NA	NA	NA	SRR17879842
contig_1	IS5_112	IS5	1201	11	complete_insertion_sequence_element	SRR17879842
contig_1	ISAS1_192	ISAS1	1291	3	complete_insertion_sequence_element	SRR17879842
contig_1	IS1_316	IS1	768	7	complete_insertion_sequence_element	SRR17879842
contig_1	ISNCY_229	ISNCY	1353	1	complete_insertion_sequence_element	SRR17879842
contig_1	NA	NA	NA	NA	NA	SRR17879842
contig_1	IS5_112	IS5	1201	11	complete_insertion_sequence_element	SRR17879842
contig_1	IS3_255	IS3	1313	8	complete_insertion_sequence_element	SRR17879842
contig_1	IS5_112	IS5	1201	11	complete_insertion_sequence_element	SRR17879842
contig_1	IS3_255	IS3	1313	8	complete_insertion_sequence_element	SRR17879842
contig_1	IS4_169	IS4	1362	3	complete_insertion_sequence_element	SRR17879842
contig_1	ISNCY_229	ISNCY	1551	1	complete_insertion_sequence_element	SRR17879842
contig_1	NA	NA	NA	NA	NA	SRR17879842
contig_1	ISNCY_229	ISNCY	1654	1	partial_insertion_sequence_element	SRR17879842
contig_1	NA	NA	NA	NA	NA	SRR17879842
contig_1	IS5_112	IS5	1195	11	complete_insertion_sequence_element	SRR17879842
contig_1	IS3_168	IS3	1257	5	complete_insertion_sequence_element	SRR17879842
contig_1	IS5_112	IS5	1201	11	complete_insertion_sequence_element	SRR17879842
contig_1	IS3_255	IS3	1314	8	complete_insertion_sequence_element	SRR17879842
contig_1	IS5_112	IS5	1201	11	complete_insertion_sequence_element	SRR17879842
contig_1	NA	NA	NA	NA	NA	SRR17879842
contig_1	IS1_316	IS1	768	7	complete_insertion_sequence_element	SRR17879842
contig_1	NA	NA	NA	NA	NA	SRR17879842
contig_1	IS3_255	IS3	1313	8	complete_insertion_sequence_element	SRR17879842
contig_1	IS3_255	IS3	706	8	partial_insertion_sequence_element	SRR17879842
contig_1	ISAS1_192	ISAS1	1291	3	complete_insertion_sequence_element	SRR17879842
contig_1	NA	NA	NA	NA	NA	SRR17879842
contig_1	ISAS1_192	ISAS1	1683	1	complete_insertion_sequence_element	SRR17879842
contig_1	NA	NA	NA	NA	NA	SRR17879842
contig_1	NA	NA	NA	NA	NA	SRR17879842
contig_1	IS200/IS605_138	IS200/IS605	1709	1	complete_insertion_sequence_element	SRR17879842
contig_1	IS30_173	IS30	4756	2	partial_insertion_sequence_element	SRR17879842
contig_1	IS3_255	IS3	1314	8	complete_insertion_sequence_element	SRR17879842
contig_1	IS5_112	IS5	1195	11	complete_insertion_sequence_element	SRR17879842
contig_1	IS21_259	IS21	2852	1	partial_insertion_sequence_element	SRR17879842
contig_1	NA	NA	NA	NA	NA	SRR17879842
contig_1	IS5_112	IS5	1201	11	complete_insertion_sequence_element	SRR17879842
contig_1	IS4_463|IS4||protein:plasmid:123269	IS4	1035	1	partial_insertion_sequence_element	SRR17879842
contig_1	NA	NA	NA	NA	NA	SRR17879842
contig_1	IS3_168	IS3	1257	5	complete_insertion_sequence_element	SRR17879842
contig_1	NA	NA	NA	NA	NA	SRR17879842
contig_1	IS1_316	IS1	768	7	complete_insertion_sequence_element	SRR17879842
contig_1	ISAS1_192	ISAS1	762	1	partial_insertion_sequence_element	SRR17879842
contig_1	NA	NA	NA	NA	NA	SRR17879842
contig_1	ISAS1_192	ISAS1	1290	3	complete_insertion_sequence_element	SRR17879842
contig_1	ISAS1_192	ISAS1	255	1	partial_insertion_sequence_element	SRR17879842
contig_1	IS5_112	IS5	1201	11	complete_insertion_sequence_element	SRR17879842
contig_1	IS4_169	IS4	1362	3	complete_insertion_sequence_element	SRR17879842
contig_1	IS5_112	IS5	1201	11	complete_insertion_sequence_element	SRR17879842
contig_1	IS3_168	IS3	1258	5	complete_insertion_sequence_element	SRR17879842
contig_1	IS481_213	IS481	1340	1	complete_insertion_sequence_element	SRR17879842
contig_1	NA	NA	NA	NA	NA	SRR17879842
contig_1	IS3_168	IS3	1258	5	complete_insertion_sequence_element	SRR17879842
contig_1	IS3_255	IS3	1314	8	complete_insertion_sequence_element	SRR17879842
contig_1	NA	NA	NA	NA	NA	SRR17879842
contig_1	IS3_168	IS3	1252	5	complete_insertion_sequence_element	SRR17879842
contig_1	NA	NA	NA	NA	NA	SRR17879842
contig_1	IS1_316	IS1	767	7	complete_insertion_sequence_element	SRR17879842
contig_1	IS481_178|IS481||protein:plasmid:28190	IS481	1244	1	partial_insertion_sequence_element	SRR17879842
contig_1	NA	NA	NA	NA	NA	SRR17879842
contig_1	IS3_472	IS3	255	1	partial_insertion_sequence_element	SRR17879842
contig_1	IS1_316	IS1	768	7	complete_insertion_sequence_element	SRR17879842
contig_1	IS5_112	IS5	1195	11	complete_insertion_sequence_element	SRR17879842
contig_1	ISAS1_192	ISAS1	225	1	partial_insertion_sequence_element	SRR17879842
contig_1	NA	NA	NA	NA	NA	SRR17879842
contig_1	ISNCY_229	ISNCY	1087	1	complete_insertion_sequence_element	SRR17879842
contig_1	IS1_316	IS1	767	7	complete_insertion_sequence_element	SRR17879842
contig_1	IS4_169	IS4	1361	3	complete_insertion_sequence_element	SRR17879842
contig_1	NA	NA	NA	NA	NA	SRR17879842
contig_1	IS21_259	IS21	971	1	partial_insertion_sequence_element	SRR17879842
contig_1	NA	NA	NA	NA	NA	SRR17879842
contig_1	NA	NA	NA	NA	NA	SRR17879842
contig_1	ISNCY_229	ISNCY	888	1	complete_insertion_sequence_element	SRR17879842
contig_1	IS1_316	IS1	768	7	complete_insertion_sequence_element	SRR17879842
contig_1	NA	NA	NA	NA	NA	SRR17879842
contig_1	IS3_176	IS3	1016	1	complete_insertion_sequence_element	SRR17879842
contig_1	NA	NA	NA	NA	NA	SRR17879842
contig_1	IS30_173	IS30	1484	2	partial_insertion_sequence_element	SRR17879842
contig_1	IS3_461	IS3	1062	1	partial_insertion_sequence_element	SRR17879842
contig_1	NA	NA	NA	NA	NA	SRR17879842
contig_1	IS4_107	IS4	1425	1	complete_insertion_sequence_element	SRR17879842
contig_1	NA	NA	NA	NA	NA	SRR17879842
contig_1	IS66_345	IS66	1407	1	partial_insertion_sequence_element	SRR17879842
contig_1	NA	NA	NA	NA	NA	SRR17879842
contig_1	IS3_255	IS3	1314	8	complete_insertion_sequence_element	SRR17879842
contig_1	NA	NA	NA	NA	NA	SRR17879842
contig_1_1367113	contig_1_1367113_1368474_ IS4_169	NA	NA	NA	NA	SRR17879842
contig_1_1592521	contig_1_1592521_1593715_ IS5_112	NA	NA	NA	NA	SRR17879842
contig_1_1711153	contig_1_1711153_1712409_ IS3_168	NA	NA	NA	NA	SRR17879842
contig_1_1779602	contig_1_1779602_1780802_ IS5_112	NA	NA	NA	NA	SRR17879842
contig_1_1812273	contig_1_1812273_1813586_ IS3_255	NA	NA	NA	NA	SRR17879842
contig_1_2015153	contig_1_2015153_2016465_ IS3_255	NA	NA	NA	NA	SRR17879842
contig_1_2232095	contig_1_2232095_2232800_ IS3_255	NA	NA	NA	NA	SRR17879842
contig_1_230377	contig_1_230377_231577_ IS5_112	NA	NA	NA	NA	SRR17879842
contig_1_2409534	contig_1_2409534_2414289_ IS30_173	NA	NA	NA	NA	SRR17879842
contig_1_2414316	contig_1_2414316_2415629_ IS3_255	NA	NA	NA	NA	SRR17879842
contig_1_2454737	contig_1_2454737_2455931_ IS5_112	NA	NA	NA	NA	SRR17879842
contig_1_2486254	contig_1_2486254_2487454_ IS5_112	NA	NA	NA	NA	SRR17879842
contig_1_258074	contig_1_258074_259364_ ISAS1_192	NA	NA	NA	NA	SRR17879842
contig_1_2831715	contig_1_2831715_2832482_ IS1_316	NA	NA	NA	NA	SRR17879842
contig_1_299388	contig_1_299388_300155_ IS1_316	NA	NA	NA	NA	SRR17879842
contig_1_3144158	contig_1_3144158_3145447_ ISAS1_192	NA	NA	NA	NA	SRR17879842
contig_1_3193059	contig_1_3193059_3194259_ IS5_112	NA	NA	NA	NA	SRR17879842
contig_1_3272709	contig_1_3272709_3274070_ IS4_169	NA	NA	NA	NA	SRR17879842
contig_1_3306254	contig_1_3306254_3307454_ IS5_112	NA	NA	NA	NA	SRR17879842
contig_1_3314008	contig_1_3314008_3315265_ IS3_168	NA	NA	NA	NA	SRR17879842
contig_1_3488987	contig_1_3488987_3490244_ IS3_168	NA	NA	NA	NA	SRR17879842
contig_1_3590501	contig_1_3590501_3591267_ IS1_316	NA	NA	NA	NA	SRR17879842
contig_1_3601967	contig_1_3601967_3602734_ IS1_316	NA	NA	NA	NA	SRR17879842
contig_1_3606748	contig_1_3606748_3607942_ IS5_112	NA	NA	NA	NA	SRR17879842
contig_1_3839118	contig_1_3839118_3839884_ IS1_316	NA	NA	NA	NA	SRR17879842
contig_1_3982023	contig_1_3982023_3982790_ IS1_316	NA	NA	NA	NA	SRR17879842
contig_1_516444	contig_1_516444_517644_ IS5_112	NA	NA	NA	NA	SRR17879842
contig_1_695669	contig_1_695669_696981_ IS3_255	NA	NA	NA	NA	SRR17879842
contig_1_751720	contig_1_751720_752920_ IS5_112	NA	NA	NA	NA	SRR17879842
contig_1_885316	contig_1_885316_886628_ IS3_255	NA	NA	NA	NA	SRR17879842
contig_4	new_0	new	462	2	partial_insertion_sequence_element	SRR17879842
contig_4	new_0	new	478	2	partial_insertion_sequence_element	SRR17879842
contig_4	IS1182_104	IS1182	2641	2	partial_insertion_sequence_element	SRR17879842
contig_4	new_0	new	17684	4	partial_insertion_sequence_element	SRR17879842
contig_4	new_0	new	462	2	partial_insertion_sequence_element	SRR17879842
contig_4	new_0	new	478	2	partial_insertion_sequence_element	SRR17879842
contig_4	IS1182_104	IS1182	2642	2	partial_insertion_sequence_element	SRR17879842
contig_4	NA	NA	NA	NA	NA	SRR17879842
contig_4	new_0	new	17684	4	partial_insertion_sequence_element	SRR17879842
contig_4_110207	contig_4_110207_110668_ new_0	NA	NA	NA	NA	SRR17879842
contig_4_111123	contig_4_111123_111600_ new_0	NA	NA	NA	NA	SRR17879842
contig_4_117000	contig_4_117000_134683_ new_0	NA	NA	NA	NA	SRR17879842
contig_4_38394	contig_4_38394_38855_ new_0	NA	NA	NA	NA	SRR17879842
contig_4_39309	contig_4_39309_39786_ new_0	NA	NA	NA	NA	SRR17879842
contig_4_41774	contig_4_41774_44414_ IS1182_104	NA	NA	NA	NA	SRR17879842
contig_4_45186	contig_4_45186_62869_ new_0	NA	NA	NA	NA	SRR17879842
contig_4.contig_2.contig_15.contig_14.contig_16.contig_17.contig_8.contig_11.contig_9.contig_3.contig_10.contig_13.contig_5.contig_12	IS21_259	IS21	2485	1	partial_insertion_sequence_element	ERR2137852
contig_4.contig_2.contig_15.contig_14.contig_16.contig_17.contig_8.contig_11.contig_9.contig_3.contig_10.contig_13.contig_5.contig_12	NA	NA	NA	NA	NA	ERR2137852
contig_4.contig_2.contig_15.contig_14.contig_16.contig_17.contig_8.contig_11.contig_9.contig_3.contig_10.contig_13.contig_5.contig_12	IS3_61	IS3	1444	1	complete_insertion_sequence_element	ERR2137852
contig_4.contig_2.contig_15.contig_14.contig_16.contig_17.contig_8.contig_11.contig_9.contig_3.contig_10.contig_13.contig_5.contig_12	NA	NA	NA	NA	NA	ERR2137852
contig_4.contig_2.contig_15.contig_14.contig_16.contig_17.contig_8.contig_11.contig_9.contig_3.contig_10.contig_13.contig_5.contig_12	IS5_112	IS5	1194	11	complete_insertion_sequence_element	ERR2137852
contig_4.contig_2.contig_15.contig_14.contig_16.contig_17.contig_8.contig_11.contig_9.contig_3.contig_10.contig_13.contig_5.contig_12	ISAS1_192	ISAS1	1278	3	complete_insertion_sequence_element	ERR2137852
contig_4.contig_2.contig_15.contig_14.contig_16.contig_17.contig_8.contig_11.contig_9.contig_3.contig_10.contig_13.contig_5.contig_12	IS1_316	IS1	765	6	complete_insertion_sequence_element	ERR2137852
contig_4.contig_2.contig_15.contig_14.contig_16.contig_17.contig_8.contig_11.contig_9.contig_3.contig_10.contig_13.contig_5.contig_12	ISNCY_229	ISNCY	1349	1	complete_insertion_sequence_element	ERR2137852
contig_4.contig_2.contig_15.contig_14.contig_16.contig_17.contig_8.contig_11.contig_9.contig_3.contig_10.contig_13.contig_5.contig_12	NA	NA	NA	NA	NA	ERR2137852
contig_4.contig_2.contig_15.contig_14.contig_16.contig_17.contig_8.contig_11.contig_9.contig_3.contig_10.contig_13.contig_5.contig_12	IS5_112	IS5	1196	11	complete_insertion_sequence_element	ERR2137852
contig_4.contig_2.contig_15.contig_14.contig_16.contig_17.contig_8.contig_11.contig_9.contig_3.contig_10.contig_13.contig_5.contig_12	IS3_255	IS3	1324	7	complete_insertion_sequence_element	ERR2137852
contig_4.contig_2.contig_15.contig_14.contig_16.contig_17.contig_8.contig_11.contig_9.contig_3.contig_10.contig_13.contig_5.contig_12	IS5_112	IS5	1196	11	complete_insertion_sequence_element	ERR2137852
contig_4.contig_2.contig_15.contig_14.contig_16.contig_17.contig_8.contig_11.contig_9.contig_3.contig_10.contig_13.contig_5.contig_12	IS3_255	IS3	1324	7	complete_insertion_sequence_element	ERR2137852
contig_4.contig_2.contig_15.contig_14.contig_16.contig_17.contig_8.contig_11.contig_9.contig_3.contig_10.contig_13.contig_5.contig_12	NA	NA	NA	NA	NA	ERR2137852
contig_4.contig_2.contig_15.contig_14.contig_16.contig_17.contig_8.contig_11.contig_9.contig_3.contig_10.contig_13.contig_5.contig_12	IS4_169	IS4	1358	3	complete_insertion_sequence_element	ERR2137852
contig_4.contig_2.contig_15.contig_14.contig_16.contig_17.contig_8.contig_11.contig_9.contig_3.contig_10.contig_13.contig_5.contig_12	NA	NA	NA	NA	NA	ERR2137852
contig_4.contig_2.contig_15.contig_14.contig_16.contig_17.contig_8.contig_11.contig_9.contig_3.contig_10.contig_13.contig_5.contig_12	ISNCY_229	ISNCY	1435	1	partial_insertion_sequence_element	ERR2137852
contig_4.contig_2.contig_15.contig_14.contig_16.contig_17.contig_8.contig_11.contig_9.contig_3.contig_10.contig_13.contig_5.contig_12	NA	NA	NA	NA	NA	ERR2137852
contig_4.contig_2.contig_15.contig_14.contig_16.contig_17.contig_8.contig_11.contig_9.contig_3.contig_10.contig_13.contig_5.contig_12	ISNCY_229	ISNCY	1216	1	complete_insertion_sequence_element	ERR2137852
contig_4.contig_2.contig_15.contig_14.contig_16.contig_17.contig_8.contig_11.contig_9.contig_3.contig_10.contig_13.contig_5.contig_12	NA	NA	NA	NA	NA	ERR2137852
contig_4.contig_2.contig_15.contig_14.contig_16.contig_17.contig_8.contig_11.contig_9.contig_3.contig_10.contig_13.contig_5.contig_12	IS5_112	IS5	1190	11	complete_insertion_sequence_element	ERR2137852
contig_4.contig_2.contig_15.contig_14.contig_16.contig_17.contig_8.contig_11.contig_9.contig_3.contig_10.contig_13.contig_5.contig_12	NA	NA	NA	NA	NA	ERR2137852
contig_4.contig_2.contig_15.contig_14.contig_16.contig_17.contig_8.contig_11.contig_9.contig_3.contig_10.contig_13.contig_5.contig_12	IS3_168	IS3	1256	5	complete_insertion_sequence_element	ERR2137852
contig_4.contig_2.contig_15.contig_14.contig_16.contig_17.contig_8.contig_11.contig_9.contig_3.contig_10.contig_13.contig_5.contig_12	IS5_112	IS5	1197	11	complete_insertion_sequence_element	ERR2137852
contig_4.contig_2.contig_15.contig_14.contig_16.contig_17.contig_8.contig_11.contig_9.contig_3.contig_10.contig_13.contig_5.contig_12	IS3_255	IS3	1324	7	complete_insertion_sequence_element	ERR2137852
contig_4.contig_2.contig_15.contig_14.contig_16.contig_17.contig_8.contig_11.contig_9.contig_3.contig_10.contig_13.contig_5.contig_12	IS5_112	IS5	1193	11	complete_insertion_sequence_element	ERR2137852
contig_4.contig_2.contig_15.contig_14.contig_16.contig_17.contig_8.contig_11.contig_9.contig_3.contig_10.contig_13.contig_5.contig_12	NA	NA	NA	NA	NA	ERR2137852
contig_4.contig_2.contig_15.contig_14.contig_16.contig_17.contig_8.contig_11.contig_9.contig_3.contig_10.contig_13.contig_5.contig_12	IS3_255	IS3	706	7	partial_insertion_sequence_element	ERR2137852
contig_4.contig_2.contig_15.contig_14.contig_16.contig_17.contig_8.contig_11.contig_9.contig_3.contig_10.contig_13.contig_5.contig_12	ISAS1_192	ISAS1	1277	3	complete_insertion_sequence_element	ERR2137852
contig_4.contig_2.contig_15.contig_14.contig_16.contig_17.contig_8.contig_11.contig_9.contig_3.contig_10.contig_13.contig_5.contig_12	ISAS1_192	ISAS1	1406	1	complete_insertion_sequence_element	ERR2137852
contig_4.contig_2.contig_15.contig_14.contig_16.contig_17.contig_8.contig_11.contig_9.contig_3.contig_10.contig_13.contig_5.contig_12	NA	NA	NA	NA	NA	ERR2137852
contig_4.contig_2.contig_15.contig_14.contig_16.contig_17.contig_8.contig_11.contig_9.contig_3.contig_10.contig_13.contig_5.contig_12	NA	NA	NA	NA	NA	ERR2137852
contig_4.contig_2.contig_15.contig_14.contig_16.contig_17.contig_8.contig_11.contig_9.contig_3.contig_10.contig_13.contig_5.contig_12	IS200/IS605_138	IS200/IS605	1495	1	complete_insertion_sequence_element	ERR2137852
contig_4.contig_2.contig_15.contig_14.contig_16.contig_17.contig_8.contig_11.contig_9.contig_3.contig_10.contig_13.contig_5.contig_12	IS30_173	IS30	1218	3	complete_insertion_sequence_element	ERR2137852
contig_4.contig_2.contig_15.contig_14.contig_16.contig_17.contig_8.contig_11.contig_9.contig_3.contig_10.contig_13.contig_5.contig_12	IS3_255	IS3	1325	7	complete_insertion_sequence_element	ERR2137852
contig_4.contig_2.contig_15.contig_14.contig_16.contig_17.contig_8.contig_11.contig_9.contig_3.contig_10.contig_13.contig_5.contig_12	NA	NA	NA	NA	NA	ERR2137852
contig_4.contig_2.contig_15.contig_14.contig_16.contig_17.contig_8.contig_11.contig_9.contig_3.contig_10.contig_13.contig_5.contig_12	IS5_112	IS5	1185	11	complete_insertion_sequence_element	ERR2137852
contig_4.contig_2.contig_15.contig_14.contig_16.contig_17.contig_8.contig_11.contig_9.contig_3.contig_10.contig_13.contig_5.contig_12	IS5_112	IS5	1193	11	complete_insertion_sequence_element	ERR2137852
contig_4.contig_2.contig_15.contig_14.contig_16.contig_17.contig_8.contig_11.contig_9.contig_3.contig_10.contig_13.contig_5.contig_12	IS4_463|IS4||protein:plasmid:123269	IS4	1013	1	partial_insertion_sequence_element	ERR2137852
contig_4.contig_2.contig_15.contig_14.contig_16.contig_17.contig_8.contig_11.contig_9.contig_3.contig_10.contig_13.contig_5.contig_12	NA	NA	NA	NA	NA	ERR2137852
contig_4.contig_2.contig_15.contig_14.contig_16.contig_17.contig_8.contig_11.contig_9.contig_3.contig_10.contig_13.contig_5.contig_12	IS3_168	IS3	1255	5	complete_insertion_sequence_element	ERR2137852
contig_4.contig_2.contig_15.contig_14.contig_16.contig_17.contig_8.contig_11.contig_9.contig_3.contig_10.contig_13.contig_5.contig_12	IS1_316	IS1	764	5	complete_insertion_sequence_element	ERR2137852
contig_4.contig_2.contig_15.contig_14.contig_16.contig_17.contig_8.contig_11.contig_9.contig_3.contig_10.contig_13.contig_5.contig_12	ISAS1_192	ISAS1	757	1	partial_insertion_sequence_element	ERR2137852
contig_4.contig_2.contig_15.contig_14.contig_16.contig_17.contig_8.contig_11.contig_9.contig_3.contig_10.contig_13.contig_5.contig_12	NA	NA	NA	NA	NA	ERR2137852
contig_4.contig_2.contig_15.contig_14.contig_16.contig_17.contig_8.contig_11.contig_9.contig_3.contig_10.contig_13.contig_5.contig_12	ISAS1_192	ISAS1	1278	3	complete_insertion_sequence_element	ERR2137852
contig_4.contig_2.contig_15.contig_14.contig_16.contig_17.contig_8.contig_11.contig_9.contig_3.contig_10.contig_13.contig_5.contig_12	NA	NA	NA	NA	NA	ERR2137852
contig_4.contig_2.contig_15.contig_14.contig_16.contig_17.contig_8.contig_11.contig_9.contig_3.contig_10.contig_13.contig_5.contig_12	IS5_112	IS5	1196	11	complete_insertion_sequence_element	ERR2137852
contig_4.contig_2.contig_15.contig_14.contig_16.contig_17.contig_8.contig_11.contig_9.contig_3.contig_10.contig_13.contig_5.contig_12	IS4_169	IS4	1357	3	complete_insertion_sequence_element	ERR2137852
contig_4.contig_2.contig_15.contig_14.contig_16.contig_17.contig_8.contig_11.contig_9.contig_3.contig_10.contig_13.contig_5.contig_12	IS5_112	IS5	1197	11	complete_insertion_sequence_element	ERR2137852
contig_4.contig_2.contig_15.contig_14.contig_16.contig_17.contig_8.contig_11.contig_9.contig_3.contig_10.contig_13.contig_5.contig_12	IS3_168	IS3	1256	5	complete_insertion_sequence_element	ERR2137852
contig_4.contig_2.contig_15.contig_14.contig_16.contig_17.contig_8.contig_11.contig_9.contig_3.contig_10.contig_13.contig_5.contig_12	IS481_213	IS481	1332	1	complete_insertion_sequence_element	ERR2137852
contig_4.contig_2.contig_15.contig_14.contig_16.contig_17.contig_8.contig_11.contig_9.contig_3.contig_10.contig_13.contig_5.contig_12	NA	NA	NA	NA	NA	ERR2137852
contig_4.contig_2.contig_15.contig_14.contig_16.contig_17.contig_8.contig_11.contig_9.contig_3.contig_10.contig_13.contig_5.contig_12	IS3_168	IS3	1255	5	complete_insertion_sequence_element	ERR2137852
contig_4.contig_2.contig_15.contig_14.contig_16.contig_17.contig_8.contig_11.contig_9.contig_3.contig_10.contig_13.contig_5.contig_12	IS3_255	IS3	1324	7	complete_insertion_sequence_element	ERR2137852
contig_4.contig_2.contig_15.contig_14.contig_16.contig_17.contig_8.contig_11.contig_9.contig_3.contig_10.contig_13.contig_5.contig_12	NA	NA	NA	NA	NA	ERR2137852
contig_4.contig_2.contig_15.contig_14.contig_16.contig_17.contig_8.contig_11.contig_9.contig_3.contig_10.contig_13.contig_5.contig_12	IS3_168	IS3	1250	5	complete_insertion_sequence_element	ERR2137852
contig_4.contig_2.contig_15.contig_14.contig_16.contig_17.contig_8.contig_11.contig_9.contig_3.contig_10.contig_13.contig_5.contig_12	IS1_316	IS1	764	6	complete_insertion_sequence_element	ERR2137852
contig_4.contig_2.contig_15.contig_14.contig_16.contig_17.contig_8.contig_11.contig_9.contig_3.contig_10.contig_13.contig_5.contig_12	IS481_178|IS481||protein:plasmid:28190	IS481	1220	1	partial_insertion_sequence_element	ERR2137852
contig_4.contig_2.contig_15.contig_14.contig_16.contig_17.contig_8.contig_11.contig_9.contig_3.contig_10.contig_13.contig_5.contig_12	NA	NA	NA	NA	NA	ERR2137852
contig_4.contig_2.contig_15.contig_14.contig_16.contig_17.contig_8.contig_11.contig_9.contig_3.contig_10.contig_13.contig_5.contig_12	IS3_472	IS3	766	1	partial_insertion_sequence_element	ERR2137852
contig_4.contig_2.contig_15.contig_14.contig_16.contig_17.contig_8.contig_11.contig_9.contig_3.contig_10.contig_13.contig_5.contig_12	NA	NA	NA	NA	NA	ERR2137852
contig_4.contig_2.contig_15.contig_14.contig_16.contig_17.contig_8.contig_11.contig_9.contig_3.contig_10.contig_13.contig_5.contig_12	IS1_316	IS1	764	6	complete_insertion_sequence_element	ERR2137852
contig_4.contig_2.contig_15.contig_14.contig_16.contig_17.contig_8.contig_11.contig_9.contig_3.contig_10.contig_13.contig_5.contig_12	NA	NA	NA	NA	NA	ERR2137852
contig_4.contig_2.contig_15.contig_14.contig_16.contig_17.contig_8.contig_11.contig_9.contig_3.contig_10.contig_13.contig_5.contig_12	IS5_112	IS5	1190	11	complete_insertion_sequence_element	ERR2137852
contig_4.contig_2.contig_15.contig_14.contig_16.contig_17.contig_8.contig_11.contig_9.contig_3.contig_10.contig_13.contig_5.contig_12	IS30_173	IS30	1218	3	complete_insertion_sequence_element	ERR2137852
contig_4.contig_2.contig_15.contig_14.contig_16.contig_17.contig_8.contig_11.contig_9.contig_3.contig_10.contig_13.contig_5.contig_12	NA	NA	NA	NA	NA	ERR2137852
contig_4.contig_2.contig_15.contig_14.contig_16.contig_17.contig_8.contig_11.contig_9.contig_3.contig_10.contig_13.contig_5.contig_12	IS3_461	IS3	559	1	partial_insertion_sequence_element	ERR2137852
contig_4.contig_2.contig_15.contig_14.contig_16.contig_17.contig_8.contig_11.contig_9.contig_3.contig_10.contig_13.contig_5.contig_12	NA	NA	NA	NA	NA	ERR2137852
contig_4.contig_2.contig_15.contig_14.contig_16.contig_17.contig_8.contig_11.contig_9.contig_3.contig_10.contig_13.contig_5.contig_12	ISNCY_229	ISNCY	1725	1	complete_insertion_sequence_element	ERR2137852
contig_4.contig_2.contig_15.contig_14.contig_16.contig_17.contig_8.contig_11.contig_9.contig_3.contig_10.contig_13.contig_5.contig_12	NA	NA	NA	NA	NA	ERR2137852
contig_4.contig_2.contig_15.contig_14.contig_16.contig_17.contig_8.contig_11.contig_9.contig_3.contig_10.contig_13.contig_5.contig_12	IS1_316	IS1	764	6	complete_insertion_sequence_element	ERR2137852
contig_4.contig_2.contig_15.contig_14.contig_16.contig_17.contig_8.contig_11.contig_9.contig_3.contig_10.contig_13.contig_5.contig_12	IS4_169	IS4	1357	3	complete_insertion_sequence_element	ERR2137852
contig_4.contig_2.contig_15.contig_14.contig_16.contig_17.contig_8.contig_11.contig_9.contig_3.contig_10.contig_13.contig_5.contig_12	ISNCY_229	ISNCY	874	1	partial_insertion_sequence_element	ERR2137852
contig_4.contig_2.contig_15.contig_14.contig_16.contig_17.contig_8.contig_11.contig_9.contig_3.contig_10.contig_13.contig_5.contig_12	NA	NA	NA	NA	NA	ERR2137852
contig_4.contig_2.contig_15.contig_14.contig_16.contig_17.contig_8.contig_11.contig_9.contig_3.contig_10.contig_13.contig_5.contig_12	IS1_316	IS1	766	5	complete_insertion_sequence_element	ERR2137852
contig_4.contig_2.contig_15.contig_14.contig_16.contig_17.contig_8.contig_11.contig_9.contig_3.contig_10.contig_13.contig_5.contig_12	NA	NA	NA	NA	NA	ERR2137852
contig_4.contig_2.contig_15.contig_14.contig_16.contig_17.contig_8.contig_11.contig_9.contig_3.contig_10.contig_13.contig_5.contig_12	IS3_176	IS3	1014	1	complete_insertion_sequence_element	ERR2137852
contig_4.contig_2.contig_15.contig_14.contig_16.contig_17.contig_8.contig_11.contig_9.contig_3.contig_10.contig_13.contig_5.contig_12	IS3_472	IS3	222	1	partial_insertion_sequence_element	ERR2137852
contig_4.contig_2.contig_15.contig_14.contig_16.contig_17.contig_8.contig_11.contig_9.contig_3.contig_10.contig_13.contig_5.contig_12	IS30_173	IS30	1218	3	complete_insertion_sequence_element	ERR2137852
contig_4.contig_2.contig_15.contig_14.contig_16.contig_17.contig_8.contig_11.contig_9.contig_3.contig_10.contig_13.contig_5.contig_12	IS3_461	IS3	1061	1	partial_insertion_sequence_element	ERR2137852
contig_4.contig_2.contig_15.contig_14.contig_16.contig_17.contig_8.contig_11.contig_9.contig_3.contig_10.contig_13.contig_5.contig_12	NA	NA	NA	NA	NA	ERR2137852
contig_4.contig_2.contig_15.contig_14.contig_16.contig_17.contig_8.contig_11.contig_9.contig_3.contig_10.contig_13.contig_5.contig_12	IS4_107	IS4	1417	1	complete_insertion_sequence_element	ERR2137852
contig_4.contig_2.contig_15.contig_14.contig_16.contig_17.contig_8.contig_11.contig_9.contig_3.contig_10.contig_13.contig_5.contig_12	NA	NA	NA	NA	NA	ERR2137852
contig_4.contig_2.contig_15.contig_14.contig_16.contig_17.contig_8.contig_11.contig_9.contig_3.contig_10.contig_13.contig_5.contig_12	IS66_345	IS66	1402	1	partial_insertion_sequence_element	ERR2137852
contig_4.contig_2.contig_15.contig_14.contig_16.contig_17.contig_8.contig_11.contig_9.contig_3.contig_10.contig_13.contig_5.contig_12	NA	NA	NA	NA	NA	ERR2137852
contig_4.contig_2.contig_15.contig_14.contig_16.contig_17.contig_8.contig_11.contig_9.contig_3.contig_10.contig_13.contig_5.contig_12	IS3_255	IS3	1324	7	complete_insertion_sequence_element	ERR2137852
contig_4.contig_2.contig_15.contig_14.contig_16.contig_17.contig_8.contig_11.contig_9.contig_3.contig_10.contig_13.contig_5.contig_12	NA	NA	NA	NA	NA	ERR2137852
contig_4.contig_2.contig_15.contig_14.contig_16.contig_17.contig_8.contig_11.contig_9.contig_3.contig_10.contig_13.contig_5.contig_12_1736172	contig_4.contig_2.contig_15.contig_14.contig_16.contig_17.contig_8.contig_11.contig_9.contig_3.contig_10.contig_13.contig_5.contig_12_1736172_1737361_ IS5_112	NA	NA	NA	NA	ERR2137852
contig_4.contig_2.contig_15.contig_14.contig_16.contig_17.contig_8.contig_11.contig_9.contig_3.contig_10.contig_13.contig_5.contig_12_1922394	contig_4.contig_2.contig_15.contig_14.contig_16.contig_17.contig_8.contig_11.contig_9.contig_3.contig_10.contig_13.contig_5.contig_12_1922394_1923590_ IS5_112	NA	NA	NA	NA	ERR2137852
contig_4.contig_2.contig_15.contig_14.contig_16.contig_17.contig_8.contig_11.contig_9.contig_3.contig_10.contig_13.contig_5.contig_12_1954918	contig_4.contig_2.contig_15.contig_14.contig_16.contig_17.contig_8.contig_11.contig_9.contig_3.contig_10.contig_13.contig_5.contig_12_1954918_1956241_ IS3_255	NA	NA	NA	NA	ERR2137852
contig_4.contig_2.contig_15.contig_14.contig_16.contig_17.contig_8.contig_11.contig_9.contig_3.contig_10.contig_13.contig_5.contig_12_2370468	contig_4.contig_2.contig_15.contig_14.contig_16.contig_17.contig_8.contig_11.contig_9.contig_3.contig_10.contig_13.contig_5.contig_12_2370468_2371173_ IS3_255	NA	NA	NA	NA	ERR2137852
contig_4.contig_2.contig_15.contig_14.contig_16.contig_17.contig_8.contig_11.contig_9.contig_3.contig_10.contig_13.contig_5.contig_12_2488399	contig_4.contig_2.contig_15.contig_14.contig_16.contig_17.contig_8.contig_11.contig_9.contig_3.contig_10.contig_13.contig_5.contig_12_2488399_2489675_ ISAS1_192	NA	NA	NA	NA	ERR2137852
contig_4.contig_2.contig_15.contig_14.contig_16.contig_17.contig_8.contig_11.contig_9.contig_3.contig_10.contig_13.contig_5.contig_12_2550487	contig_4.contig_2.contig_15.contig_14.contig_16.contig_17.contig_8.contig_11.contig_9.contig_3.contig_10.contig_13.contig_5.contig_12_2550487_2551704_ IS30_173	NA	NA	NA	NA	ERR2137852
contig_4.contig_2.contig_15.contig_14.contig_16.contig_17.contig_8.contig_11.contig_9.contig_3.contig_10.contig_13.contig_5.contig_12_2591984	contig_4.contig_2.contig_15.contig_14.contig_16.contig_17.contig_8.contig_11.contig_9.contig_3.contig_10.contig_13.contig_5.contig_12_2591984_2593168_ IS5_112	NA	NA	NA	NA	ERR2137852
contig_4.contig_2.contig_15.contig_14.contig_16.contig_17.contig_8.contig_11.contig_9.contig_3.contig_10.contig_13.contig_5.contig_12_2623322	contig_4.contig_2.contig_15.contig_14.contig_16.contig_17.contig_8.contig_11.contig_9.contig_3.contig_10.contig_13.contig_5.contig_12_2623322_2624514_ IS5_112	NA	NA	NA	NA	ERR2137852
contig_4.contig_2.contig_15.contig_14.contig_16.contig_17.contig_8.contig_11.contig_9.contig_3.contig_10.contig_13.contig_5.contig_12_2922413	contig_4.contig_2.contig_15.contig_14.contig_16.contig_17.contig_8.contig_11.contig_9.contig_3.contig_10.contig_13.contig_5.contig_12_2922413_2923667_ IS3_168	NA	NA	NA	NA	ERR2137852
contig_4.contig_2.contig_15.contig_14.contig_16.contig_17.contig_8.contig_11.contig_9.contig_3.contig_10.contig_13.contig_5.contig_12_2967134	contig_4.contig_2.contig_15.contig_14.contig_16.contig_17.contig_8.contig_11.contig_9.contig_3.contig_10.contig_13.contig_5.contig_12_2967134_2967897_ IS1_316	NA	NA	NA	NA	ERR2137852
contig_4.contig_2.contig_15.contig_14.contig_16.contig_17.contig_8.contig_11.contig_9.contig_3.contig_10.contig_13.contig_5.contig_12_3326726	contig_4.contig_2.contig_15.contig_14.contig_16.contig_17.contig_8.contig_11.contig_9.contig_3.contig_10.contig_13.contig_5.contig_12_3326726_3327921_ IS5_112	NA	NA	NA	NA	ERR2137852
contig_4.contig_2.contig_15.contig_14.contig_16.contig_17.contig_8.contig_11.contig_9.contig_3.contig_10.contig_13.contig_5.contig_12_3405997	contig_4.contig_2.contig_15.contig_14.contig_16.contig_17.contig_8.contig_11.contig_9.contig_3.contig_10.contig_13.contig_5.contig_12_3405997_3407353_ IS4_169	NA	NA	NA	NA	ERR2137852
contig_4.contig_2.contig_15.contig_14.contig_16.contig_17.contig_8.contig_11.contig_9.contig_3.contig_10.contig_13.contig_5.contig_12_3439364	contig_4.contig_2.contig_15.contig_14.contig_16.contig_17.contig_8.contig_11.contig_9.contig_3.contig_10.contig_13.contig_5.contig_12_3439364_3440560_ IS5_112	NA	NA	NA	NA	ERR2137852
contig_4.contig_2.contig_15.contig_14.contig_16.contig_17.contig_8.contig_11.contig_9.contig_3.contig_10.contig_13.contig_5.contig_12_3447076	contig_4.contig_2.contig_15.contig_14.contig_16.contig_17.contig_8.contig_11.contig_9.contig_3.contig_10.contig_13.contig_5.contig_12_3447076_3448331_ IS3_168	NA	NA	NA	NA	ERR2137852
contig_4.contig_2.contig_15.contig_14.contig_16.contig_17.contig_8.contig_11.contig_9.contig_3.contig_10.contig_13.contig_5.contig_12_3621276	contig_4.contig_2.contig_15.contig_14.contig_16.contig_17.contig_8.contig_11.contig_9.contig_3.contig_10.contig_13.contig_5.contig_12_3621276_3622530_ IS3_168	NA	NA	NA	NA	ERR2137852
contig_4.contig_2.contig_15.contig_14.contig_16.contig_17.contig_8.contig_11.contig_9.contig_3.contig_10.contig_13.contig_5.contig_12_3697378	contig_4.contig_2.contig_15.contig_14.contig_16.contig_17.contig_8.contig_11.contig_9.contig_3.contig_10.contig_13.contig_5.contig_12_3697378_3698627_ IS3_168	NA	NA	NA	NA	ERR2137852
contig_4.contig_2.contig_15.contig_14.contig_16.contig_17.contig_8.contig_11.contig_9.contig_3.contig_10.contig_13.contig_5.contig_12_3722311	contig_4.contig_2.contig_15.contig_14.contig_16.contig_17.contig_8.contig_11.contig_9.contig_3.contig_10.contig_13.contig_5.contig_12_3722311_3723074_ IS1_316	NA	NA	NA	NA	ERR2137852
contig_4.contig_2.contig_15.contig_14.contig_16.contig_17.contig_8.contig_11.contig_9.contig_3.contig_10.contig_13.contig_5.contig_12_3738488	contig_4.contig_2.contig_15.contig_14.contig_16.contig_17.contig_8.contig_11.contig_9.contig_3.contig_10.contig_13.contig_5.contig_12_3738488_3739677_ IS5_112	NA	NA	NA	NA	ERR2137852
contig_4.contig_2.contig_15.contig_14.contig_16.contig_17.contig_8.contig_11.contig_9.contig_3.contig_10.contig_13.contig_5.contig_12_379843	contig_4.contig_2.contig_15.contig_14.contig_16.contig_17.contig_8.contig_11.contig_9.contig_3.contig_10.contig_13.contig_5.contig_12_379843_381036_ IS5_112	NA	NA	NA	NA	ERR2137852
contig_4.contig_2.contig_15.contig_14.contig_16.contig_17.contig_8.contig_11.contig_9.contig_3.contig_10.contig_13.contig_5.contig_12_3991023	contig_4.contig_2.contig_15.contig_14.contig_16.contig_17.contig_8.contig_11.contig_9.contig_3.contig_10.contig_13.contig_5.contig_12_3991023_3991786_ IS1_316	NA	NA	NA	NA	ERR2137852
contig_4.contig_2.contig_15.contig_14.contig_16.contig_17.contig_8.contig_11.contig_9.contig_3.contig_10.contig_13.contig_5.contig_12_3994826	contig_4.contig_2.contig_15.contig_14.contig_16.contig_17.contig_8.contig_11.contig_9.contig_3.contig_10.contig_13.contig_5.contig_12_3994826_3996182_ IS4_169	NA	NA	NA	NA	ERR2137852
contig_4.contig_2.contig_15.contig_14.contig_16.contig_17.contig_8.contig_11.contig_9.contig_3.contig_10.contig_13.contig_5.contig_12_407425	contig_4.contig_2.contig_15.contig_14.contig_16.contig_17.contig_8.contig_11.contig_9.contig_3.contig_10.contig_13.contig_5.contig_12_407425_408702_ ISAS1_192	NA	NA	NA	NA	ERR2137852
contig_4.contig_2.contig_15.contig_14.contig_16.contig_17.contig_8.contig_11.contig_9.contig_3.contig_10.contig_13.contig_5.contig_12_4133212	contig_4.contig_2.contig_15.contig_14.contig_16.contig_17.contig_8.contig_11.contig_9.contig_3.contig_10.contig_13.contig_5.contig_12_4133212_4133977_ IS1_316	NA	NA	NA	NA	ERR2137852
contig_4.contig_2.contig_15.contig_14.contig_16.contig_17.contig_8.contig_11.contig_9.contig_3.contig_10.contig_13.contig_5.contig_12_4143723	contig_4.contig_2.contig_15.contig_14.contig_16.contig_17.contig_8.contig_11.contig_9.contig_3.contig_10.contig_13.contig_5.contig_12_4143723_4144940_ IS30_173	NA	NA	NA	NA	ERR2137852
contig_4.contig_2.contig_15.contig_14.contig_16.contig_17.contig_8.contig_11.contig_9.contig_3.contig_10.contig_13.contig_5.contig_12_448558	contig_4.contig_2.contig_15.contig_14.contig_16.contig_17.contig_8.contig_11.contig_9.contig_3.contig_10.contig_13.contig_5.contig_12_448558_449322_ IS1_316	NA	NA	NA	NA	ERR2137852
contig_4.contig_2.contig_15.contig_14.contig_16.contig_17.contig_8.contig_11.contig_9.contig_3.contig_10.contig_13.contig_5.contig_12_664843	contig_4.contig_2.contig_15.contig_14.contig_16.contig_17.contig_8.contig_11.contig_9.contig_3.contig_10.contig_13.contig_5.contig_12_664843_666038_ IS5_112	NA	NA	NA	NA	ERR2137852
contig_4.contig_2.contig_15.contig_14.contig_16.contig_17.contig_8.contig_11.contig_9.contig_3.contig_10.contig_13.contig_5.contig_12_843248	contig_4.contig_2.contig_15.contig_14.contig_16.contig_17.contig_8.contig_11.contig_9.contig_3.contig_10.contig_13.contig_5.contig_12_843248_844571_ IS3_255	NA	NA	NA	NA	ERR2137852
contig_4.contig_2.contig_15.contig_14.contig_16.contig_17.contig_8.contig_11.contig_9.contig_3.contig_10.contig_13.contig_5.contig_12_899058	contig_4.contig_2.contig_15.contig_14.contig_16.contig_17.contig_8.contig_11.contig_9.contig_3.contig_10.contig_13.contig_5.contig_12_899058_900253_ IS5_112	NA	NA	NA	NA	ERR2137852
tig00000001	IS5_112	IS5	1190	11	complete_insertion_sequence_element	SRR10032545
tig00000001	IS30_173	IS30	1216	3	complete_insertion_sequence_element	SRR10032545
tig00000001	IS3_461	IS3	244	1	partial_insertion_sequence_element	SRR10032545
tig00000001	NA	NA	NA	NA	NA	SRR10032545
tig00000001	NA	NA	NA	NA	NA	SRR10032545
tig00000001	ISNCY_229	ISNCY	1081	1	complete_insertion_sequence_element	SRR10032545
tig00000001	IS1_316	IS1	766	6	complete_insertion_sequence_element	SRR10032545
tig00000001	NA	NA	NA	NA	NA	SRR10032545
tig00000001	IS4_169	IS4	1331	3	complete_insertion_sequence_element	SRR10032545
tig00000001	ISNCY_229	ISNCY	884	1	complete_insertion_sequence_element	SRR10032545
tig00000001	NA	NA	NA	NA	NA	SRR10032545
tig00000001	IS1_316	IS1	766	4	complete_insertion_sequence_element	SRR10032545
tig00000001	NA	NA	NA	NA	NA	SRR10032545
tig00000001	IS3_176	IS3	1014	1	complete_insertion_sequence_element	SRR10032545
tig00000001	IS30_173	IS30	1215	3	complete_insertion_sequence_element	SRR10032545
tig00000001	IS3_461	IS3	1057	1	partial_insertion_sequence_element	SRR10032545
tig00000001	NA	NA	NA	NA	NA	SRR10032545
tig00000001	IS4_107	IS4	1414	1	complete_insertion_sequence_element	SRR10032545
tig00000001	NA	NA	NA	NA	NA	SRR10032545
tig00000001	IS66_345	IS66	1396	1	partial_insertion_sequence_element	SRR10032545
tig00000001	NA	NA	NA	NA	NA	SRR10032545
tig00000001	IS3_255	IS3	1322	7	complete_insertion_sequence_element	SRR10032545
tig00000001	IS21_259	IS21	2484	1	partial_insertion_sequence_element	SRR10032545
tig00000001	NA	NA	NA	NA	NA	SRR10032545
tig00000001	IS3_61	IS3	1546	1	complete_insertion_sequence_element	SRR10032545
tig00000001	NA	NA	NA	NA	NA	SRR10032545
tig00000001	IS5_112	IS5	1192	11	complete_insertion_sequence_element	SRR10032545
tig00000001	ISAS1_192	ISAS1	1272	3	complete_insertion_sequence_element	SRR10032545
tig00000001	IS1_316	IS1	766	6	complete_insertion_sequence_element	SRR10032545
tig00000001	ISNCY_229	ISNCY	4689	1	partial_insertion_sequence_element	SRR10032545
tig00000001	NA	NA	NA	NA	NA	SRR10032545
tig00000001	IS5_112	IS5	1189	11	complete_insertion_sequence_element	SRR10032545
tig00000001	IS3_255	IS3	1307	7	complete_insertion_sequence_element	SRR10032545
tig00000001	IS5_112	IS5	1198	11	complete_insertion_sequence_element	SRR10032545
tig00000001	NA	NA	NA	NA	NA	SRR10032545
tig00000001	IS3_255	IS3	1317	7	complete_insertion_sequence_element	SRR10032545
tig00000001	IS4_169	IS4	1333	3	complete_insertion_sequence_element	SRR10032545
tig00000001	ISNCY_229	ISNCY	1432	1	partial_insertion_sequence_element	SRR10032545
tig00000001	NA	NA	NA	NA	NA	SRR10032545
tig00000001	ISNCY_229	ISNCY	1202	1	partial_insertion_sequence_element	SRR10032545
tig00000001	NA	NA	NA	NA	NA	SRR10032545
tig00000001	IS5_112	IS5	1190	11	complete_insertion_sequence_element	SRR10032545
tig00000001	IS3_168	IS3	1252	5	complete_insertion_sequence_element	SRR10032545
tig00000001	IS5_112	IS5	1192	11	complete_insertion_sequence_element	SRR10032545
tig00000001	NA	NA	NA	NA	NA	SRR10032545
tig00000001	IS66_345	IS66	750	1	partial_insertion_sequence_element	SRR10032545
tig00000001	IS3_255	IS3	1322	7	complete_insertion_sequence_element	SRR10032545
tig00000001	NA	NA	NA	NA	NA	SRR10032545
tig00000001	IS5_112	IS5	1193	11	complete_insertion_sequence_element	SRR10032545
tig00000001	IS3_255	IS3	703	7	partial_insertion_sequence_element	SRR10032545
tig00000001	NA	NA	NA	NA	NA	SRR10032545
tig00000001	ISAS1_192	ISAS1	1281	3	complete_insertion_sequence_element	SRR10032545
tig00000001	ISAS1_192	ISAS1	1401	1	complete_insertion_sequence_element	SRR10032545
tig00000001	NA	NA	NA	NA	NA	SRR10032545
tig00000001	NA	NA	NA	NA	NA	SRR10032545
tig00000001	IS200/IS605_138	IS200/IS605	1703	1	complete_insertion_sequence_element	SRR10032545
tig00000001	NA	NA	NA	NA	NA	SRR10032545
tig00000001	IS30_173	IS30	1215	3	complete_insertion_sequence_element	SRR10032545
tig00000001	IS3_255	IS3	1317	7	complete_insertion_sequence_element	SRR10032545
tig00000001	IS5_112	IS5	1188	11	complete_insertion_sequence_element	SRR10032545
tig00000001	IS21_259	IS21	2833	1	partial_insertion_sequence_element	SRR10032545
tig00000001	NA	NA	NA	NA	NA	SRR10032545
tig00000001	IS5_112	IS5	1190	11	complete_insertion_sequence_element	SRR10032545
tig00000001	IS4_463|IS4||protein:plasmid:123269	IS4	985	1	partial_insertion_sequence_element	SRR10032545
tig00000001	NA	NA	NA	NA	NA	SRR10032545
tig00000001	IS3_168	IS3	1252	5	complete_insertion_sequence_element	SRR10032545
tig00000001	IS1_316	IS1	764	5	complete_insertion_sequence_element	SRR10032545
tig00000001	ISAS1_192	ISAS1	759	1	partial_insertion_sequence_element	SRR10032545
tig00000001	NA	NA	NA	NA	NA	SRR10032545
tig00000001	ISAS1_192	ISAS1	1274	3	complete_insertion_sequence_element	SRR10032545
tig00000001	IS5_112	IS5	1194	11	complete_insertion_sequence_element	SRR10032545
tig00000001	NA	NA	NA	NA	NA	SRR10032545
tig00000001	IS4_169	IS4	1354	3	complete_insertion_sequence_element	SRR10032545
tig00000001	IS5_112	IS5	1192	11	complete_insertion_sequence_element	SRR10032545
tig00000001	IS3_168	IS3	1252	5	complete_insertion_sequence_element	SRR10032545
tig00000001	IS481_213	IS481	584	1	partial_insertion_sequence_element	SRR10032545
tig00000001	NA	NA	NA	NA	NA	SRR10032545
tig00000001	IS3_168	IS3	1250	5	complete_insertion_sequence_element	SRR10032545
tig00000001	IS3_255	IS3	1318	7	complete_insertion_sequence_element	SRR10032545
tig00000001	IS3_168	IS3	1248	5	complete_insertion_sequence_element	SRR10032545
tig00000001	NA	NA	NA	NA	NA	SRR10032545
tig00000001	IS1_316	IS1	763	5	complete_insertion_sequence_element	SRR10032545
tig00000001	IS481_178|IS481||protein:plasmid:28190	IS481	1220	1	partial_insertion_sequence_element	SRR10032545
tig00000001	NA	NA	NA	NA	NA	SRR10032545
tig00000001	IS3_472	IS3	765	1	partial_insertion_sequence_element	SRR10032545
tig00000001	NA	NA	NA	NA	NA	SRR10032545
tig00000001	IS1_316	IS1	765	6	complete_insertion_sequence_element	SRR10032545
tig00000001_1259310	tig00000001_1259310_1260501_ IS5_112	NA	NA	NA	NA	SRR10032545
tig00000001_1286880	tig00000001_1286880_1288151_ ISAS1_192	NA	NA	NA	NA	SRR10032545
tig00000001_1327810	tig00000001_1327810_1328575_ IS1_316	NA	NA	NA	NA	SRR10032545
tig00000001_1543926	tig00000001_1543926_1545114_ IS5_112	NA	NA	NA	NA	SRR10032545
tig00000001_1722307	tig00000001_1722307_1723613_ IS3_255	NA	NA	NA	NA	SRR10032545
tig00000001_1911090	tig00000001_1911090_1912406_ IS3_255	NA	NA	NA	NA	SRR10032545
tig00000001_2390274	tig00000001_2390274_2391606_ IS4_169	NA	NA	NA	NA	SRR10032545
tig00000001_259873	tig00000001_259873_261203_ IS4_169	NA	NA	NA	NA	SRR10032545
tig00000001_2614431	tig00000001_2614431_2615620_ IS5_112	NA	NA	NA	NA	SRR10032545
tig00000001_2732495	tig00000001_2732495_2733746_ IS3_168	NA	NA	NA	NA	SRR10032545
tig00000001_2800559	tig00000001_2800559_2801750_ IS5_112	NA	NA	NA	NA	SRR10032545
tig00000001_2835964	tig00000001_2835964_2837156_ IS5_112	NA	NA	NA	NA	SRR10032545
tig00000001_3248696	tig00000001_3248696_3249398_ IS3_255	NA	NA	NA	NA	SRR10032545
tig00000001_3430024	tig00000001_3430024_3431340_ IS3_255	NA	NA	NA	NA	SRR10032545
tig00000001_3470261	tig00000001_3470261_3471448_ IS5_112	NA	NA	NA	NA	SRR10032545
tig00000001_3501613	tig00000001_3501613_3502802_ IS5_112	NA	NA	NA	NA	SRR10032545
tig00000001_3800623	tig00000001_3800623_3801874_ IS3_168	NA	NA	NA	NA	SRR10032545
tig00000001_3845334	tig00000001_3845334_3846097_ IS1_316	NA	NA	NA	NA	SRR10032545
tig00000001_3873	tig00000001_3873_5062_ IS5_112	NA	NA	NA	NA	SRR10032545
tig00000001_398186	tig00000001_398186_398951_ IS1_316	NA	NA	NA	NA	SRR10032545
tig00000001_408689	tig00000001_408689_409903_ IS30_173	NA	NA	NA	NA	SRR10032545
tig00000001_4156272	tig00000001_4156272_4157545_ ISAS1_192	NA	NA	NA	NA	SRR10032545
tig00000001_417794	tig00000001_417794_419115_ IS3_255	NA	NA	NA	NA	SRR10032545
tig00000001_4204890	tig00000001_4204890_4206083_ IS5_112	NA	NA	NA	NA	SRR10032545
tig00000001_4317535	tig00000001_4317535_4318726_ IS5_112	NA	NA	NA	NA	SRR10032545
tig00000001_4325240	tig00000001_4325240_4326491_ IS3_168	NA	NA	NA	NA	SRR10032545
tig00000001_4499428	tig00000001_4499428_4500677_ IS3_168	NA	NA	NA	NA	SRR10032545
tig00000001_4509747	tig00000001_4509747_4511064_ IS3_255	NA	NA	NA	NA	SRR10032545
tig00000001_4600415	tig00000001_4600415_4601177_ IS1_316	NA	NA	NA	NA	SRR10032545
tig00000001_4611829	tig00000001_4611829_4612593_ IS1_316	NA	NA	NA	NA	SRR10032545
tig00000001_7250	tig00000001_7250_8465_ IS30_173	NA	NA	NA	NA	SRR10032545
tig00000001	NA	NA	NA	NA	NA	SRR26661811
tig00000001	IS21_259	IS21	1899	1	partial_insertion_sequence_element	SRR26661811
tig00000001	IS3_61	IS3	1450	1	complete_insertion_sequence_element	SRR26661811
tig00000001	NA	NA	NA	NA	NA	SRR26661811
tig00000001	IS5_112	IS5	1201	12	complete_insertion_sequence_element	SRR26661811
tig00000001	ISAS1_192	ISAS1	1291	3	complete_insertion_sequence_element	SRR26661811
tig00000001	IS1_316	IS1	768	6	complete_insertion_sequence_element	SRR26661811
tig00000001	ISNCY_229	ISNCY	1353	1	complete_insertion_sequence_element	SRR26661811
tig00000001	NA	NA	NA	NA	NA	SRR26661811
tig00000001	IS5_112	IS5	1201	12	complete_insertion_sequence_element	SRR26661811
tig00000001	IS3_255	IS3	1313	7	complete_insertion_sequence_element	SRR26661811
tig00000001	IS5_112	IS5	1201	12	complete_insertion_sequence_element	SRR26661811
tig00000001	IS3_255	IS3	1314	7	complete_insertion_sequence_element	SRR26661811
tig00000001	IS4_169	IS4	1362	3	complete_insertion_sequence_element	SRR26661811
tig00000001	NA	NA	NA	NA	NA	SRR26661811
tig00000001	ISNCY_229	ISNCY	1438	1	partial_insertion_sequence_element	SRR26661811
tig00000001	NA	NA	NA	NA	NA	SRR26661811
tig00000001	ISNCY_229	ISNCY	1654	1	partial_insertion_sequence_element	SRR26661811
tig00000001	NA	NA	NA	NA	NA	SRR26661811
tig00000001	IS5_112	IS5	1195	12	complete_insertion_sequence_element	SRR26661811
tig00000001	IS3_168	IS3	1257	5	complete_insertion_sequence_element	SRR26661811
tig00000001	NA	NA	NA	NA	NA	SRR26661811
tig00000001	IS5_112	IS5	1201	12	complete_insertion_sequence_element	SRR26661811
tig00000001	IS3_255	IS3	1313	7	complete_insertion_sequence_element	SRR26661811
tig00000001	IS5_112	IS5	1201	12	complete_insertion_sequence_element	SRR26661811
tig00000001	NA	NA	NA	NA	NA	SRR26661811
tig00000001	IS5_112	IS5	1201	12	complete_insertion_sequence_element	SRR26661811
tig00000001	IS3_255	IS3	706	7	partial_insertion_sequence_element	SRR26661811
tig00000001	ISAS1_192	ISAS1	1291	3	complete_insertion_sequence_element	SRR26661811
tig00000001	NA	NA	NA	NA	NA	SRR26661811
tig00000001	ISAS1_192	ISAS1	1683	1	complete_insertion_sequence_element	SRR26661811
tig00000001	NA	NA	NA	NA	NA	SRR26661811
tig00000001	NA	NA	NA	NA	NA	SRR26661811
tig00000001	IS200/IS605_138	IS200/IS605	1708	1	complete_insertion_sequence_element	SRR26661811
tig00000001	IS30_173	IS30	1221	3	complete_insertion_sequence_element	SRR26661811
tig00000001	IS3_255	IS3	1313	7	complete_insertion_sequence_element	SRR26661811
tig00000001	IS5_112	IS5	1195	12	complete_insertion_sequence_element	SRR26661811
tig00000001	IS21_259	IS21	2445	1	partial_insertion_sequence_element	SRR26661811
tig00000001	NA	NA	NA	NA	NA	SRR26661811
tig00000001	IS5_112	IS5	1201	12	complete_insertion_sequence_element	SRR26661811
tig00000001	IS4_463|IS4||protein:plasmid:123269	IS4	1035	1	partial_insertion_sequence_element	SRR26661811
tig00000001	NA	NA	NA	NA	NA	SRR26661811
tig00000001	IS3_168	IS3	1258	5	complete_insertion_sequence_element	SRR26661811
tig00000001	NA	NA	NA	NA	NA	SRR26661811
tig00000001	IS1_316	IS1	768	6	complete_insertion_sequence_element	SRR26661811
tig00000001	ISAS1_192	ISAS1	762	1	partial_insertion_sequence_element	SRR26661811
tig00000001	NA	NA	NA	NA	NA	SRR26661811
tig00000001	ISAS1_192	ISAS1	1290	3	complete_insertion_sequence_element	SRR26661811
tig00000001	ISAS1_192	ISAS1	273	1	partial_insertion_sequence_element	SRR26661811
tig00000001	IS5_112	IS5	1201	12	complete_insertion_sequence_element	SRR26661811
tig00000001	IS4_169	IS4	1362	3	complete_insertion_sequence_element	SRR26661811
tig00000001	NA	NA	NA	NA	NA	SRR26661811
tig00000001	IS5_112	IS5	1201	12	complete_insertion_sequence_element	SRR26661811
tig00000001	IS3_168	IS3	1258	5	complete_insertion_sequence_element	SRR26661811
tig00000001	IS481_213	IS481	1340	1	complete_insertion_sequence_element	SRR26661811
tig00000001	NA	NA	NA	NA	NA	SRR26661811
tig00000001	IS3_168	IS3	1258	5	complete_insertion_sequence_element	SRR26661811
tig00000001	NA	NA	NA	NA	NA	SRR26661811
tig00000001	IS3_255	IS3	1313	7	complete_insertion_sequence_element	SRR26661811
tig00000001	NA	NA	NA	NA	NA	SRR26661811
tig00000001	IS3_168	IS3	1252	5	complete_insertion_sequence_element	SRR26661811
tig00000001	NA	NA	NA	NA	NA	SRR26661811
tig00000001	IS1_316	IS1	768	6	complete_insertion_sequence_element	SRR26661811
tig00000001	IS481_178|IS481||protein:plasmid:28190	IS481	1243	1	partial_insertion_sequence_element	SRR26661811
tig00000001	NA	NA	NA	NA	NA	SRR26661811
tig00000001	IS3_472	IS3	769	1	partial_insertion_sequence_element	SRR26661811
tig00000001	NA	NA	NA	NA	NA	SRR26661811
tig00000001	IS1_316	IS1	767	6	complete_insertion_sequence_element	SRR26661811
tig00000001	IS5_112	IS5	1195	12	complete_insertion_sequence_element	SRR26661811
tig00000001	IS30_173	IS30	1221	3	complete_insertion_sequence_element	SRR26661811
tig00000001	NA	NA	NA	NA	NA	SRR26661811
tig00000001	ISAS1_192	ISAS1	225	1	partial_insertion_sequence_element	SRR26661811
tig00000001	NA	NA	NA	NA	NA	SRR26661811
tig00000001	ISNCY_229	ISNCY	1088	1	complete_insertion_sequence_element	SRR26661811
tig00000001	IS1_316	IS1	768	6	complete_insertion_sequence_element	SRR26661811
tig00000001	NA	NA	NA	NA	NA	SRR26661811
tig00000001	IS4_169	IS4	1362	3	complete_insertion_sequence_element	SRR26661811
tig00000001	NA	NA	NA	NA	NA	SRR26661811
tig00000001	IS21_259	IS21	971	1	partial_insertion_sequence_element	SRR26661811
tig00000001	NA	NA	NA	NA	NA	SRR26661811
tig00000001	NA	NA	NA	NA	NA	SRR26661811
tig00000001	ISNCY_229	ISNCY	888	1	complete_insertion_sequence_element	SRR26661811
tig00000001	IS1_316	IS1	768	6	complete_insertion_sequence_element	SRR26661811
tig00000001	NA	NA	NA	NA	NA	SRR26661811
tig00000001	IS3_176	IS3	1016	1	complete_insertion_sequence_element	SRR26661811
tig00000001	IS30_173	IS30	1221	3	complete_insertion_sequence_element	SRR26661811
tig00000001	IS3_461	IS3	1062	1	partial_insertion_sequence_element	SRR26661811
tig00000001	NA	NA	NA	NA	NA	SRR26661811
tig00000001	IS4_107	IS4	1425	1	complete_insertion_sequence_element	SRR26661811
tig00000001	NA	NA	NA	NA	NA	SRR26661811
tig00000001	IS66_345	IS66	1407	1	partial_insertion_sequence_element	SRR26661811
tig00000001	NA	NA	NA	NA	NA	SRR26661811
tig00000001	IS3_255	IS3	1313	7	complete_insertion_sequence_element	SRR26661811
tig00000001	NA	NA	NA	NA	NA	SRR26661811
tig00000001_1593018	tig00000001_1593018_1594212_ IS5_112	NA	NA	NA	NA	SRR26661811
tig00000001_1780110	tig00000001_1780110_1781310_ IS5_112	NA	NA	NA	NA	SRR26661811
tig00000001_1812785	tig00000001_1812785_1814097_ IS3_255	NA	NA	NA	NA	SRR26661811
tig00000001_1887393	tig00000001_1887393_1888593_ IS5_112	NA	NA	NA	NA	SRR26661811
tig00000001_2231750	tig00000001_2231750_2232455_ IS3_255	NA	NA	NA	NA	SRR26661811
tig00000001_230405	tig00000001_230405_231605_ IS5_112	NA	NA	NA	NA	SRR26661811
tig00000001_2412710	tig00000001_2412710_2413930_ IS30_173	NA	NA	NA	NA	SRR26661811
tig00000001_2413995	tig00000001_2413995_2415307_ IS3_255	NA	NA	NA	NA	SRR26661811
tig00000001_2454425	tig00000001_2454425_2455619_ IS5_112	NA	NA	NA	NA	SRR26661811
tig00000001_2485955	tig00000001_2485955_2487155_ IS5_112	NA	NA	NA	NA	SRR26661811
tig00000001_258103	tig00000001_258103_259393_ ISAS1_192	NA	NA	NA	NA	SRR26661811
tig00000001_2831478	tig00000001_2831478_2832245_ IS1_316	NA	NA	NA	NA	SRR26661811
tig00000001_299422	tig00000001_299422_300189_ IS1_316	NA	NA	NA	NA	SRR26661811
tig00000001_3143938	tig00000001_3143938_3145227_ ISAS1_192	NA	NA	NA	NA	SRR26661811
tig00000001_3192841	tig00000001_3192841_3194041_ IS5_112	NA	NA	NA	NA	SRR26661811
tig00000001_3306062	tig00000001_3306062_3307262_ IS5_112	NA	NA	NA	NA	SRR26661811
tig00000001_3313814	tig00000001_3313814_3315071_ IS3_168	NA	NA	NA	NA	SRR26661811
tig00000001_3590342	tig00000001_3590342_3591109_ IS1_316	NA	NA	NA	NA	SRR26661811
tig00000001_3601811	tig00000001_3601811_3602577_ IS1_316	NA	NA	NA	NA	SRR26661811
tig00000001_3606591	tig00000001_3606591_3607785_ IS5_112	NA	NA	NA	NA	SRR26661811
tig00000001_4003231	tig00000001_4003231_4003998_ IS1_316	NA	NA	NA	NA	SRR26661811
tig00000001_4013788	tig00000001_4013788_4015008_ IS30_173	NA	NA	NA	NA	SRR26661811
tig00000001_516783	tig00000001_516783_517983_ IS5_112	NA	NA	NA	NA	SRR26661811
tig00000001_696039	tig00000001_696039_697351_ IS3_255	NA	NA	NA	NA	SRR26661811
tig00000001_752091	tig00000001_752091_753291_ IS5_112	NA	NA	NA	NA	SRR26661811
tig00000001_885703	tig00000001_885703_887016_ IS3_255	NA	NA	NA	NA	SRR26661811
tig00000002	IS6_292	IS6	818	6	complete_insertion_sequence_element	SRR26661811
tig00000002	IS6_292	IS6	2502	2	complete_insertion_sequence_element	SRR26661811
tig00000002	NA	NA	NA	NA	NA	SRR26661811
tig00000002	IS6_292	IS6	820	6	complete_insertion_sequence_element	SRR26661811
tig00000002	ISKRA4_90|ISKRA4||WP_014028225	ISKRA4	3747	2	partial_insertion_sequence_element	SRR26661811
tig00000002	IS6_292	IS6	820	6	complete_insertion_sequence_element	SRR26661811
tig00000002	NA	NA	NA	NA	NA	SRR26661811
tig00000002	IS256_47	IS256	1361	1	complete_insertion_sequence_element	SRR26661811
tig00000002	NA	NA	NA	NA	NA	SRR26661811
tig00000002	IS5_222	IS5	270	1	partial_insertion_sequence_element	SRR26661811
tig00000002	IS6_292	IS6	820	6	complete_insertion_sequence_element	SRR26661811
tig00000002	IS6_292	IS6	2501	2	complete_insertion_sequence_element	SRR26661811
tig00000002	NA	NA	NA	NA	NA	SRR26661811
tig00000002	IS6_292	IS6	820	6	complete_insertion_sequence_element	SRR26661811
tig00000002	ISKRA4_90|ISKRA4||WP_014028225	ISKRA4	3748	2	partial_insertion_sequence_element	SRR26661811
tig00000002	NA	NA	NA	NA	NA	SRR26661811
tig00000002	IS6_292	IS6	820	6	complete_insertion_sequence_element	SRR26661811
tig00000002	NA	NA	NA	NA	NA	SRR26661811
tig00000002_118544	tig00000002_118544_119363_ IS6_292	NA	NA	NA	NA	SRR26661811
tig00000002_130300	tig00000002_130300_131119_ IS6_292	NA	NA	NA	NA	SRR26661811
tig00000002_13161	tig00000002_13161_13980_ IS6_292	NA	NA	NA	NA	SRR26661811
tig00000002_1409	tig00000002_1409_2226_ IS6_292	NA	NA	NA	NA	SRR26661811
tig00000002_20270_24016	tig00000002_20270_24016_ ISKRA4_90|ISKRA4||WP_014028225	NA	NA	NA	NA	SRR26661811
contig_2.contig_1	NA	NA	NA	NA	NA	SRR26661812
contig_2.contig_1	IS21_259	IS21	1899	1	partial_insertion_sequence_element	SRR26661812
contig_2.contig_1	IS3_61	IS3	1451	1	complete_insertion_sequence_element	SRR26661812
contig_2.contig_1	NA	NA	NA	NA	NA	SRR26661812
contig_2.contig_1	IS5_112	IS5	1201	12	complete_insertion_sequence_element	SRR26661812
contig_2.contig_1	ISAS1_192	ISAS1	1291	3	complete_insertion_sequence_element	SRR26661812
contig_2.contig_1	IS1_316	IS1	768	6	complete_insertion_sequence_element	SRR26661812
contig_2.contig_1	ISNCY_229	ISNCY	1353	1	complete_insertion_sequence_element	SRR26661812
contig_2.contig_1	NA	NA	NA	NA	NA	SRR26661812
contig_2.contig_1	IS5_112	IS5	1201	12	complete_insertion_sequence_element	SRR26661812
contig_2.contig_1	IS3_255	IS3	1313	7	complete_insertion_sequence_element	SRR26661812
contig_2.contig_1	IS5_112	IS5	1201	12	complete_insertion_sequence_element	SRR26661812
contig_2.contig_1	IS3_255	IS3	1313	7	complete_insertion_sequence_element	SRR26661812
contig_2.contig_1	IS4_169	IS4	1362	3	complete_insertion_sequence_element	SRR26661812
contig_2.contig_1	NA	NA	NA	NA	NA	SRR26661812
contig_2.contig_1	ISNCY_229	ISNCY	1439	1	partial_insertion_sequence_element	SRR26661812
contig_2.contig_1	NA	NA	NA	NA	NA	SRR26661812
contig_2.contig_1	ISNCY_229	ISNCY	1655	1	partial_insertion_sequence_element	SRR26661812
contig_2.contig_1	NA	NA	NA	NA	NA	SRR26661812
contig_2.contig_1	IS5_112	IS5	1195	12	complete_insertion_sequence_element	SRR26661812
contig_2.contig_1	IS3_168	IS3	1258	5	complete_insertion_sequence_element	SRR26661812
contig_2.contig_1	IS5_112	IS5	1201	12	complete_insertion_sequence_element	SRR26661812
contig_2.contig_1	IS3_255	IS3	1314	7	complete_insertion_sequence_element	SRR26661812
contig_2.contig_1	IS5_112	IS5	1201	12	complete_insertion_sequence_element	SRR26661812
contig_2.contig_1	NA	NA	NA	NA	NA	SRR26661812
contig_2.contig_1	IS5_112	IS5	1201	12	complete_insertion_sequence_element	SRR26661812
contig_2.contig_1	IS3_255	IS3	706	7	partial_insertion_sequence_element	SRR26661812
contig_2.contig_1	ISAS1_192	ISAS1	1291	3	complete_insertion_sequence_element	SRR26661812
contig_2.contig_1	NA	NA	NA	NA	NA	SRR26661812
contig_2.contig_1	ISAS1_192	ISAS1	1683	1	complete_insertion_sequence_element	SRR26661812
contig_2.contig_1	NA	NA	NA	NA	NA	SRR26661812
contig_2.contig_1	NA	NA	NA	NA	NA	SRR26661812
contig_2.contig_1	IS200/IS605_138	IS200/IS605	1708	1	complete_insertion_sequence_element	SRR26661812
contig_2.contig_1	IS30_173	IS30	1221	3	complete_insertion_sequence_element	SRR26661812
contig_2.contig_1	IS3_255	IS3	1313	7	complete_insertion_sequence_element	SRR26661812
contig_2.contig_1	IS5_112	IS5	1195	12	complete_insertion_sequence_element	SRR26661812
contig_2.contig_1	IS21_259	IS21	2446	1	partial_insertion_sequence_element	SRR26661812
contig_2.contig_1	NA	NA	NA	NA	NA	SRR26661812
contig_2.contig_1	IS5_112	IS5	1201	12	complete_insertion_sequence_element	SRR26661812
contig_2.contig_1	IS4_463|IS4||protein:plasmid:123269	IS4	1035	1	partial_insertion_sequence_element	SRR26661812
contig_2.contig_1	NA	NA	NA	NA	NA	SRR26661812
contig_2.contig_1	IS3_168	IS3	1258	5	complete_insertion_sequence_element	SRR26661812
contig_2.contig_1	IS1_316	IS1	768	5	complete_insertion_sequence_element	SRR26661812
contig_2.contig_1	ISAS1_192	ISAS1	762	1	partial_insertion_sequence_element	SRR26661812
contig_2.contig_1	NA	NA	NA	NA	NA	SRR26661812
contig_2.contig_1	ISAS1_192	ISAS1	1290	3	complete_insertion_sequence_element	SRR26661812
contig_2.contig_1	ISAS1_192	ISAS1	273	1	partial_insertion_sequence_element	SRR26661812
contig_2.contig_1	IS5_112	IS5	1201	12	complete_insertion_sequence_element	SRR26661812
contig_2.contig_1	IS4_169	IS4	1362	3	complete_insertion_sequence_element	SRR26661812
contig_2.contig_1	NA	NA	NA	NA	NA	SRR26661812
contig_2.contig_1	IS5_112	IS5	1201	12	complete_insertion_sequence_element	SRR26661812
contig_2.contig_1	IS3_168	IS3	1257	5	complete_insertion_sequence_element	SRR26661812
contig_2.contig_1	IS481_213	IS481	1339	1	complete_insertion_sequence_element	SRR26661812
contig_2.contig_1	NA	NA	NA	NA	NA	SRR26661812
contig_2.contig_1	IS3_168	IS3	1258	5	complete_insertion_sequence_element	SRR26661812
contig_2.contig_1	IS3_255	IS3	1314	7	complete_insertion_sequence_element	SRR26661812
contig_2.contig_1	NA	NA	NA	NA	NA	SRR26661812
contig_2.contig_1	IS3_168	IS3	1252	5	complete_insertion_sequence_element	SRR26661812
contig_2.contig_1	NA	NA	NA	NA	NA	SRR26661812
contig_2.contig_1	IS1_316	IS1	768	6	complete_insertion_sequence_element	SRR26661812
contig_2.contig_1	IS481_178|IS481||protein:plasmid:28190	IS481	1244	1	partial_insertion_sequence_element	SRR26661812
contig_2.contig_1	NA	NA	NA	NA	NA	SRR26661812
contig_2.contig_1	IS3_472	IS3	769	1	partial_insertion_sequence_element	SRR26661812
contig_2.contig_1	NA	NA	NA	NA	NA	SRR26661812
contig_2.contig_1	IS1_316	IS1	768	6	complete_insertion_sequence_element	SRR26661812
contig_2.contig_1	IS5_112	IS5	1195	12	complete_insertion_sequence_element	SRR26661812
contig_2.contig_1	IS30_173	IS30	1221	3	complete_insertion_sequence_element	SRR26661812
contig_2.contig_1	NA	NA	NA	NA	NA	SRR26661812
contig_2.contig_1	ISAS1_192	ISAS1	225	1	partial_insertion_sequence_element	SRR26661812
contig_2.contig_1	NA	NA	NA	NA	NA	SRR26661812
contig_2.contig_1	ISNCY_229	ISNCY	1088	1	complete_insertion_sequence_element	SRR26661812
contig_2.contig_1	IS1_316	IS1	768	6	complete_insertion_sequence_element	SRR26661812
contig_2.contig_1	NA	NA	NA	NA	NA	SRR26661812
contig_2.contig_1	IS4_169	IS4	1362	3	complete_insertion_sequence_element	SRR26661812
contig_2.contig_1	NA	NA	NA	NA	NA	SRR26661812
contig_2.contig_1	IS21_259	IS21	971	1	partial_insertion_sequence_element	SRR26661812
contig_2.contig_1	NA	NA	NA	NA	NA	SRR26661812
contig_2.contig_1	NA	NA	NA	NA	NA	SRR26661812
contig_2.contig_1	ISNCY_229	ISNCY	888	1	complete_insertion_sequence_element	SRR26661812
contig_2.contig_1	IS1_316	IS1	767	5	complete_insertion_sequence_element	SRR26661812
contig_2.contig_1	NA	NA	NA	NA	NA	SRR26661812
contig_2.contig_1	IS3_176	IS3	1016	1	complete_insertion_sequence_element	SRR26661812
contig_2.contig_1	IS30_173	IS30	1221	3	complete_insertion_sequence_element	SRR26661812
contig_2.contig_1	IS3_461	IS3	1062	1	partial_insertion_sequence_element	SRR26661812
contig_2.contig_1	NA	NA	NA	NA	NA	SRR26661812
contig_2.contig_1	IS4_107	IS4	1424	1	complete_insertion_sequence_element	SRR26661812
contig_2.contig_1	NA	NA	NA	NA	NA	SRR26661812
contig_2.contig_1	IS66_345	IS66	1407	1	partial_insertion_sequence_element	SRR26661812
contig_2.contig_1	NA	NA	NA	NA	NA	SRR26661812
contig_2.contig_1	IS3_255	IS3	1314	7	complete_insertion_sequence_element	SRR26661812
contig_2.contig_1	NA	NA	NA	NA	NA	SRR26661812
contig_2.contig_1_1593120	contig_2.contig_1_1593120_1594314_ IS5_112	NA	NA	NA	NA	SRR26661812
contig_2.contig_1_1711759	contig_2.contig_1_1711759_1713016_ IS3_168	NA	NA	NA	NA	SRR26661812
contig_2.contig_1_1780215	contig_2.contig_1_1780215_1781415_ IS5_112	NA	NA	NA	NA	SRR26661812
contig_2.contig_1_1812888	contig_2.contig_1_1812888_1814201_ IS3_255	NA	NA	NA	NA	SRR26661812
contig_2.contig_1_1887496	contig_2.contig_1_1887496_1888696_ IS5_112	NA	NA	NA	NA	SRR26661812
contig_2.contig_1_2231879	contig_2.contig_1_2231879_2232584_ IS3_255	NA	NA	NA	NA	SRR26661812
contig_2.contig_1_230418	contig_2.contig_1_230418_231618_ IS5_112	NA	NA	NA	NA	SRR26661812
contig_2.contig_1_2412855	contig_2.contig_1_2412855_2414075_ IS30_173	NA	NA	NA	NA	SRR26661812
contig_2.contig_1_2414140	contig_2.contig_1_2414140_2415452_ IS3_255	NA	NA	NA	NA	SRR26661812
contig_2.contig_1_2454569	contig_2.contig_1_2454569_2455763_ IS5_112	NA	NA	NA	NA	SRR26661812
contig_2.contig_1_2486105	contig_2.contig_1_2486105_2487305_ IS5_112	NA	NA	NA	NA	SRR26661812
contig_2.contig_1_258117	contig_2.contig_1_258117_259407_ ISAS1_192	NA	NA	NA	NA	SRR26661812
contig_2.contig_1_2786701	contig_2.contig_1_2786701_2787958_ IS3_168	NA	NA	NA	NA	SRR26661812
contig_2.contig_1_2831645	contig_2.contig_1_2831645_2832412_ IS1_316	NA	NA	NA	NA	SRR26661812
contig_2.contig_1_299437	contig_2.contig_1_299437_300204_ IS1_316	NA	NA	NA	NA	SRR26661812
contig_2.contig_1_3144126	contig_2.contig_1_3144126_3145415_ ISAS1_192	NA	NA	NA	NA	SRR26661812
contig_2.contig_1_3193032	contig_2.contig_1_3193032_3194232_ IS5_112	NA	NA	NA	NA	SRR26661812
contig_2.contig_1_3306264	contig_2.contig_1_3306264_3307464_ IS5_112	NA	NA	NA	NA	SRR26661812
contig_2.contig_1_3314017	contig_2.contig_1_3314017_3315273_ IS3_168	NA	NA	NA	NA	SRR26661812
contig_2.contig_1_3489028	contig_2.contig_1_3489028_3490285_ IS3_168	NA	NA	NA	NA	SRR26661812
contig_2.contig_1_3590566	contig_2.contig_1_3590566_3591333_ IS1_316	NA	NA	NA	NA	SRR26661812
contig_2.contig_1_3602036	contig_2.contig_1_3602036_3602803_ IS1_316	NA	NA	NA	NA	SRR26661812
contig_2.contig_1_3606817	contig_2.contig_1_3606817_3608011_ IS5_112	NA	NA	NA	NA	SRR26661812
contig_2.contig_1_4003471	contig_2.contig_1_4003471_4004237_ IS1_316	NA	NA	NA	NA	SRR26661812
contig_2.contig_1_4014028	contig_2.contig_1_4014028_4015248_ IS30_173	NA	NA	NA	NA	SRR26661812
contig_2.contig_1_516820	contig_2.contig_1_516820_518020_ IS5_112	NA	NA	NA	NA	SRR26661812
contig_2.contig_1_696089	contig_2.contig_1_696089_697401_ IS3_255	NA	NA	NA	NA	SRR26661812
contig_2.contig_1_752146	contig_2.contig_1_752146_753346_ IS5_112	NA	NA	NA	NA	SRR26661812
contig_2.contig_1_885769	contig_2.contig_1_885769_887081_ IS3_255	NA	NA	NA	NA	SRR26661812
contig_3	IS6_292	IS6	820	4	complete_insertion_sequence_element	SRR26661812
contig_3	IS1_316	IS1	267	1	partial_insertion_sequence_element	SRR26661812
contig_3	IS5_112	IS5	1201	1	complete_insertion_sequence_element	SRR26661812
contig_3	NA	NA	NA	NA	NA	SRR26661812
contig_3	IS4_157	IS4	898	1	complete_insertion_sequence_element	SRR26661812
contig_3	NA	NA	NA	NA	NA	SRR26661812
contig_3	IS6_292	IS6	820	4	complete_insertion_sequence_element	SRR26661812
contig_3	NA	NA	NA	NA	NA	SRR26661812
contig_3	IS3_422	IS3	192	1	partial_insertion_sequence_element	SRR26661812
contig_3	IS3_422	IS3	234	1	partial_insertion_sequence_element	SRR26661812
contig_3	NA	NA	NA	NA	NA	SRR26661812
contig_3	IS3_255	IS3	870	1	complete_insertion_sequence_element	SRR26661812
contig_3	IS1380_141	IS1380	1102	1	partial_insertion_sequence_element	SRR26661812
contig_3	NA	NA	NA	NA	NA	SRR26661812
contig_3	IS6_292	IS6	820	4	complete_insertion_sequence_element	SRR26661812
contig_3	NA	NA	NA	NA	NA	SRR26661812
contig_3	IS6_292	IS6	820	4	complete_insertion_sequence_element	SRR26661812
contig_3_18239	contig_3_18239_19058_ IS6_292	NA	NA	NA	NA	SRR26661812
contig_3_38680	contig_3_38680_39499_ IS6_292	NA	NA	NA	NA	SRR26661812
contig_3	NA	NA	NA	NA	NA	SRR26661813
contig_3	IS21_259	IS21	1899	1	partial_insertion_sequence_element	SRR26661813
contig_3	IS3_61	IS3	1451	1	complete_insertion_sequence_element	SRR26661813
contig_3	NA	NA	NA	NA	NA	SRR26661813
contig_3	IS5_112	IS5	1201	12	complete_insertion_sequence_element	SRR26661813
contig_3	ISAS1_192	ISAS1	1291	3	complete_insertion_sequence_element	SRR26661813
contig_3	IS1_316	IS1	768	6	complete_insertion_sequence_element	SRR26661813
contig_3	ISNCY_229	ISNCY	1352	1	complete_insertion_sequence_element	SRR26661813
contig_3	NA	NA	NA	NA	NA	SRR26661813
contig_3	IS5_112	IS5	1201	12	complete_insertion_sequence_element	SRR26661813
contig_3	IS3_255	IS3	1313	7	complete_insertion_sequence_element	SRR26661813
contig_3	IS5_112	IS5	1201	12	complete_insertion_sequence_element	SRR26661813
contig_3	IS3_255	IS3	1314	7	complete_insertion_sequence_element	SRR26661813
contig_3	IS4_169	IS4	1362	3	complete_insertion_sequence_element	SRR26661813
contig_3	NA	NA	NA	NA	NA	SRR26661813
contig_3	ISNCY_229	ISNCY	1438	1	partial_insertion_sequence_element	SRR26661813
contig_3	NA	NA	NA	NA	NA	SRR26661813
contig_3	ISNCY_229	ISNCY	1654	1	partial_insertion_sequence_element	SRR26661813
contig_3	NA	NA	NA	NA	NA	SRR26661813
contig_3	IS5_112	IS5	1195	12	complete_insertion_sequence_element	SRR26661813
contig_3	IS3_168	IS3	1258	5	complete_insertion_sequence_element	SRR26661813
contig_3	IS5_112	IS5	1201	12	complete_insertion_sequence_element	SRR26661813
contig_3	IS3_255	IS3	1313	7	complete_insertion_sequence_element	SRR26661813
contig_3	IS5_112	IS5	1201	12	complete_insertion_sequence_element	SRR26661813
contig_3	NA	NA	NA	NA	NA	SRR26661813
contig_3	IS5_112	IS5	1201	12	complete_insertion_sequence_element	SRR26661813
contig_3	IS3_255	IS3	706	7	partial_insertion_sequence_element	SRR26661813
contig_3	ISAS1_192	ISAS1	1291	3	complete_insertion_sequence_element	SRR26661813
contig_3	NA	NA	NA	NA	NA	SRR26661813
contig_3	ISAS1_192	ISAS1	1683	1	complete_insertion_sequence_element	SRR26661813
contig_3	NA	NA	NA	NA	NA	SRR26661813
contig_3	NA	NA	NA	NA	NA	SRR26661813
contig_3	IS200/IS605_138	IS200/IS605	1709	1	complete_insertion_sequence_element	SRR26661813
contig_3	IS30_173	IS30	1219	3	complete_insertion_sequence_element	SRR26661813
contig_3	IS3_255	IS3	1314	7	complete_insertion_sequence_element	SRR26661813
contig_3	IS5_112	IS5	1195	12	complete_insertion_sequence_element	SRR26661813
contig_3	IS21_259	IS21	2444	1	partial_insertion_sequence_element	SRR26661813
contig_3	NA	NA	NA	NA	NA	SRR26661813
contig_3	IS5_112	IS5	1201	12	complete_insertion_sequence_element	SRR26661813
contig_3	IS4_463|IS4||protein:plasmid:123269	IS4	1035	1	partial_insertion_sequence_element	SRR26661813
contig_3	NA	NA	NA	NA	NA	SRR26661813
contig_3	IS3_168	IS3	1258	5	complete_insertion_sequence_element	SRR26661813
contig_3	IS1_316	IS1	768	5	complete_insertion_sequence_element	SRR26661813
contig_3	ISAS1_192	ISAS1	762	1	partial_insertion_sequence_element	SRR26661813
contig_3	NA	NA	NA	NA	NA	SRR26661813
contig_3	ISAS1_192	ISAS1	1290	3	complete_insertion_sequence_element	SRR26661813
contig_3	ISAS1_192	ISAS1	255	1	partial_insertion_sequence_element	SRR26661813
contig_3	IS5_112	IS5	1201	12	complete_insertion_sequence_element	SRR26661813
contig_3	IS4_169	IS4	1362	3	complete_insertion_sequence_element	SRR26661813
contig_3	NA	NA	NA	NA	NA	SRR26661813
contig_3	IS5_112	IS5	1201	12	complete_insertion_sequence_element	SRR26661813
contig_3	IS3_168	IS3	1258	5	complete_insertion_sequence_element	SRR26661813
contig_3	IS481_213	IS481	1340	1	complete_insertion_sequence_element	SRR26661813
contig_3	NA	NA	NA	NA	NA	SRR26661813
contig_3	IS3_168	IS3	1258	5	complete_insertion_sequence_element	SRR26661813
contig_3	IS3_255	IS3	1314	7	complete_insertion_sequence_element	SRR26661813
contig_3	NA	NA	NA	NA	NA	SRR26661813
contig_3	IS3_168	IS3	1252	5	complete_insertion_sequence_element	SRR26661813
contig_3	NA	NA	NA	NA	NA	SRR26661813
contig_3	IS1_316	IS1	768	6	complete_insertion_sequence_element	SRR26661813
contig_3	IS481_178|IS481||protein:plasmid:28190	IS481	1243	1	partial_insertion_sequence_element	SRR26661813
contig_3	NA	NA	NA	NA	NA	SRR26661813
contig_3	IS3_472	IS3	769	1	partial_insertion_sequence_element	SRR26661813
contig_3	NA	NA	NA	NA	NA	SRR26661813
contig_3	IS1_316	IS1	768	6	complete_insertion_sequence_element	SRR26661813
contig_3	NA	NA	NA	NA	NA	SRR26661813
contig_3	IS5_112	IS5	1195	12	complete_insertion_sequence_element	SRR26661813
contig_3	IS30_173	IS30	1221	3	complete_insertion_sequence_element	SRR26661813
contig_3	NA	NA	NA	NA	NA	SRR26661813
contig_3	ISAS1_192	ISAS1	225	1	partial_insertion_sequence_element	SRR26661813
contig_3	NA	NA	NA	NA	NA	SRR26661813
contig_3	ISNCY_229	ISNCY	1087	1	complete_insertion_sequence_element	SRR26661813
contig_3	IS1_316	IS1	767	6	complete_insertion_sequence_element	SRR26661813
contig_3	IS4_169	IS4	1362	3	complete_insertion_sequence_element	SRR26661813
contig_3	NA	NA	NA	NA	NA	SRR26661813
contig_3	IS21_259	IS21	971	1	partial_insertion_sequence_element	SRR26661813
contig_3	NA	NA	NA	NA	NA	SRR26661813
contig_3	NA	NA	NA	NA	NA	SRR26661813
contig_3	ISNCY_229	ISNCY	888	1	complete_insertion_sequence_element	SRR26661813
contig_3	IS1_316	IS1	767	5	complete_insertion_sequence_element	SRR26661813
contig_3	NA	NA	NA	NA	NA	SRR26661813
contig_3	IS3_176	IS3	1016	1	complete_insertion_sequence_element	SRR26661813
contig_3	IS30_173	IS30	1221	3	complete_insertion_sequence_element	SRR26661813
contig_3	IS3_461	IS3	1062	1	partial_insertion_sequence_element	SRR26661813
contig_3	NA	NA	NA	NA	NA	SRR26661813
contig_3	IS4_107	IS4	1424	1	complete_insertion_sequence_element	SRR26661813
contig_3	NA	NA	NA	NA	NA	SRR26661813
contig_3	IS66_345	IS66	1407	1	partial_insertion_sequence_element	SRR26661813
contig_3	NA	NA	NA	NA	NA	SRR26661813
contig_3	IS3_255	IS3	1314	7	complete_insertion_sequence_element	SRR26661813
contig_3	NA	NA	NA	NA	NA	SRR26661813
contig_3_1592960	contig_3_1592960_1594154_ IS5_112	NA	NA	NA	NA	SRR26661813
contig_3_1711589	contig_3_1711589_1712846_ IS3_168	NA	NA	NA	NA	SRR26661813
contig_3_1780038	contig_3_1780038_1781238_ IS5_112	NA	NA	NA	NA	SRR26661813
contig_3_1812713	contig_3_1812713_1814025_ IS3_255	NA	NA	NA	NA	SRR26661813
contig_3_1887309	contig_3_1887309_1888509_ IS5_112	NA	NA	NA	NA	SRR26661813
contig_3_2231665	contig_3_2231665_2232370_ IS3_255	NA	NA	NA	NA	SRR26661813
contig_3_230397	contig_3_230397_231597_ IS5_112	NA	NA	NA	NA	SRR26661813
contig_3_2412632	contig_3_2412632_2413850_ IS30_173	NA	NA	NA	NA	SRR26661813
contig_3_2413915	contig_3_2413915_2415228_ IS3_255	NA	NA	NA	NA	SRR26661813
contig_3_2454340	contig_3_2454340_2455534_ IS5_112	NA	NA	NA	NA	SRR26661813
contig_3_2485870	contig_3_2485870_2487070_ IS5_112	NA	NA	NA	NA	SRR26661813
contig_3_258092	contig_3_258092_259382_ ISAS1_192	NA	NA	NA	NA	SRR26661813
contig_3_2786439	contig_3_2786439_2787696_ IS3_168	NA	NA	NA	NA	SRR26661813
contig_3_2831380	contig_3_2831380_2832147_ IS1_316	NA	NA	NA	NA	SRR26661813
contig_3_299410	contig_3_299410_300177_ IS1_316	NA	NA	NA	NA	SRR26661813
contig_3_3143821	contig_3_3143821_3145110_ ISAS1_192	NA	NA	NA	NA	SRR26661813
contig_3_3192720	contig_3_3192720_3193920_ IS5_112	NA	NA	NA	NA	SRR26661813
contig_3_3305942	contig_3_3305942_3307142_ IS5_112	NA	NA	NA	NA	SRR26661813
contig_3_3313694	contig_3_3313694_3314951_ IS3_168	NA	NA	NA	NA	SRR26661813
contig_3_3488678	contig_3_3488678_3489935_ IS3_168	NA	NA	NA	NA	SRR26661813
contig_3_3590201	contig_3_3590201_3590968_ IS1_316	NA	NA	NA	NA	SRR26661813
contig_3_3606451	contig_3_3606451_3607645_ IS5_112	NA	NA	NA	NA	SRR26661813
contig_3_3860175	contig_3_3860175_3860941_ IS1_316	NA	NA	NA	NA	SRR26661813
contig_3_4003092	contig_3_4003092_4003858_ IS1_316	NA	NA	NA	NA	SRR26661813
contig_3_4013649	contig_3_4013649_4014869_ IS30_173	NA	NA	NA	NA	SRR26661813
contig_3_516761	contig_3_516761_517961_ IS5_112	NA	NA	NA	NA	SRR26661813
contig_3_696016	contig_3_696016_697328_ IS3_255	NA	NA	NA	NA	SRR26661813
contig_3_752064	contig_3_752064_753264_ IS5_112	NA	NA	NA	NA	SRR26661813
contig_3_885673	contig_3_885673_886986_ IS3_255	NA	NA	NA	NA	SRR26661813
contig_4	IS6_292	IS6	820	2	complete_insertion_sequence_element	SRR26661813
contig_4	NA	NA	NA	NA	NA	SRR26661813
contig_4	IS5_222	IS5	2486	1	complete_insertion_sequence_element	SRR26661813
contig_4	IS6_292	IS6	820	2	complete_insertion_sequence_element	SRR26661813
contig_4	NA	NA	NA	NA	NA	SRR26661813
contig_4_23642	contig_4_23642_24461_ IS6_292	NA	NA	NA	NA	SRR26661813
contig_3.contig_2	NA	NA	NA	NA	NA	SRR26661814
contig_3.contig_2	IS21_259	IS21	1899	1	partial_insertion_sequence_element	SRR26661814
contig_3.contig_2	IS3_61	IS3	1451	1	complete_insertion_sequence_element	SRR26661814
contig_3.contig_2	NA	NA	NA	NA	NA	SRR26661814
contig_3.contig_2	IS5_112	IS5	1201	12	complete_insertion_sequence_element	SRR26661814
contig_3.contig_2	ISAS1_192	ISAS1	1291	3	complete_insertion_sequence_element	SRR26661814
contig_3.contig_2	IS1_316	IS1	767	6	complete_insertion_sequence_element	SRR26661814
contig_3.contig_2	ISNCY_229	ISNCY	1352	1	complete_insertion_sequence_element	SRR26661814
contig_3.contig_2	NA	NA	NA	NA	NA	SRR26661814
contig_3.contig_2	IS5_112	IS5	1201	12	complete_insertion_sequence_element	SRR26661814
contig_3.contig_2	IS3_255	IS3	1313	7	complete_insertion_sequence_element	SRR26661814
contig_3.contig_2	IS5_112	IS5	1201	12	complete_insertion_sequence_element	SRR26661814
contig_3.contig_2	IS3_255	IS3	1314	7	complete_insertion_sequence_element	SRR26661814
contig_3.contig_2	IS4_169	IS4	1362	3	complete_insertion_sequence_element	SRR26661814
contig_3.contig_2	NA	NA	NA	NA	NA	SRR26661814
contig_3.contig_2	ISNCY_229	ISNCY	1437	1	partial_insertion_sequence_element	SRR26661814
contig_3.contig_2	NA	NA	NA	NA	NA	SRR26661814
contig_3.contig_2	ISNCY_229	ISNCY	1655	1	partial_insertion_sequence_element	SRR26661814
contig_3.contig_2	NA	NA	NA	NA	NA	SRR26661814
contig_3.contig_2	IS5_112	IS5	1195	12	complete_insertion_sequence_element	SRR26661814
contig_3.contig_2	IS3_168	IS3	1258	5	complete_insertion_sequence_element	SRR26661814
contig_3.contig_2	IS5_112	IS5	1201	12	complete_insertion_sequence_element	SRR26661814
contig_3.contig_2	IS3_255	IS3	1314	7	complete_insertion_sequence_element	SRR26661814
contig_3.contig_2	IS5_112	IS5	1201	12	complete_insertion_sequence_element	SRR26661814
contig_3.contig_2	NA	NA	NA	NA	NA	SRR26661814
contig_3.contig_2	IS5_112	IS5	1201	12	complete_insertion_sequence_element	SRR26661814
contig_3.contig_2	IS3_255	IS3	706	7	partial_insertion_sequence_element	SRR26661814
contig_3.contig_2	ISAS1_192	ISAS1	1291	3	complete_insertion_sequence_element	SRR26661814
contig_3.contig_2	NA	NA	NA	NA	NA	SRR26661814
contig_3.contig_2	ISAS1_192	ISAS1	1683	1	complete_insertion_sequence_element	SRR26661814
contig_3.contig_2	NA	NA	NA	NA	NA	SRR26661814
contig_3.contig_2	NA	NA	NA	NA	NA	SRR26661814
contig_3.contig_2	IS200/IS605_138	IS200/IS605	1709	1	complete_insertion_sequence_element	SRR26661814
contig_3.contig_2	IS30_173	IS30	1221	3	complete_insertion_sequence_element	SRR26661814
contig_3.contig_2	IS3_255	IS3	1314	7	complete_insertion_sequence_element	SRR26661814
contig_3.contig_2	IS5_112	IS5	1195	12	complete_insertion_sequence_element	SRR26661814
contig_3.contig_2	IS21_259	IS21	2445	1	partial_insertion_sequence_element	SRR26661814
contig_3.contig_2	NA	NA	NA	NA	NA	SRR26661814
contig_3.contig_2	IS5_112	IS5	1201	12	complete_insertion_sequence_element	SRR26661814
contig_3.contig_2	IS4_463|IS4||protein:plasmid:123269	IS4	1035	1	partial_insertion_sequence_element	SRR26661814
contig_3.contig_2	NA	NA	NA	NA	NA	SRR26661814
contig_3.contig_2	IS3_168	IS3	1258	5	complete_insertion_sequence_element	SRR26661814
contig_3.contig_2	NA	NA	NA	NA	NA	SRR26661814
contig_3.contig_2	IS1_316	IS1	768	5	complete_insertion_sequence_element	SRR26661814
contig_3.contig_2	ISAS1_192	ISAS1	762	1	partial_insertion_sequence_element	SRR26661814
contig_3.contig_2	NA	NA	NA	NA	NA	SRR26661814
contig_3.contig_2	ISAS1_192	ISAS1	1290	3	complete_insertion_sequence_element	SRR26661814
contig_3.contig_2	ISAS1_192	ISAS1	255	1	partial_insertion_sequence_element	SRR26661814
contig_3.contig_2	IS5_112	IS5	1201	12	complete_insertion_sequence_element	SRR26661814
contig_3.contig_2	IS4_169	IS4	1362	3	complete_insertion_sequence_element	SRR26661814
contig_3.contig_2	NA	NA	NA	NA	NA	SRR26661814
contig_3.contig_2	IS5_112	IS5	1201	12	complete_insertion_sequence_element	SRR26661814
contig_3.contig_2	IS3_168	IS3	1258	5	complete_insertion_sequence_element	SRR26661814
contig_3.contig_2	IS481_213	IS481	1339	1	partial_insertion_sequence_element	SRR26661814
contig_3.contig_2	NA	NA	NA	NA	NA	SRR26661814
contig_3.contig_2	IS3_168	IS3	1258	5	complete_insertion_sequence_element	SRR26661814
contig_3.contig_2	IS3_255	IS3	1314	7	complete_insertion_sequence_element	SRR26661814
contig_3.contig_2	NA	NA	NA	NA	NA	SRR26661814
contig_3.contig_2	IS3_168	IS3	1252	5	complete_insertion_sequence_element	SRR26661814
contig_3.contig_2	NA	NA	NA	NA	NA	SRR26661814
contig_3.contig_2	IS1_316	IS1	768	6	complete_insertion_sequence_element	SRR26661814
contig_3.contig_2	IS481_178|IS481||protein:plasmid:28190	IS481	1244	1	partial_insertion_sequence_element	SRR26661814
contig_3.contig_2	NA	NA	NA	NA	NA	SRR26661814
contig_3.contig_2	IS3_472	IS3	769	1	partial_insertion_sequence_element	SRR26661814
contig_3.contig_2	NA	NA	NA	NA	NA	SRR26661814
contig_3.contig_2	IS1_316	IS1	768	6	complete_insertion_sequence_element	SRR26661814
contig_3.contig_2	NA	NA	NA	NA	NA	SRR26661814
contig_3.contig_2	IS5_112	IS5	1195	12	complete_insertion_sequence_element	SRR26661814
contig_3.contig_2	IS30_173	IS30	1220	3	complete_insertion_sequence_element	SRR26661814
contig_3.contig_2	ISAS1_192	ISAS1	225	1	partial_insertion_sequence_element	SRR26661814
contig_3.contig_2	NA	NA	NA	NA	NA	SRR26661814
contig_3.contig_2	ISNCY_229	ISNCY	1088	1	complete_insertion_sequence_element	SRR26661814
contig_3.contig_2	IS1_316	IS1	767	6	complete_insertion_sequence_element	SRR26661814
contig_3.contig_2	IS4_169	IS4	1362	3	complete_insertion_sequence_element	SRR26661814
contig_3.contig_2	NA	NA	NA	NA	NA	SRR26661814
contig_3.contig_2	IS21_259	IS21	971	1	partial_insertion_sequence_element	SRR26661814
contig_3.contig_2	NA	NA	NA	NA	NA	SRR26661814
contig_3.contig_2	NA	NA	NA	NA	NA	SRR26661814
contig_3.contig_2	ISNCY_229	ISNCY	888	1	complete_insertion_sequence_element	SRR26661814
contig_3.contig_2	IS1_316	IS1	767	5	complete_insertion_sequence_element	SRR26661814
contig_3.contig_2	NA	NA	NA	NA	NA	SRR26661814
contig_3.contig_2	IS3_176	IS3	1015	1	complete_insertion_sequence_element	SRR26661814
contig_3.contig_2	NA	NA	NA	NA	NA	SRR26661814
contig_3.contig_2	IS30_173	IS30	1221	3	complete_insertion_sequence_element	SRR26661814
contig_3.contig_2	IS3_461	IS3	1062	1	partial_insertion_sequence_element	SRR26661814
contig_3.contig_2	NA	NA	NA	NA	NA	SRR26661814
contig_3.contig_2	IS4_107	IS4	1425	1	complete_insertion_sequence_element	SRR26661814
contig_3.contig_2	NA	NA	NA	NA	NA	SRR26661814
contig_3.contig_2	IS66_345	IS66	1119	1	partial_insertion_sequence_element	SRR26661814
contig_3.contig_2	NA	NA	NA	NA	NA	SRR26661814
contig_3.contig_2	IS3_255	IS3	1313	7	complete_insertion_sequence_element	SRR26661814
contig_3.contig_2	NA	NA	NA	NA	NA	SRR26661814
contig_3.contig_2_1592954	contig_3.contig_2_1592954_1594148_ IS5_112	NA	NA	NA	NA	SRR26661814
contig_3.contig_2_1711589	contig_3.contig_2_1711589_1712846_ IS3_168	NA	NA	NA	NA	SRR26661814
contig_3.contig_2_1780040	contig_3.contig_2_1780040_1781240_ IS5_112	NA	NA	NA	NA	SRR26661814
contig_3.contig_2_1812711	contig_3.contig_2_1812711_1814024_ IS3_255	NA	NA	NA	NA	SRR26661814
contig_3.contig_2_1887302	contig_3.contig_2_1887302_1888502_ IS5_112	NA	NA	NA	NA	SRR26661814
contig_3.contig_2_2231661	contig_3.contig_2_2231661_2232366_ IS3_255	NA	NA	NA	NA	SRR26661814
contig_3.contig_2_230397	contig_3.contig_2_230397_231597_ IS5_112	NA	NA	NA	NA	SRR26661814
contig_3.contig_2_2412624	contig_3.contig_2_2412624_2413844_ IS30_173	NA	NA	NA	NA	SRR26661814
contig_3.contig_2_2413909	contig_3.contig_2_2413909_2415222_ IS3_255	NA	NA	NA	NA	SRR26661814
contig_3.contig_2_2454332	contig_3.contig_2_2454332_2455526_ IS5_112	NA	NA	NA	NA	SRR26661814
contig_3.contig_2_2485864	contig_3.contig_2_2485864_2487064_ IS5_112	NA	NA	NA	NA	SRR26661814
contig_3.contig_2_258096	contig_3.contig_2_258096_259386_ ISAS1_192	NA	NA	NA	NA	SRR26661814
contig_3.contig_2_2831362	contig_3.contig_2_2831362_2832129_ IS1_316	NA	NA	NA	NA	SRR26661814
contig_3.contig_2_299410	contig_3.contig_2_299410_300176_ IS1_316	NA	NA	NA	NA	SRR26661814
contig_3.contig_2_3143808	contig_3.contig_2_3143808_3145097_ ISAS1_192	NA	NA	NA	NA	SRR26661814
contig_3.contig_2_3192709	contig_3.contig_2_3192709_3193909_ IS5_112	NA	NA	NA	NA	SRR26661814
contig_3.contig_2_3305931	contig_3.contig_2_3305931_3307131_ IS5_112	NA	NA	NA	NA	SRR26661814
contig_3.contig_2_3313683	contig_3.contig_2_3313683_3314940_ IS3_168	NA	NA	NA	NA	SRR26661814
contig_3.contig_2_3488674	contig_3.contig_2_3488674_3489931_ IS3_168	NA	NA	NA	NA	SRR26661814
contig_3.contig_2_3590199	contig_3.contig_2_3590199_3590966_ IS1_316	NA	NA	NA	NA	SRR26661814
contig_3.contig_2_3606450	contig_3.contig_2_3606450_3607644_ IS5_112	NA	NA	NA	NA	SRR26661814
contig_3.contig_2_3609837	contig_3.contig_2_3609837_3611056_ IS30_173	NA	NA	NA	NA	SRR26661814
contig_3.contig_2_3860172	contig_3.contig_2_3860172_3860938_ IS1_316	NA	NA	NA	NA	SRR26661814
contig_3.contig_2_4003074	contig_3.contig_2_4003074_4003840_ IS1_316	NA	NA	NA	NA	SRR26661814
contig_3.contig_2_516776	contig_3.contig_2_516776_517976_ IS5_112	NA	NA	NA	NA	SRR26661814
contig_3.contig_2_696029	contig_3.contig_2_696029_697341_ IS3_255	NA	NA	NA	NA	SRR26661814
contig_3.contig_2_752080	contig_3.contig_2_752080_753280_ IS5_112	NA	NA	NA	NA	SRR26661814
contig_3.contig_2_885689	contig_3.contig_2_885689_887002_ IS3_255	NA	NA	NA	NA	SRR26661814
contig_4	IS110_208	IS110	1317	2	complete_insertion_sequence_element	SRR26661814
contig_4	NA	NA	NA	NA	NA	SRR26661814
contig_4	IS6_292	IS6	988	2	complete_insertion_sequence_element	SRR26661814
contig_4	IS6_292	IS6	820	2	complete_insertion_sequence_element	SRR26661814
contig_4	NA	NA	NA	NA	NA	SRR26661814
contig_4	IS91_50	IS91	3402	1	complete_insertion_sequence_element	SRR26661814
contig_4	NA	NA	NA	NA	NA	SRR26661814
contig_4	NA	NA	NA	NA	NA	SRR26661814
contig_4	IS1380_141	IS1380	1123	1	partial_insertion_sequence_element	SRR26661814
contig_4	IS110_208	IS110	1317	2	complete_insertion_sequence_element	SRR26661814
contig_4_141946	contig_4_141946_143262_ IS110_208	NA	NA	NA	NA	SRR26661814
contig_4_52528	contig_4_52528_53515_ IS6_292	NA	NA	NA	NA	SRR26661814
contig_5	IS110_208	IS110	1317	3	complete_insertion_sequence_element	SRR26661814
contig_5	IS6_292	IS6	820	6	complete_insertion_sequence_element	SRR26661814
contig_5	IS5_334|IS5||protein:plasmid:141139	IS5	652	1	partial_insertion_sequence_element	SRR26661814
contig_5	NA	NA	NA	NA	NA	SRR26661814
contig_5	IS5_112	IS5	823	1	complete_insertion_sequence_element	SRR26661814
contig_5	NA	NA	NA	NA	NA	SRR26661814
contig_5	IS5_112	IS5	1199	2	complete_insertion_sequence_element	SRR26661814
contig_5	NA	NA	NA	NA	NA	SRR26661814
contig_5	IS1_316	IS1	1656	1	complete_insertion_sequence_element	SRR26661814
contig_5	NA	NA	NA	NA	NA	SRR26661814
contig_5	NA	NA	NA	NA	NA	SRR26661814
contig_5	IS3_61	IS3	6254	1	partial_insertion_sequence_element	SRR26661814
contig_5	ISNCY_86	ISNCY	1839	1	complete_insertion_sequence_element	SRR26661814
contig_5	NA	NA	NA	NA	NA	SRR26661814
contig_5	ISL3_27	ISL3	1779	1	complete_insertion_sequence_element	SRR26661814
contig_5	NA	NA	NA	NA	NA	SRR26661814
contig_5	IS5_112	IS5	1199	2	complete_insertion_sequence_element	SRR26661814
contig_5	NA	NA	NA	NA	NA	SRR26661814
contig_5	NA	NA	NA	NA	NA	SRR26661814
contig_5	ISL3_111	ISL3	1069	1	partial_insertion_sequence_element	SRR26661814
contig_5	IS3_255	IS3	1884	1	complete_insertion_sequence_element	SRR26661814
contig_5	NA	NA	NA	NA	NA	SRR26661814
contig_5	IS1_316	IS1	782	1	complete_insertion_sequence_element	SRR26661814
contig_5	NA	NA	NA	NA	NA	SRR26661814
contig_5	IS5_222	IS5	1056	1	complete_insertion_sequence_element	SRR26661814
contig_5	NA	NA	NA	NA	NA	SRR26661814
contig_5	IS200/IS605_138	IS200/IS605	1198	1	complete_insertion_sequence_element	SRR26661814
contig_5	NA	NA	NA	NA	NA	SRR26661814
contig_5	IS3_271	IS3	1096	1	partial_insertion_sequence_element	SRR26661814
contig_5	IS5_222	IS5	1071	1	complete_insertion_sequence_element	SRR26661814
contig_5	NA	NA	NA	NA	NA	SRR26661814
contig_5	IS6_292	IS6	820	6	complete_insertion_sequence_element	SRR26661814
contig_5	NA	NA	NA	NA	NA	SRR26661814
contig_5	IS110_208	IS110	1318	3	complete_insertion_sequence_element	SRR26661814
contig_5	NA	NA	NA	NA	NA	SRR26661814
contig_5	IS6_292	IS6	881	1	complete_insertion_sequence_element	SRR26661814
contig_5	NA	NA	NA	NA	NA	SRR26661814
contig_5	IS6_292	IS6	820	6	complete_insertion_sequence_element	SRR26661814
contig_5	IS6_292	IS6	820	6	complete_insertion_sequence_element	SRR26661814
contig_5	IS3_176	IS3	1312	1	complete_insertion_sequence_element	SRR26661814
contig_5	NA	NA	NA	NA	NA	SRR26661814
contig_5	IS6_292	IS6	820	6	complete_insertion_sequence_element	SRR26661814
contig_5	NA	NA	NA	NA	NA	SRR26661814
contig_5	IS6_292	IS6	820	6	complete_insertion_sequence_element	SRR26661814
contig_5	IS110_208	IS110	1317	3	complete_insertion_sequence_element	SRR26661814
contig_5_186543	contig_5_186543_187362_ IS6_292	NA	NA	NA	NA	SRR26661814
contig_5_191802	contig_5_191802_192621_ IS6_292	NA	NA	NA	NA	SRR26661814
contig_5_195912	contig_5_195912_196731_ IS6_292	NA	NA	NA	NA	SRR26661814
contig_5_199549	contig_5_199549_200865_ IS110_208	NA	NA	NA	NA	SRR26661814
contig_5_25984	contig_5_25984_27300_ IS110_208	NA	NA	NA	NA	SRR26661814
contig_5_28511	contig_5_28511_29330_ IS6_292	NA	NA	NA	NA	SRR26661814
1	IS5_222	IS5	270	1	partial_insertion_sequence_element	SRR26661815
1	IS6_292	IS6	820	6	complete_insertion_sequence_element	SRR26661815
1	IS6_292	IS6	820	6	complete_insertion_sequence_element	SRR26661815
1	IS6_292	IS6	1458	1	complete_insertion_sequence_element	SRR26661815
1	NA	NA	NA	NA	NA	SRR26661815
1	IS6_292	IS6	820	6	complete_insertion_sequence_element	SRR26661815
1	IS6_292	IS6	820	6	complete_insertion_sequence_element	SRR26661815
1	IS6_292	IS6	882	1	complete_insertion_sequence_element	SRR26661815
1	NA	NA	NA	NA	NA	SRR26661815
1	IS91_50	IS91	1864	1	partial_insertion_sequence_element	SRR26661815
1	NA	NA	NA	NA	NA	SRR26661815
1	IS6_292	IS6	820	6	complete_insertion_sequence_element	SRR26661815
1	IS1380_141	IS1380	1685	1	complete_insertion_sequence_element	SRR26661815
1	NA	NA	NA	NA	NA	SRR26661815
1	NA	NA	NA	NA	NA	SRR26661815
1	ISKRA4_90|ISKRA4||WP_014028225	ISKRA4	491	1	partial_insertion_sequence_element	SRR26661815
1	ISKRA4_90|ISKRA4||WP_014028225	ISKRA4	1369	1	complete_insertion_sequence_element	SRR26661815
1	NA	NA	NA	NA	NA	SRR26661815
1	IS6_292	IS6	820	6	complete_insertion_sequence_element	SRR26661815
1	NA	NA	NA	NA	NA	SRR26661815
1	IS256_47	IS256	1361	1	complete_insertion_sequence_element	SRR26661815
1	NA	NA	NA	NA	NA	SRR26661815
1_21611	1_21611_22430_ IS6_292	NA	NA	NA	NA	SRR26661815
1_26803	1_26803_27622_ IS6_292	NA	NA	NA	NA	SRR26661815
1_29374	1_29374_30193_ IS6_292	NA	NA	NA	NA	SRR26661815
1_31234	1_31234_32053_ IS6_292	NA	NA	NA	NA	SRR26661815
1_48708	1_48708_49527_ IS6_292	NA	NA	NA	NA	SRR26661815
3	NA	NA	NA	NA	NA	SRR26661815
3	IS21_259	IS21	1899	1	partial_insertion_sequence_element	SRR26661815
3	IS3_61	IS3	1449	1	complete_insertion_sequence_element	SRR26661815
3	NA	NA	NA	NA	NA	SRR26661815
3	IS5_112	IS5	1201	12	complete_insertion_sequence_element	SRR26661815
3	ISAS1_192	ISAS1	1291	3	complete_insertion_sequence_element	SRR26661815
3	IS1_316	IS1	768	6	complete_insertion_sequence_element	SRR26661815
3	ISNCY_229	ISNCY	1352	1	complete_insertion_sequence_element	SRR26661815
3	NA	NA	NA	NA	NA	SRR26661815
3	IS5_112	IS5	1201	12	complete_insertion_sequence_element	SRR26661815
3	IS3_255	IS3	1313	7	complete_insertion_sequence_element	SRR26661815
3	IS5_112	IS5	1201	12	complete_insertion_sequence_element	SRR26661815
3	IS3_255	IS3	1313	7	complete_insertion_sequence_element	SRR26661815
3	IS4_169	IS4	1361	3	complete_insertion_sequence_element	SRR26661815
3	ISNCY_229	ISNCY	1552	1	complete_insertion_sequence_element	SRR26661815
3	NA	NA	NA	NA	NA	SRR26661815
3	ISNCY_229	ISNCY	1654	1	partial_insertion_sequence_element	SRR26661815
3	NA	NA	NA	NA	NA	SRR26661815
3	IS5_112	IS5	1195	12	complete_insertion_sequence_element	SRR26661815
3	IS3_168	IS3	1258	5	complete_insertion_sequence_element	SRR26661815
3	IS5_112	IS5	1201	12	complete_insertion_sequence_element	SRR26661815
3	IS3_255	IS3	1314	7	complete_insertion_sequence_element	SRR26661815
3	IS5_112	IS5	1201	12	complete_insertion_sequence_element	SRR26661815
3	NA	NA	NA	NA	NA	SRR26661815
3	IS5_112	IS5	1201	12	complete_insertion_sequence_element	SRR26661815
3	IS3_255	IS3	706	7	partial_insertion_sequence_element	SRR26661815
3	ISAS1_192	ISAS1	1291	3	complete_insertion_sequence_element	SRR26661815
3	NA	NA	NA	NA	NA	SRR26661815
3	ISAS1_192	ISAS1	1683	1	complete_insertion_sequence_element	SRR26661815
3	NA	NA	NA	NA	NA	SRR26661815
3	NA	NA	NA	NA	NA	SRR26661815
3	IS200/IS605_138	IS200/IS605	1708	1	complete_insertion_sequence_element	SRR26661815
3	IS30_173	IS30	1221	3	complete_insertion_sequence_element	SRR26661815
3	IS3_255	IS3	1313	7	complete_insertion_sequence_element	SRR26661815
3	IS5_112	IS5	1195	12	complete_insertion_sequence_element	SRR26661815
3	IS21_259	IS21	2444	1	partial_insertion_sequence_element	SRR26661815
3	NA	NA	NA	NA	NA	SRR26661815
3	IS5_112	IS5	1201	12	complete_insertion_sequence_element	SRR26661815
3	IS4_463|IS4||protein:plasmid:123269	IS4	1035	1	partial_insertion_sequence_element	SRR26661815
3	NA	NA	NA	NA	NA	SRR26661815
3	IS3_168	IS3	1258	5	complete_insertion_sequence_element	SRR26661815
3	NA	NA	NA	NA	NA	SRR26661815
3	IS1_316	IS1	768	6	complete_insertion_sequence_element	SRR26661815
3	ISAS1_192	ISAS1	762	1	partial_insertion_sequence_element	SRR26661815
3	NA	NA	NA	NA	NA	SRR26661815
3	ISAS1_192	ISAS1	1290	3	complete_insertion_sequence_element	SRR26661815
3	ISAS1_192	ISAS1	255	1	partial_insertion_sequence_element	SRR26661815
3	IS5_112	IS5	1201	12	complete_insertion_sequence_element	SRR26661815
3	IS4_169	IS4	1361	3	complete_insertion_sequence_element	SRR26661815
3	IS5_112	IS5	1201	12	complete_insertion_sequence_element	SRR26661815
3	IS3_168	IS3	1258	5	complete_insertion_sequence_element	SRR26661815
3	IS481_213	IS481	1339	1	complete_insertion_sequence_element	SRR26661815
3	NA	NA	NA	NA	NA	SRR26661815
3	IS3_168	IS3	1258	5	complete_insertion_sequence_element	SRR26661815
3	IS3_255	IS3	1313	7	complete_insertion_sequence_element	SRR26661815
3	NA	NA	NA	NA	NA	SRR26661815
3	IS3_168	IS3	1252	5	complete_insertion_sequence_element	SRR26661815
3	NA	NA	NA	NA	NA	SRR26661815
3	IS1_316	IS1	767	6	complete_insertion_sequence_element	SRR26661815
3	IS481_178|IS481||protein:plasmid:28190	IS481	1244	1	partial_insertion_sequence_element	SRR26661815
3	NA	NA	NA	NA	NA	SRR26661815
3	IS3_472	IS3	769	1	partial_insertion_sequence_element	SRR26661815
3	NA	NA	NA	NA	NA	SRR26661815
3	IS1_316	IS1	768	6	complete_insertion_sequence_element	SRR26661815
3	NA	NA	NA	NA	NA	SRR26661815
3	IS5_112	IS5	1195	12	complete_insertion_sequence_element	SRR26661815
3	IS30_173	IS30	1220	3	complete_insertion_sequence_element	SRR26661815
3	NA	NA	NA	NA	NA	SRR26661815
3	ISAS1_192	ISAS1	225	1	partial_insertion_sequence_element	SRR26661815
3	NA	NA	NA	NA	NA	SRR26661815
3	ISNCY_229	ISNCY	1088	1	complete_insertion_sequence_element	SRR26661815
3	IS1_316	IS1	767	6	complete_insertion_sequence_element	SRR26661815
3	IS4_169	IS4	1362	3	complete_insertion_sequence_element	SRR26661815
3	NA	NA	NA	NA	NA	SRR26661815
3	IS21_259	IS21	971	1	partial_insertion_sequence_element	SRR26661815
3	NA	NA	NA	NA	NA	SRR26661815
3	NA	NA	NA	NA	NA	SRR26661815
3	ISNCY_229	ISNCY	888	1	complete_insertion_sequence_element	SRR26661815
3	IS1_316	IS1	768	6	complete_insertion_sequence_element	SRR26661815
3	NA	NA	NA	NA	NA	SRR26661815
3	IS3_176	IS3	1016	1	complete_insertion_sequence_element	SRR26661815
3	IS30_173	IS30	1220	3	complete_insertion_sequence_element	SRR26661815
3	IS3_461	IS3	1062	1	partial_insertion_sequence_element	SRR26661815
3	NA	NA	NA	NA	NA	SRR26661815
3	IS4_107	IS4	1425	1	complete_insertion_sequence_element	SRR26661815
3	NA	NA	NA	NA	NA	SRR26661815
3	IS66_345	IS66	1406	1	partial_insertion_sequence_element	SRR26661815
3	NA	NA	NA	NA	NA	SRR26661815
3	IS3_255	IS3	1313	7	complete_insertion_sequence_element	SRR26661815
3	NA	NA	NA	NA	NA	SRR26661815
3_1367442	3_1367442_1368802_ IS4_169	NA	NA	NA	NA	SRR26661815
3_1592852	3_1592852_1594046_ IS5_112	NA	NA	NA	NA	SRR26661815
3_1711473	3_1711473_1712730_ IS3_168	NA	NA	NA	NA	SRR26661815
3_1779916	3_1779916_1781116_ IS5_112	NA	NA	NA	NA	SRR26661815
3_1812588	3_1812588_1813901_ IS3_255	NA	NA	NA	NA	SRR26661815
3_1887180	3_1887180_1888380_ IS5_112	NA	NA	NA	NA	SRR26661815
3_2231507	3_2231507_2232212_ IS3_255	NA	NA	NA	NA	SRR26661815
3_230381	3_230381_231581_ IS5_112	NA	NA	NA	NA	SRR26661815
3_2412451	3_2412451_2413671_ IS30_173	NA	NA	NA	NA	SRR26661815
3_2413736	3_2413736_2415048_ IS3_255	NA	NA	NA	NA	SRR26661815
3_2454162	3_2454162_2455356_ IS5_112	NA	NA	NA	NA	SRR26661815
3_2485683	3_2485683_2486883_ IS5_112	NA	NA	NA	NA	SRR26661815
3_258078	3_258078_259368_ ISAS1_192	NA	NA	NA	NA	SRR26661815
3_2831171	3_2831171_2831938_ IS1_316	NA	NA	NA	NA	SRR26661815
3_299395	3_299395_300162_ IS1_316	NA	NA	NA	NA	SRR26661815
3_3143596	3_3143596_3144885_ ISAS1_192	NA	NA	NA	NA	SRR26661815
3_3192492	3_3192492_3193692_ IS5_112	NA	NA	NA	NA	SRR26661815
3_3272143	3_3272143_3273503_ IS4_169	NA	NA	NA	NA	SRR26661815
3_3305698	3_3305698_3306898_ IS5_112	NA	NA	NA	NA	SRR26661815
3_3313450	3_3313450_3314707_ IS3_168	NA	NA	NA	NA	SRR26661815
3_3488418	3_3488418_3489675_ IS3_168	NA	NA	NA	NA	SRR26661815
3_3589937	3_3589937_3590703_ IS1_316	NA	NA	NA	NA	SRR26661815
3_3606187	3_3606187_3607381_ IS5_112	NA	NA	NA	NA	SRR26661815
3_3859886	3_3859886_3860652_ IS1_316	NA	NA	NA	NA	SRR26661815
3_4002783	3_4002783_4003550_ IS1_316	NA	NA	NA	NA	SRR26661815
3_4013340	3_4013340_4014559_ IS30_173	NA	NA	NA	NA	SRR26661815
3_516738	3_516738_517938_ IS5_112	NA	NA	NA	NA	SRR26661815
3_695975	3_695975_697287_ IS3_255	NA	NA	NA	NA	SRR26661815
3_752026	3_752026_753226_ IS5_112	NA	NA	NA	NA	SRR26661815
3_885620	3_885620_886932_ IS3_255	NA	NA	NA	NA	SRR26661815
tig00000004.tig00000002.tig00000017	IS3_255	IS3	1314	2	complete_insertion_sequence_element	SRR26661816
tig00000004.tig00000002.tig00000017	NA	NA	NA	NA	NA	SRR26661816
tig00000004.tig00000002.tig00000017	IS66_345	IS66	842	1	partial_insertion_sequence_element	SRR26661816
tig00000004.tig00000002.tig00000017	NA	NA	NA	NA	NA	SRR26661816
tig00000004.tig00000002.tig00000017	NA	NA	NA	NA	NA	SRR26661816
tig00000004.tig00000002.tig00000017	IS4_107	IS4	1424	1	complete_insertion_sequence_element	SRR26661816
tig00000004.tig00000002.tig00000017	IS3_461	IS3	1061	1	partial_insertion_sequence_element	SRR26661816
tig00000004.tig00000002.tig00000017	NA	NA	NA	NA	NA	SRR26661816
tig00000004.tig00000002.tig00000017	IS30_173	IS30	1220	2	complete_insertion_sequence_element	SRR26661816
tig00000004.tig00000002.tig00000017	NA	NA	NA	NA	NA	SRR26661816
tig00000004.tig00000002.tig00000017	IS3_176	IS3	1117	1	complete_insertion_sequence_element	SRR26661816
tig00000004.tig00000002.tig00000017	NA	NA	NA	NA	NA	SRR26661816
tig00000004.tig00000002.tig00000017	IS3_251	IS3	1398	1	partial_insertion_sequence_element	SRR26661816
tig00000004.tig00000002.tig00000017	NA	NA	NA	NA	NA	SRR26661816
tig00000004.tig00000002.tig00000017	IS1_316	IS1	767	4	complete_insertion_sequence_element	SRR26661816
tig00000004.tig00000002.tig00000017	ISNCY_229	ISNCY	888	1	complete_insertion_sequence_element	SRR26661816
tig00000004.tig00000002.tig00000017	NA	NA	NA	NA	NA	SRR26661816
tig00000004.tig00000002.tig00000017	IS21_259	IS21	1996	1	partial_insertion_sequence_element	SRR26661816
tig00000004.tig00000002.tig00000017	NA	NA	NA	NA	NA	SRR26661816
tig00000004.tig00000002.tig00000017	IS4_169	IS4	1361	2	complete_insertion_sequence_element	SRR26661816
tig00000004.tig00000002.tig00000017	NA	NA	NA	NA	NA	SRR26661816
tig00000004.tig00000002.tig00000017	IS1_316	IS1	768	4	complete_insertion_sequence_element	SRR26661816
tig00000004.tig00000002.tig00000017	NA	NA	NA	NA	NA	SRR26661816
tig00000004.tig00000002.tig00000017	ISNCY_229	ISNCY	1086	1	complete_insertion_sequence_element	SRR26661816
tig00000004.tig00000002.tig00000017	NA	NA	NA	NA	NA	SRR26661816
tig00000004.tig00000002.tig00000017	ISAS1_192	ISAS1	284	1	partial_insertion_sequence_element	SRR26661816
tig00000004.tig00000002.tig00000017	IS30_173	IS30	2019	2	partial_insertion_sequence_element	SRR26661816
tig00000004.tig00000002.tig00000017	IS5_112	IS5	1195	3	complete_insertion_sequence_element	SRR26661816
tig00000004.tig00000002.tig00000017	NA	NA	NA	NA	NA	SRR26661816
tig00000004.tig00000002.tig00000017	IS1_316	IS1	770	4	complete_insertion_sequence_element	SRR26661816
tig00000004.tig00000002.tig00000017	IS3_472	IS3	769	1	partial_insertion_sequence_element	SRR26661816
tig00000004.tig00000002.tig00000017	NA	NA	NA	NA	NA	SRR26661816
tig00000004.tig00000002.tig00000017	IS481_178|IS481||protein:plasmid:28190	IS481	1244	1	partial_insertion_sequence_element	SRR26661816
tig00000004.tig00000002.tig00000017	NA	NA	NA	NA	NA	SRR26661816
tig00000004.tig00000002.tig00000017	IS1_316	IS1	768	4	complete_insertion_sequence_element	SRR26661816
tig00000004.tig00000002.tig00000017	IS3_168	IS3	1252	3	complete_insertion_sequence_element	SRR26661816
tig00000004.tig00000002.tig00000017	NA	NA	NA	NA	NA	SRR26661816
tig00000004.tig00000002.tig00000017	IS3_255	IS3	1313	2	complete_insertion_sequence_element	SRR26661816
tig00000004.tig00000002.tig00000017	IS3_168	IS3	1252	3	complete_insertion_sequence_element	SRR26661816
tig00000004.tig00000002.tig00000017	IS481_213	IS481	1062	1	partial_insertion_sequence_element	SRR26661816
tig00000004.tig00000002.tig00000017	NA	NA	NA	NA	NA	SRR26661816
tig00000004.tig00000002.tig00000017	IS3_168	IS3	1252	3	complete_insertion_sequence_element	SRR26661816
tig00000004.tig00000002.tig00000017	NA	NA	NA	NA	NA	SRR26661816
tig00000004.tig00000002.tig00000017	IS5_112	IS5	1201	3	complete_insertion_sequence_element	SRR26661816
tig00000004.tig00000002.tig00000017	IS4_169	IS4	1362	2	complete_insertion_sequence_element	SRR26661816
tig00000004.tig00000002.tig00000017	IS5_112	IS5	1192	3	complete_insertion_sequence_element	SRR26661816
tig00000004.tig00000002.tig00000017_1177455	tig00000004.tig00000002.tig00000017_1177455_1178655_ IS5_112	NA	NA	NA	NA	SRR26661816
tig00000004.tig00000002.tig00000017_1210820	tig00000004.tig00000002.tig00000017_1210820_1212181_ IS4_169	NA	NA	NA	NA	SRR26661816
tig00000004.tig00000002.tig00000017_1290555	tig00000004.tig00000002.tig00000017_1290555_1291746_ IS5_112	NA	NA	NA	NA	SRR26661816
tig00000004.tig00000002.tig00000017_481127	tig00000004.tig00000002.tig00000017_481127_481893_ IS1_316	NA	NA	NA	NA	SRR26661816
tig00000004.tig00000002.tig00000017_873375	tig00000004.tig00000002.tig00000017_873375_875393_ IS30_173	NA	NA	NA	NA	SRR26661816
tig00000004.tig00000002.tig00000017_882319	tig00000004.tig00000002.tig00000017_882319_883088_ IS1_316	NA	NA	NA	NA	SRR26661816
tig00000004.tig00000002.tig00000017_893785	tig00000004.tig00000002.tig00000017_893785_894552_ IS1_316	NA	NA	NA	NA	SRR26661816
tig00000004.tig00000002.tig00000017_984318	tig00000004.tig00000002.tig00000017_984318_985630_ IS3_255	NA	NA	NA	NA	SRR26661816
tig00000004.tig00000002.tig00000017_994750	tig00000004.tig00000002.tig00000017_994750_996001_ IS3_168	NA	NA	NA	NA	SRR26661816
tig00000008	NA	NA	NA	NA	NA	SRR26661816
tig00000008	ISNCY_229	ISNCY	1549	1	complete_insertion_sequence_element	SRR26661816
tig00000008	IS1380_141	IS1380	1438	1	partial_insertion_sequence_element	SRR26661816
tig00000008	NA	NA	NA	NA	NA	SRR26661816
tig00000008	IS1380_141	IS1380	213	1	partial_insertion_sequence_element	SRR26661816
tig00000009.tig00000014.tig00000012.tig00000005.tig00000011.tig00000001.tig00000003	IS21_259	IS21	2493	1	partial_insertion_sequence_element	SRR26661816
tig00000009.tig00000014.tig00000012.tig00000005.tig00000011.tig00000001.tig00000003	NA	NA	NA	NA	NA	SRR26661816
tig00000009.tig00000014.tig00000012.tig00000005.tig00000011.tig00000001.tig00000003	IS3_61	IS3	1448	1	complete_insertion_sequence_element	SRR26661816
tig00000009.tig00000014.tig00000012.tig00000005.tig00000011.tig00000001.tig00000003	NA	NA	NA	NA	NA	SRR26661816
tig00000009.tig00000014.tig00000012.tig00000005.tig00000011.tig00000001.tig00000003	IS5_112	IS5	1201	9	complete_insertion_sequence_element	SRR26661816
tig00000009.tig00000014.tig00000012.tig00000005.tig00000011.tig00000001.tig00000003	ISAS1_192	ISAS1	1291	2	complete_insertion_sequence_element	SRR26661816
tig00000009.tig00000014.tig00000012.tig00000005.tig00000011.tig00000001.tig00000003	IS1_316	IS1	2303	2	partial_insertion_sequence_element	SRR26661816
tig00000009.tig00000014.tig00000012.tig00000005.tig00000011.tig00000001.tig00000003	ISNCY_229	ISNCY	1351	1	complete_insertion_sequence_element	SRR26661816
tig00000009.tig00000014.tig00000012.tig00000005.tig00000011.tig00000001.tig00000003	NA	NA	NA	NA	NA	SRR26661816
tig00000009.tig00000014.tig00000012.tig00000005.tig00000011.tig00000001.tig00000003	IS5_112	IS5	1201	9	complete_insertion_sequence_element	SRR26661816
tig00000009.tig00000014.tig00000012.tig00000005.tig00000011.tig00000001.tig00000003	NA	NA	NA	NA	NA	SRR26661816
tig00000009.tig00000014.tig00000012.tig00000005.tig00000011.tig00000001.tig00000003	IS3_255	IS3	1314	5	complete_insertion_sequence_element	SRR26661816
tig00000009.tig00000014.tig00000012.tig00000005.tig00000011.tig00000001.tig00000003	IS5_112	IS5	1201	9	complete_insertion_sequence_element	SRR26661816
tig00000009.tig00000014.tig00000012.tig00000005.tig00000011.tig00000001.tig00000003	IS3_255	IS3	1324	5	complete_insertion_sequence_element	SRR26661816
tig00000009.tig00000014.tig00000012.tig00000005.tig00000011.tig00000001.tig00000003	IS4_169	IS4	1377	1	complete_insertion_sequence_element	SRR26661816
tig00000009.tig00000014.tig00000012.tig00000005.tig00000011.tig00000001.tig00000003	NA	NA	NA	NA	NA	SRR26661816
tig00000009.tig00000014.tig00000012.tig00000005.tig00000011.tig00000001.tig00000003	ISNCY_229	ISNCY	1438	1	partial_insertion_sequence_element	SRR26661816
tig00000009.tig00000014.tig00000012.tig00000005.tig00000011.tig00000001.tig00000003	NA	NA	NA	NA	NA	SRR26661816
tig00000009.tig00000014.tig00000012.tig00000005.tig00000011.tig00000001.tig00000003	ISNCY_229	ISNCY	1654	1	partial_insertion_sequence_element	SRR26661816
tig00000009.tig00000014.tig00000012.tig00000005.tig00000011.tig00000001.tig00000003	NA	NA	NA	NA	NA	SRR26661816
tig00000009.tig00000014.tig00000012.tig00000005.tig00000011.tig00000001.tig00000003	IS5_112	IS5	1194	9	complete_insertion_sequence_element	SRR26661816
tig00000009.tig00000014.tig00000012.tig00000005.tig00000011.tig00000001.tig00000003	IS3_168	IS3	1258	2	complete_insertion_sequence_element	SRR26661816
tig00000009.tig00000014.tig00000012.tig00000005.tig00000011.tig00000001.tig00000003	NA	NA	NA	NA	NA	SRR26661816
tig00000009.tig00000014.tig00000012.tig00000005.tig00000011.tig00000001.tig00000003	IS5_112	IS5	1201	9	complete_insertion_sequence_element	SRR26661816
tig00000009.tig00000014.tig00000012.tig00000005.tig00000011.tig00000001.tig00000003	IS3_255	IS3	1323	5	complete_insertion_sequence_element	SRR26661816
tig00000009.tig00000014.tig00000012.tig00000005.tig00000011.tig00000001.tig00000003	IS5_112	IS5	1195	9	complete_insertion_sequence_element	SRR26661816
tig00000009.tig00000014.tig00000012.tig00000005.tig00000011.tig00000001.tig00000003	NA	NA	NA	NA	NA	SRR26661816
tig00000009.tig00000014.tig00000012.tig00000005.tig00000011.tig00000001.tig00000003	IS5_112	IS5	1200	9	complete_insertion_sequence_element	SRR26661816
tig00000009.tig00000014.tig00000012.tig00000005.tig00000011.tig00000001.tig00000003	IS3_255	IS3	705	5	partial_insertion_sequence_element	SRR26661816
tig00000009.tig00000014.tig00000012.tig00000005.tig00000011.tig00000001.tig00000003	NA	NA	NA	NA	NA	SRR26661816
tig00000009.tig00000014.tig00000012.tig00000005.tig00000011.tig00000001.tig00000003	ISAS1_192	ISAS1	1308	2	complete_insertion_sequence_element	SRR26661816
tig00000009.tig00000014.tig00000012.tig00000005.tig00000011.tig00000001.tig00000003	ISAS1_192	ISAS1	1683	1	complete_insertion_sequence_element	SRR26661816
tig00000009.tig00000014.tig00000012.tig00000005.tig00000011.tig00000001.tig00000003	NA	NA	NA	NA	NA	SRR26661816
tig00000009.tig00000014.tig00000012.tig00000005.tig00000011.tig00000001.tig00000003	NA	NA	NA	NA	NA	SRR26661816
tig00000009.tig00000014.tig00000012.tig00000005.tig00000011.tig00000001.tig00000003	IS200/IS605_138	IS200/IS605	1709	1	complete_insertion_sequence_element	SRR26661816
tig00000009.tig00000014.tig00000012.tig00000005.tig00000011.tig00000001.tig00000003	IS30_173	IS30	4541	1	complete_insertion_sequence_element	SRR26661816
tig00000009.tig00000014.tig00000012.tig00000005.tig00000011.tig00000001.tig00000003	NA	NA	NA	NA	NA	SRR26661816
tig00000009.tig00000014.tig00000012.tig00000005.tig00000011.tig00000001.tig00000003	IS3_255	IS3	1314	5	complete_insertion_sequence_element	SRR26661816
tig00000009.tig00000014.tig00000012.tig00000005.tig00000011.tig00000001.tig00000003	IS5_112	IS5	1194	9	complete_insertion_sequence_element	SRR26661816
tig00000009.tig00000014.tig00000012.tig00000005.tig00000011.tig00000001.tig00000003	IS21_259	IS21	3495	1	partial_insertion_sequence_element	SRR26661816
tig00000009.tig00000014.tig00000012.tig00000005.tig00000011.tig00000001.tig00000003	NA	NA	NA	NA	NA	SRR26661816
tig00000009.tig00000014.tig00000012.tig00000005.tig00000011.tig00000001.tig00000003	IS5_112	IS5	1201	9	complete_insertion_sequence_element	SRR26661816
tig00000009.tig00000014.tig00000012.tig00000005.tig00000011.tig00000001.tig00000003	IS4_463|IS4||protein:plasmid:123269	IS4	1031	1	partial_insertion_sequence_element	SRR26661816
tig00000009.tig00000014.tig00000012.tig00000005.tig00000011.tig00000001.tig00000003	NA	NA	NA	NA	NA	SRR26661816
tig00000009.tig00000014.tig00000012.tig00000005.tig00000011.tig00000001.tig00000003	IS3_168	IS3	1256	2	complete_insertion_sequence_element	SRR26661816
tig00000009.tig00000014.tig00000012.tig00000005.tig00000011.tig00000001.tig00000003	IS1_316	IS1	768	2	complete_insertion_sequence_element	SRR26661816
tig00000009.tig00000014.tig00000012.tig00000005.tig00000011.tig00000001.tig00000003	NA	NA	NA	NA	NA	SRR26661816
tig00000009.tig00000014.tig00000012.tig00000005.tig00000011.tig00000001.tig00000003_1675076	tig00000009.tig00000014.tig00000012.tig00000005.tig00000011.tig00000001.tig00000003_1675076_1676269_ IS5_112	NA	NA	NA	NA	SRR26661816
tig00000009.tig00000014.tig00000012.tig00000005.tig00000011.tig00000001.tig00000003_1862002	tig00000009.tig00000014.tig00000012.tig00000005.tig00000011.tig00000001.tig00000003_1862002_1863202_ IS5_112	NA	NA	NA	NA	SRR26661816
tig00000009.tig00000014.tig00000012.tig00000005.tig00000011.tig00000001.tig00000003_1894644	tig00000009.tig00000014.tig00000012.tig00000005.tig00000011.tig00000001.tig00000003_1894644_1895966_ IS3_255	NA	NA	NA	NA	SRR26661816
tig00000009.tig00000014.tig00000012.tig00000005.tig00000011.tig00000001.tig00000003_1969193	tig00000009.tig00000014.tig00000012.tig00000005.tig00000011.tig00000001.tig00000003_1969193_1970392_ IS5_112	NA	NA	NA	NA	SRR26661816
tig00000009.tig00000014.tig00000012.tig00000005.tig00000011.tig00000001.tig00000003_2313227	tig00000009.tig00000014.tig00000012.tig00000005.tig00000011.tig00000001.tig00000003_2313227_2313931_ IS3_255	NA	NA	NA	NA	SRR26661816
tig00000009.tig00000014.tig00000012.tig00000005.tig00000011.tig00000001.tig00000003_2495336	tig00000009.tig00000014.tig00000012.tig00000005.tig00000011.tig00000001.tig00000003_2495336_2496649_ IS3_255	NA	NA	NA	NA	SRR26661816
tig00000009.tig00000014.tig00000012.tig00000005.tig00000011.tig00000001.tig00000003_2535739	tig00000009.tig00000014.tig00000012.tig00000005.tig00000011.tig00000001.tig00000003_2535739_2536932_ IS5_112	NA	NA	NA	NA	SRR26661816
tig00000009.tig00000014.tig00000012.tig00000005.tig00000011.tig00000001.tig00000003_2567236	tig00000009.tig00000014.tig00000012.tig00000005.tig00000011.tig00000001.tig00000003_2567236_2568436_ IS5_112	NA	NA	NA	NA	SRR26661816
tig00000009.tig00000014.tig00000012.tig00000005.tig00000011.tig00000001.tig00000003_2866388	tig00000009.tig00000014.tig00000012.tig00000005.tig00000011.tig00000001.tig00000003_2866388_2867643_ IS3_168	NA	NA	NA	NA	SRR26661816
tig00000009.tig00000014.tig00000012.tig00000005.tig00000011.tig00000001.tig00000003_313619	tig00000009.tig00000014.tig00000012.tig00000005.tig00000011.tig00000001.tig00000003_313619_314819_ IS5_112	NA	NA	NA	NA	SRR26661816
tig00000009.tig00000014.tig00000012.tig00000005.tig00000011.tig00000001.tig00000003_341299	tig00000009.tig00000014.tig00000012.tig00000005.tig00000011.tig00000001.tig00000003_341299_342589_ ISAS1_192	NA	NA	NA	NA	SRR26661816
tig00000009.tig00000014.tig00000012.tig00000005.tig00000011.tig00000001.tig00000003_382616	tig00000009.tig00000014.tig00000012.tig00000005.tig00000011.tig00000001.tig00000003_382616_384918_ IS1_316	NA	NA	NA	NA	SRR26661816
tig00000009.tig00000014.tig00000012.tig00000005.tig00000011.tig00000001.tig00000003_599755	tig00000009.tig00000014.tig00000012.tig00000005.tig00000011.tig00000001.tig00000003_599755_600955_ IS5_112	NA	NA	NA	NA	SRR26661816
tig00000009.tig00000014.tig00000012.tig00000005.tig00000011.tig00000001.tig00000003_834878	tig00000009.tig00000014.tig00000012.tig00000005.tig00000011.tig00000001.tig00000003_834878_836078_ IS5_112	NA	NA	NA	NA	SRR26661816
tig00000009.tig00000014.tig00000012.tig00000005.tig00000011.tig00000001.tig00000003_968412	tig00000009.tig00000014.tig00000012.tig00000005.tig00000011.tig00000001.tig00000003_968412_969735_ IS3_255	NA	NA	NA	NA	SRR26661816
tig00000018	ISAS1_192	ISAS1	213	1	partial_insertion_sequence_element	SRR26661816
tig00000018	ISAS1_192	ISAS1	1316	1	complete_insertion_sequence_element	SRR26661816
tig00000018	NA	NA	NA	NA	NA	SRR26661816
tig00000018	NA	NA	NA	NA	NA	SRR26661816
tig00000018	ISAS1_192	ISAS1	755	1	partial_insertion_sequence_element	SRR26661816
tig00000001	NA	NA	NA	NA	NA	SRR26661817
tig00000001	IS21_259	IS21	1899	1	partial_insertion_sequence_element	SRR26661817
tig00000001	IS3_61	IS3	1450	1	complete_insertion_sequence_element	SRR26661817
tig00000001	NA	NA	NA	NA	NA	SRR26661817
tig00000001	IS5_112	IS5	1201	12	complete_insertion_sequence_element	SRR26661817
tig00000001	ISAS1_192	ISAS1	1291	3	complete_insertion_sequence_element	SRR26661817
tig00000001	IS1_316	IS1	768	6	complete_insertion_sequence_element	SRR26661817
tig00000001	ISNCY_229	ISNCY	1353	1	complete_insertion_sequence_element	SRR26661817
tig00000001	NA	NA	NA	NA	NA	SRR26661817
tig00000001	IS5_112	IS5	1201	12	complete_insertion_sequence_element	SRR26661817
tig00000001	IS3_255	IS3	1313	7	complete_insertion_sequence_element	SRR26661817
tig00000001	IS5_112	IS5	1201	12	complete_insertion_sequence_element	SRR26661817
tig00000001	IS3_255	IS3	1314	7	complete_insertion_sequence_element	SRR26661817
tig00000001	IS4_169	IS4	1362	3	complete_insertion_sequence_element	SRR26661817
tig00000001	NA	NA	NA	NA	NA	SRR26661817
tig00000001	ISNCY_229	ISNCY	1438	1	partial_insertion_sequence_element	SRR26661817
tig00000001	NA	NA	NA	NA	NA	SRR26661817
tig00000001	ISNCY_229	ISNCY	1654	1	partial_insertion_sequence_element	SRR26661817
tig00000001	NA	NA	NA	NA	NA	SRR26661817
tig00000001	IS5_112	IS5	1195	12	complete_insertion_sequence_element	SRR26661817
tig00000001	IS3_168	IS3	1258	5	complete_insertion_sequence_element	SRR26661817
tig00000001	NA	NA	NA	NA	NA	SRR26661817
tig00000001	IS5_112	IS5	1201	12	complete_insertion_sequence_element	SRR26661817
tig00000001	IS3_255	IS3	1314	7	complete_insertion_sequence_element	SRR26661817
tig00000001	IS5_112	IS5	1201	12	complete_insertion_sequence_element	SRR26661817
tig00000001	NA	NA	NA	NA	NA	SRR26661817
tig00000001	IS5_112	IS5	1201	12	complete_insertion_sequence_element	SRR26661817
tig00000001	IS3_255	IS3	706	7	partial_insertion_sequence_element	SRR26661817
tig00000001	ISAS1_192	ISAS1	1291	3	complete_insertion_sequence_element	SRR26661817
tig00000001	NA	NA	NA	NA	NA	SRR26661817
tig00000001	ISAS1_192	ISAS1	1683	1	complete_insertion_sequence_element	SRR26661817
tig00000001	NA	NA	NA	NA	NA	SRR26661817
tig00000001	NA	NA	NA	NA	NA	SRR26661817
tig00000001	IS200/IS605_138	IS200/IS605	1709	1	complete_insertion_sequence_element	SRR26661817
tig00000001	IS30_173	IS30	1221	3	complete_insertion_sequence_element	SRR26661817
tig00000001	IS3_255	IS3	1314	7	complete_insertion_sequence_element	SRR26661817
tig00000001	IS5_112	IS5	1195	12	complete_insertion_sequence_element	SRR26661817
tig00000001	IS21_259	IS21	2445	1	partial_insertion_sequence_element	SRR26661817
tig00000001	NA	NA	NA	NA	NA	SRR26661817
tig00000001	IS5_112	IS5	1201	12	complete_insertion_sequence_element	SRR26661817
tig00000001	IS4_463|IS4||protein:plasmid:123269	IS4	1035	1	partial_insertion_sequence_element	SRR26661817
tig00000001	NA	NA	NA	NA	NA	SRR26661817
tig00000001	IS3_168	IS3	1258	5	complete_insertion_sequence_element	SRR26661817
tig00000001	NA	NA	NA	NA	NA	SRR26661817
tig00000001	IS1_316	IS1	768	6	complete_insertion_sequence_element	SRR26661817
tig00000001	ISAS1_192	ISAS1	762	1	partial_insertion_sequence_element	SRR26661817
tig00000001	NA	NA	NA	NA	NA	SRR26661817
tig00000001	ISAS1_192	ISAS1	1290	3	complete_insertion_sequence_element	SRR26661817
tig00000001	ISAS1_192	ISAS1	255	1	partial_insertion_sequence_element	SRR26661817
tig00000001	IS5_112	IS5	1201	12	complete_insertion_sequence_element	SRR26661817
tig00000001	IS4_169	IS4	1362	3	complete_insertion_sequence_element	SRR26661817
tig00000001	NA	NA	NA	NA	NA	SRR26661817
tig00000001	IS5_112	IS5	1201	12	complete_insertion_sequence_element	SRR26661817
tig00000001	IS3_168	IS3	1258	5	complete_insertion_sequence_element	SRR26661817
tig00000001	IS481_213	IS481	1340	1	complete_insertion_sequence_element	SRR26661817
tig00000001	NA	NA	NA	NA	NA	SRR26661817
tig00000001	IS3_168	IS3	1258	5	complete_insertion_sequence_element	SRR26661817
tig00000001	IS3_255	IS3	1314	7	complete_insertion_sequence_element	SRR26661817
tig00000001	NA	NA	NA	NA	NA	SRR26661817
tig00000001	IS3_168	IS3	1252	5	complete_insertion_sequence_element	SRR26661817
tig00000001	NA	NA	NA	NA	NA	SRR26661817
tig00000001	IS1_316	IS1	768	6	complete_insertion_sequence_element	SRR26661817
tig00000001	IS481_178|IS481||protein:plasmid:28190	IS481	1244	1	partial_insertion_sequence_element	SRR26661817
tig00000001	NA	NA	NA	NA	NA	SRR26661817
tig00000001	IS3_472	IS3	769	1	partial_insertion_sequence_element	SRR26661817
tig00000001	NA	NA	NA	NA	NA	SRR26661817
tig00000001	IS1_316	IS1	768	6	complete_insertion_sequence_element	SRR26661817
tig00000001	NA	NA	NA	NA	NA	SRR26661817
tig00000001	IS5_112	IS5	1195	12	complete_insertion_sequence_element	SRR26661817
tig00000001	IS30_173	IS30	1221	3	complete_insertion_sequence_element	SRR26661817
tig00000001	NA	NA	NA	NA	NA	SRR26661817
tig00000001	ISAS1_192	ISAS1	225	1	partial_insertion_sequence_element	SRR26661817
tig00000001	NA	NA	NA	NA	NA	SRR26661817
tig00000001	ISNCY_229	ISNCY	1088	1	complete_insertion_sequence_element	SRR26661817
tig00000001	IS1_316	IS1	767	6	complete_insertion_sequence_element	SRR26661817
tig00000001	IS4_169	IS4	1362	3	complete_insertion_sequence_element	SRR26661817
tig00000001	NA	NA	NA	NA	NA	SRR26661817
tig00000001	IS21_259	IS21	971	1	partial_insertion_sequence_element	SRR26661817
tig00000001	NA	NA	NA	NA	NA	SRR26661817
tig00000001	NA	NA	NA	NA	NA	SRR26661817
tig00000001	ISNCY_229	ISNCY	888	1	complete_insertion_sequence_element	SRR26661817
tig00000001	IS1_316	IS1	768	6	complete_insertion_sequence_element	SRR26661817
tig00000001	NA	NA	NA	NA	NA	SRR26661817
tig00000001	IS3_176	IS3	1016	1	complete_insertion_sequence_element	SRR26661817
tig00000001	IS30_173	IS30	1221	3	complete_insertion_sequence_element	SRR26661817
tig00000001	IS3_461	IS3	1062	1	partial_insertion_sequence_element	SRR26661817
tig00000001	NA	NA	NA	NA	NA	SRR26661817
tig00000001	IS4_107	IS4	1425	1	complete_insertion_sequence_element	SRR26661817
tig00000001	NA	NA	NA	NA	NA	SRR26661817
tig00000001	IS66_345	IS66	1407	1	partial_insertion_sequence_element	SRR26661817
tig00000001	NA	NA	NA	NA	NA	SRR26661817
tig00000001	IS3_255	IS3	1314	7	complete_insertion_sequence_element	SRR26661817
tig00000001	NA	NA	NA	NA	NA	SRR26661817
tig00000001_1593074	tig00000001_1593074_1594268_ IS5_112	NA	NA	NA	NA	SRR26661817
tig00000001_1780172	tig00000001_1780172_1781372_ IS5_112	NA	NA	NA	NA	SRR26661817
tig00000001_1812844	tig00000001_1812844_1814157_ IS3_255	NA	NA	NA	NA	SRR26661817
tig00000001_1887449	tig00000001_1887449_1888649_ IS5_112	NA	NA	NA	NA	SRR26661817
tig00000001_2231833	tig00000001_2231833_2232538_ IS3_255	NA	NA	NA	NA	SRR26661817
tig00000001_230418	tig00000001_230418_231618_ IS5_112	NA	NA	NA	NA	SRR26661817
tig00000001_2412802	tig00000001_2412802_2414022_ IS30_173	NA	NA	NA	NA	SRR26661817
tig00000001_2414087	tig00000001_2414087_2415400_ IS3_255	NA	NA	NA	NA	SRR26661817
tig00000001_2454517	tig00000001_2454517_2455711_ IS5_112	NA	NA	NA	NA	SRR26661817
tig00000001_2486051	tig00000001_2486051_2487251_ IS5_112	NA	NA	NA	NA	SRR26661817
tig00000001_258118	tig00000001_258118_259408_ ISAS1_192	NA	NA	NA	NA	SRR26661817
tig00000001_2831587	tig00000001_2831587_2832354_ IS1_316	NA	NA	NA	NA	SRR26661817
tig00000001_299437	tig00000001_299437_300204_ IS1_316	NA	NA	NA	NA	SRR26661817
tig00000001_3144061	tig00000001_3144061_3145350_ ISAS1_192	NA	NA	NA	NA	SRR26661817
tig00000001_3192963	tig00000001_3192963_3194163_ IS5_112	NA	NA	NA	NA	SRR26661817
tig00000001_3306190	tig00000001_3306190_3307390_ IS5_112	NA	NA	NA	NA	SRR26661817
tig00000001_3313944	tig00000001_3313944_3315201_ IS3_168	NA	NA	NA	NA	SRR26661817
tig00000001_3488946	tig00000001_3488946_3490203_ IS3_168	NA	NA	NA	NA	SRR26661817
tig00000001_3590481	tig00000001_3590481_3591248_ IS1_316	NA	NA	NA	NA	SRR26661817
tig00000001_3606732	tig00000001_3606732_3607926_ IS5_112	NA	NA	NA	NA	SRR26661817
tig00000001_3860459	tig00000001_3860459_3861225_ IS1_316	NA	NA	NA	NA	SRR26661817
tig00000001_4003375	tig00000001_4003375_4004142_ IS1_316	NA	NA	NA	NA	SRR26661817
tig00000001_4013932	tig00000001_4013932_4015152_ IS30_173	NA	NA	NA	NA	SRR26661817
tig00000001_516808	tig00000001_516808_518008_ IS5_112	NA	NA	NA	NA	SRR26661817
tig00000001_696076	tig00000001_696076_697388_ IS3_255	NA	NA	NA	NA	SRR26661817
tig00000001_752131	tig00000001_752131_753331_ IS5_112	NA	NA	NA	NA	SRR26661817
tig00000001_885746	tig00000001_885746_887059_ IS3_255	NA	NA	NA	NA	SRR26661817
tig00000002	IS3_271	IS3	2582	2	partial_insertion_sequence_element	SRR26661817
tig00000002	NA	NA	NA	NA	NA	SRR26661817
tig00000002	IS6_292	IS6	2309	1	complete_insertion_sequence_element	SRR26661817
tig00000002	NA	NA	NA	NA	NA	SRR26661817
tig00000002	IS1_316	IS1	1579	1	complete_insertion_sequence_element	SRR26661817
tig00000002	NA	NA	NA	NA	NA	SRR26661817
tig00000002	IS1380_141	IS1380	1690	1	complete_insertion_sequence_element	SRR26661817
tig00000002	NA	NA	NA	NA	NA	SRR26661817
tig00000002	IS3_255	IS3	1086	1	partial_insertion_sequence_element	SRR26661817
tig00000002	NA	NA	NA	NA	NA	SRR26661817
tig00000002	ISKRA4_90|ISKRA4||WP_014028225	ISKRA4	1855	1	partial_insertion_sequence_element	SRR26661817
tig00000002	IS110_208	IS110	1317	1	partial_insertion_sequence_element	SRR26661817
tig00000002	NA	NA	NA	NA	NA	SRR26661817
tig00000002	IS3_271	IS3	2582	2	partial_insertion_sequence_element	SRR26661817
tig00000002	NA	NA	NA	NA	NA	SRR26661817
tig00000001	NA	NA	NA	NA	NA	SRR26661818
tig00000001	IS21_259	IS21	1899	1	partial_insertion_sequence_element	SRR26661818
tig00000001	IS3_61	IS3	1450	1	complete_insertion_sequence_element	SRR26661818
tig00000001	NA	NA	NA	NA	NA	SRR26661818
tig00000001	IS5_112	IS5	1201	12	complete_insertion_sequence_element	SRR26661818
tig00000001	ISAS1_192	ISAS1	1291	3	complete_insertion_sequence_element	SRR26661818
tig00000001	IS1_316	IS1	768	6	complete_insertion_sequence_element	SRR26661818
tig00000001	ISNCY_229	ISNCY	1352	1	complete_insertion_sequence_element	SRR26661818
tig00000001	NA	NA	NA	NA	NA	SRR26661818
tig00000001	IS5_112	IS5	1201	12	complete_insertion_sequence_element	SRR26661818
tig00000001	IS3_255	IS3	1313	7	complete_insertion_sequence_element	SRR26661818
tig00000001	IS5_112	IS5	1201	12	complete_insertion_sequence_element	SRR26661818
tig00000001	IS3_255	IS3	1314	7	complete_insertion_sequence_element	SRR26661818
tig00000001	IS4_169	IS4	1362	3	complete_insertion_sequence_element	SRR26661818
tig00000001	NA	NA	NA	NA	NA	SRR26661818
tig00000001	ISNCY_229	ISNCY	1439	1	partial_insertion_sequence_element	SRR26661818
tig00000001	NA	NA	NA	NA	NA	SRR26661818
tig00000001	ISNCY_229	ISNCY	1654	1	partial_insertion_sequence_element	SRR26661818
tig00000001	NA	NA	NA	NA	NA	SRR26661818
tig00000001	IS5_112	IS5	1195	12	complete_insertion_sequence_element	SRR26661818
tig00000001	IS3_168	IS3	1258	5	complete_insertion_sequence_element	SRR26661818
tig00000001	NA	NA	NA	NA	NA	SRR26661818
tig00000001	IS5_112	IS5	1201	12	complete_insertion_sequence_element	SRR26661818
tig00000001	IS3_255	IS3	1313	7	complete_insertion_sequence_element	SRR26661818
tig00000001	IS5_112	IS5	1201	12	complete_insertion_sequence_element	SRR26661818
tig00000001	NA	NA	NA	NA	NA	SRR26661818
tig00000001	IS5_112	IS5	1201	12	complete_insertion_sequence_element	SRR26661818
tig00000001	IS3_255	IS3	706	7	partial_insertion_sequence_element	SRR26661818
tig00000001	ISAS1_192	ISAS1	1291	3	complete_insertion_sequence_element	SRR26661818
tig00000001	NA	NA	NA	NA	NA	SRR26661818
tig00000001	ISAS1_192	ISAS1	1683	1	complete_insertion_sequence_element	SRR26661818
tig00000001	NA	NA	NA	NA	NA	SRR26661818
tig00000001	NA	NA	NA	NA	NA	SRR26661818
tig00000001	IS200/IS605_138	IS200/IS605	1709	1	complete_insertion_sequence_element	SRR26661818
tig00000001	IS30_173	IS30	1220	3	complete_insertion_sequence_element	SRR26661818
tig00000001	IS3_255	IS3	1314	7	complete_insertion_sequence_element	SRR26661818
tig00000001	IS5_112	IS5	1195	12	complete_insertion_sequence_element	SRR26661818
tig00000001	IS21_259	IS21	2444	1	partial_insertion_sequence_element	SRR26661818
tig00000001	NA	NA	NA	NA	NA	SRR26661818
tig00000001	IS5_112	IS5	1201	12	complete_insertion_sequence_element	SRR26661818
tig00000001	IS4_463|IS4||protein:plasmid:123269	IS4	1034	1	partial_insertion_sequence_element	SRR26661818
tig00000001	NA	NA	NA	NA	NA	SRR26661818
tig00000001	IS3_168	IS3	1258	5	complete_insertion_sequence_element	SRR26661818
tig00000001	IS1_316	IS1	768	5	complete_insertion_sequence_element	SRR26661818
tig00000001	ISAS1_192	ISAS1	762	1	partial_insertion_sequence_element	SRR26661818
tig00000001	NA	NA	NA	NA	NA	SRR26661818
tig00000001	ISAS1_192	ISAS1	1290	3	complete_insertion_sequence_element	SRR26661818
tig00000001	ISAS1_192	ISAS1	273	1	partial_insertion_sequence_element	SRR26661818
tig00000001	IS5_112	IS5	1201	12	complete_insertion_sequence_element	SRR26661818
tig00000001	IS4_169	IS4	1362	3	complete_insertion_sequence_element	SRR26661818
tig00000001	NA	NA	NA	NA	NA	SRR26661818
tig00000001	IS5_112	IS5	1201	12	complete_insertion_sequence_element	SRR26661818
tig00000001	IS3_168	IS3	1258	5	complete_insertion_sequence_element	SRR26661818
tig00000001	IS481_213	IS481	1339	1	partial_insertion_sequence_element	SRR26661818
tig00000001	NA	NA	NA	NA	NA	SRR26661818
tig00000001	IS3_168	IS3	1258	5	complete_insertion_sequence_element	SRR26661818
tig00000001	IS3_255	IS3	1326	7	complete_insertion_sequence_element	SRR26661818
tig00000001	NA	NA	NA	NA	NA	SRR26661818
tig00000001	IS3_168	IS3	1252	5	complete_insertion_sequence_element	SRR26661818
tig00000001	NA	NA	NA	NA	NA	SRR26661818
tig00000001	IS1_316	IS1	768	6	complete_insertion_sequence_element	SRR26661818
tig00000001	IS481_178|IS481||protein:plasmid:28190	IS481	1244	1	partial_insertion_sequence_element	SRR26661818
tig00000001	NA	NA	NA	NA	NA	SRR26661818
tig00000001	IS3_472	IS3	255	1	partial_insertion_sequence_element	SRR26661818
tig00000001	IS1_316	IS1	768	6	complete_insertion_sequence_element	SRR26661818
tig00000001	NA	NA	NA	NA	NA	SRR26661818
tig00000001	IS5_112	IS5	1195	12	complete_insertion_sequence_element	SRR26661818
tig00000001	IS30_173	IS30	1221	3	complete_insertion_sequence_element	SRR26661818
tig00000001	ISAS1_192	ISAS1	225	1	partial_insertion_sequence_element	SRR26661818
tig00000001	NA	NA	NA	NA	NA	SRR26661818
tig00000001	ISNCY_229	ISNCY	1088	1	complete_insertion_sequence_element	SRR26661818
tig00000001	IS1_316	IS1	767	6	complete_insertion_sequence_element	SRR26661818
tig00000001	IS4_169	IS4	1362	3	complete_insertion_sequence_element	SRR26661818
tig00000001	NA	NA	NA	NA	NA	SRR26661818
tig00000001	IS21_259	IS21	971	1	partial_insertion_sequence_element	SRR26661818
tig00000001	NA	NA	NA	NA	NA	SRR26661818
tig00000001	NA	NA	NA	NA	NA	SRR26661818
tig00000001	ISNCY_229	ISNCY	888	1	complete_insertion_sequence_element	SRR26661818
tig00000001	IS1_316	IS1	767	5	complete_insertion_sequence_element	SRR26661818
tig00000001	NA	NA	NA	NA	NA	SRR26661818
tig00000001	IS3_176	IS3	1016	1	complete_insertion_sequence_element	SRR26661818
tig00000001	IS3_472	IS3	267	1	partial_insertion_sequence_element	SRR26661818
tig00000001	IS30_173	IS30	1221	3	complete_insertion_sequence_element	SRR26661818
tig00000001	NA	NA	NA	NA	NA	SRR26661818
tig00000001	IS3_461	IS3	1062	1	partial_insertion_sequence_element	SRR26661818
tig00000001	NA	NA	NA	NA	NA	SRR26661818
tig00000001	IS4_107	IS4	1425	1	complete_insertion_sequence_element	SRR26661818
tig00000001	NA	NA	NA	NA	NA	SRR26661818
tig00000001	IS66_345	IS66	1119	1	partial_insertion_sequence_element	SRR26661818
tig00000001	NA	NA	NA	NA	NA	SRR26661818
tig00000001	IS3_255	IS3	1313	7	complete_insertion_sequence_element	SRR26661818
tig00000001	NA	NA	NA	NA	NA	SRR26661818
tig00000001_1592834	tig00000001_1592834_1594028_ IS5_112	NA	NA	NA	NA	SRR26661818
tig00000001_1779890	tig00000001_1779890_1781090_ IS5_112	NA	NA	NA	NA	SRR26661818
tig00000001_1812562	tig00000001_1812562_1813874_ IS3_255	NA	NA	NA	NA	SRR26661818
tig00000001_1887146	tig00000001_1887146_1888346_ IS5_112	NA	NA	NA	NA	SRR26661818
tig00000001_2231470	tig00000001_2231470_2232175_ IS3_255	NA	NA	NA	NA	SRR26661818
tig00000001_230386	tig00000001_230386_231586_ IS5_112	NA	NA	NA	NA	SRR26661818
tig00000001_2412422	tig00000001_2412422_2413641_ IS30_173	NA	NA	NA	NA	SRR26661818
tig00000001_2413706	tig00000001_2413706_2415019_ IS3_255	NA	NA	NA	NA	SRR26661818
tig00000001_2454129	tig00000001_2454129_2455323_ IS5_112	NA	NA	NA	NA	SRR26661818
tig00000001_2485654	tig00000001_2485654_2486854_ IS5_112	NA	NA	NA	NA	SRR26661818
tig00000001_258079	tig00000001_258079_259369_ ISAS1_192	NA	NA	NA	NA	SRR26661818
tig00000001_2786181	tig00000001_2786181_2787438_ IS3_168	NA	NA	NA	NA	SRR26661818
tig00000001_2831116	tig00000001_2831116_2831883_ IS1_316	NA	NA	NA	NA	SRR26661818
tig00000001_299391	tig00000001_299391_300158_ IS1_316	NA	NA	NA	NA	SRR26661818
tig00000001_3143546	tig00000001_3143546_3144835_ ISAS1_192	NA	NA	NA	NA	SRR26661818
tig00000001_3192442	tig00000001_3192442_3193642_ IS5_112	NA	NA	NA	NA	SRR26661818
tig00000001_3305645	tig00000001_3305645_3306845_ IS5_112	NA	NA	NA	NA	SRR26661818
tig00000001_3313397	tig00000001_3313397_3314654_ IS3_168	NA	NA	NA	NA	SRR26661818
tig00000001_3488376	tig00000001_3488376_3489633_ IS3_168	NA	NA	NA	NA	SRR26661818
tig00000001_3589895	tig00000001_3589895_3590662_ IS1_316	NA	NA	NA	NA	SRR26661818
tig00000001_3606144	tig00000001_3606144_3607338_ IS5_112	NA	NA	NA	NA	SRR26661818
tig00000001_3609531	tig00000001_3609531_3610751_ IS30_173	NA	NA	NA	NA	SRR26661818
tig00000001_3859850	tig00000001_3859850_3860616_ IS1_316	NA	NA	NA	NA	SRR26661818
tig00000001_4002755	tig00000001_4002755_4003521_ IS1_316	NA	NA	NA	NA	SRR26661818
tig00000001_516731	tig00000001_516731_517931_ IS5_112	NA	NA	NA	NA	SRR26661818
tig00000001_695976	tig00000001_695976_697288_ IS3_255	NA	NA	NA	NA	SRR26661818
tig00000001_752021	tig00000001_752021_753221_ IS5_112	NA	NA	NA	NA	SRR26661818
tig00000001_885614	tig00000001_885614_886927_ IS3_255	NA	NA	NA	NA	SRR26661818
tig00000002	NA	NA	NA	NA	NA	SRR26661818
tig00000002	IS1_316	IS1	4572	2	partial_insertion_sequence_element	SRR26661818
tig00000002	IS6_292	IS6	988	3	complete_insertion_sequence_element	SRR26661818
tig00000002	new_1	new	3234	1	complete_insertion_sequence_element	SRR26661818
tig00000002	NA	NA	NA	NA	NA	SRR26661818
tig00000002	IS6_292	IS6	820	3	complete_insertion_sequence_element	SRR26661818
tig00000002	NA	NA	NA	NA	NA	SRR26661818
tig00000002	IS6_292	IS6	1154	1	complete_insertion_sequence_element	SRR26661818
tig00000002	NA	NA	NA	NA	NA	SRR26661818
tig00000002	IS1_316	IS1	267	1	partial_insertion_sequence_element	SRR26661818
tig00000002	IS1_316	IS1	4572	2	partial_insertion_sequence_element	SRR26661818
tig00000002	IS6_292	IS6	988	3	complete_insertion_sequence_element	SRR26661818
tig00000002_14047	tig00000002_14047_15034_ IS6_292	NA	NA	NA	NA	SRR26661818
tig00000002_59663	tig00000002_59663_64234_ IS1_316	NA	NA	NA	NA	SRR26661818
tig00000002_73701	tig00000002_73701_74688_ IS6_292	NA	NA	NA	NA	SRR26661818
1	ISNCY_229	ISNCY	1439	1	partial_insertion_sequence_element	SRR30672348
1	NA	NA	NA	NA	NA	SRR30672348
1	ISNCY_229	ISNCY	1655	1	partial_insertion_sequence_element	SRR30672348
1	NA	NA	NA	NA	NA	SRR30672348
1	NA	NA	NA	NA	NA	SRR30672348
1	IS200/IS605_138	IS200/IS605	1709	1	complete_insertion_sequence_element	SRR30672348
1	IS4_463|IS4||protein:plasmid:123269	IS4	1035	1	partial_insertion_sequence_element	SRR30672348
1	NA	NA	NA	NA	NA	SRR30672348
1	ISAS1_192	ISAS1	284	1	partial_insertion_sequence_element	SRR30672348
1	NA	NA	NA	NA	NA	SRR30672348
1	ISNCY_229	ISNCY	1088	1	complete_insertion_sequence_element	SRR30672348
1	IS21_259	IS21	971	1	partial_insertion_sequence_element	SRR30672348
1	NA	NA	NA	NA	NA	SRR30672348
1	ISNCY_229	ISNCY	1353	1	complete_insertion_sequence_element	SRR30672348
1	NA	NA	NA	NA	NA	SRR30672348
1	NA	NA	NA	NA	NA	SRR30672348
1	IS21_259	IS21	6624	1	partial_insertion_sequence_element	SRR30672348
tig00000001	NA	NA	NA	NA	NA	NL0006
tig00000001	IS21_259	IS21	1899	1	partial_insertion_sequence_element	NL0006
tig00000001	IS3_461	IS3	1332	1	partial_insertion_sequence_element	NL0006
tig00000001	NA	NA	NA	NA	NA	NL0006
tig00000001	IS66_345	IS66	3149	2	complete_insertion_sequence_element	NL0006
tig00000001	IS110_208	IS110	2249	1	partial_insertion_sequence_element	NL0006
tig00000001	NA	NA	NA	NA	NA	NL0006
tig00000001	IS4_157	IS4	684	1	partial_insertion_sequence_element	NL0006
tig00000001	NA	NA	NA	NA	NA	NL0006
tig00000001	IS256_47	IS256	2042	1	complete_insertion_sequence_element	NL0006
tig00000001	NA	NA	NA	NA	NA	NL0006
tig00000001	IS3_255	IS3	2345	1	complete_insertion_sequence_element	NL0006
tig00000001	NA	NA	NA	NA	NA	NL0006
tig00000001	IS3_61	IS3	1204	1	partial_insertion_sequence_element	NL0006
tig00000001	NA	NA	NA	NA	NA	NL0006
tig00000001	IS21_203	IS21	1343	1	partial_insertion_sequence_element	NL0006
tig00000001	NA	NA	NA	NA	NA	NL0006
tig00000001	IS110_139	IS110	1432	2	complete_insertion_sequence_element	NL0006
tig00000001	NA	NA	NA	NA	NA	NL0006
tig00000001	IS630_214	IS630	879	1	partial_insertion_sequence_element	NL0006
tig00000001	NA	NA	NA	NA	NA	NL0006
tig00000001	IS110_140	IS110	2546	2	complete_insertion_sequence_element	NL0006
tig00000001	IS481_213	IS481	1532	1	complete_insertion_sequence_element	NL0006
tig00000001	NA	NA	NA	NA	NA	NL0006
tig00000001	IS3_251	IS3	1875	1	partial_insertion_sequence_element	NL0006
tig00000001	NA	NA	NA	NA	NA	NL0006
tig00000001	IS66_46	IS66	1681	1	complete_insertion_sequence_element	NL0006
tig00000001	NA	NA	NA	NA	NA	NL0006
tig00000001	IS66_393	IS66	1160	1	partial_insertion_sequence_element	NL0006
tig00000001	NA	NA	NA	NA	NA	NL0006
tig00000001	ISNCY_229	ISNCY	1555	1	complete_insertion_sequence_element	NL0006
tig00000001	NA	NA	NA	NA	NA	NL0006
tig00000001	IS110_236	IS110	156	1	partial_insertion_sequence_element	NL0006
tig00000001	IS4_157	IS4	1349	1	complete_insertion_sequence_element	NL0006
tig00000001	NA	NA	NA	NA	NA	NL0006
tig00000001	IS3_422	IS3	734	1	partial_insertion_sequence_element	NL0006
tig00000001	NA	NA	NA	NA	NA	NL0006
tig00000001	IS4_107	IS4	632	1	complete_insertion_sequence_element	NL0006
tig00000001	NA	NA	NA	NA	NA	NL0006
tig00000001	IS4_107	IS4	801	1	complete_insertion_sequence_element	NL0006
tig00000001	NA	NA	NA	NA	NA	NL0006
tig00000001	IS66_46	IS66	866	1	partial_insertion_sequence_element	NL0006
tig00000001	NA	NA	NA	NA	NA	NL0006
tig00000001	IS66_393	IS66	1511	1	partial_insertion_sequence_element	NL0006
tig00000001	NA	NA	NA	NA	NA	NL0006
tig00000001	IS3_204	IS3	1450	1	partial_insertion_sequence_element	NL0006
tig00000001	NA	NA	NA	NA	NA	NL0006
tig00000001	IS110_208	IS110	1526	1	partial_insertion_sequence_element	NL0006
tig00000001	NA	NA	NA	NA	NA	NL0006
tig00000001	IS3_539	IS3	294	1	partial_insertion_sequence_element	NL0006
tig00000001	IS1_316	IS1	756	1	partial_insertion_sequence_element	NL0006
tig00000001	NA	NA	NA	NA	NA	NL0006
tig00000001	NA	NA	NA	NA	NA	NL0006
tig00000001	IS630_218|IS630||protein:proph:160562	IS630	1128	1	complete_insertion_sequence_element	NL0006
tig00000001	IS3_61	IS3	1427	3	complete_insertion_sequence_element	NL0006
tig00000001	IS110_219	IS110	1548	1	partial_insertion_sequence_element	NL0006
tig00000001	NA	NA	NA	NA	NA	NL0006
tig00000001	IS3_61	IS3	1427	3	complete_insertion_sequence_element	NL0006
tig00000001	NA	NA	NA	NA	NA	NL0006
tig00000001	NA	NA	NA	NA	NA	NL0006
tig00000001	ISNCY_229	ISNCY	783	1	partial_insertion_sequence_element	NL0006
tig00000001	ISNCY_229	ISNCY	1263	1	complete_insertion_sequence_element	NL0006
tig00000001	NA	NA	NA	NA	NA	NL0006
tig00000001	IS21_122	IS21	1174	1	partial_insertion_sequence_element	NL0006
tig00000001	NA	NA	NA	NA	NA	NL0006
tig00000001	IS21_203	IS21	1019	1	partial_insertion_sequence_element	NL0006
tig00000001	NA	NA	NA	NA	NA	NL0006
tig00000001	NA	NA	NA	NA	NA	NL0006
tig00000001	IS21_259	IS21	827	1	partial_insertion_sequence_element	NL0006
tig00000001	IS110_139	IS110	1438	2	complete_insertion_sequence_element	NL0006
tig00000001	ISL3_265|ISL3||protein:plasmid:123177	ISL3	1452	2	partial_insertion_sequence_element	NL0006
tig00000001	NA	NA	NA	NA	NA	NL0006
tig00000001	ISL3_27	ISL3	162	1	partial_insertion_sequence_element	NL0006
tig00000001	IS66_345	IS66	1111	1	partial_insertion_sequence_element	NL0006
tig00000001	NA	NA	NA	NA	NA	NL0006
tig00000001	IS3_277	IS3	948	1	complete_insertion_sequence_element	NL0006
tig00000001	NA	NA	NA	NA	NA	NL0006
tig00000001	ISAS1_192	ISAS1	144	1	partial_insertion_sequence_element	NL0006
tig00000001	IS4_107	IS4	1181	1	complete_insertion_sequence_element	NL0006
tig00000001	NA	NA	NA	NA	NA	NL0006
tig00000001	IS4_157	IS4	1318	1	complete_insertion_sequence_element	NL0006
tig00000001	NA	NA	NA	NA	NA	NL0006
tig00000001	IS481_30|IS481||protein:vir:99858	IS481	2732	1	complete_insertion_sequence_element	NL0006
tig00000001	NA	NA	NA	NA	NA	NL0006
tig00000001	IS200/IS605_96	IS200/IS605	1131	1	complete_insertion_sequence_element	NL0006
tig00000001	IS3_61	IS3	1427	3	complete_insertion_sequence_element	NL0006
tig00000001	IS1_316	IS1	1031	1	partial_insertion_sequence_element	NL0006
tig00000001	NA	NA	NA	NA	NA	NL0006
tig00000001	IS66_46	IS66	1142	1	partial_insertion_sequence_element	NL0006
tig00000001	NA	NA	NA	NA	NA	NL0006
tig00000001	IS21_203	IS21	1946	1	partial_insertion_sequence_element	NL0006
tig00000001	NA	NA	NA	NA	NA	NL0006
tig00000001	IS66_345	IS66	183	1	partial_insertion_sequence_element	NL0006
tig00000001	IS4_190	IS4	1682	1	complete_insertion_sequence_element	NL0006
tig00000001	NA	NA	NA	NA	NA	NL0006
tig00000001	IS4_107	IS4	614	1	complete_insertion_sequence_element	NL0006
tig00000001	NA	NA	NA	NA	NA	NL0006
tig00000001	IS3_168	IS3	1184	2	partial_insertion_sequence_element	NL0006
tig00000001	NA	NA	NA	NA	NA	NL0006
tig00000001	ISL3_265|ISL3||protein:plasmid:123177	ISL3	862	2	complete_insertion_sequence_element	NL0006
tig00000001	IS3_61	IS3	1603	1	complete_insertion_sequence_element	NL0006
tig00000001	NA	NA	NA	NA	NA	NL0006
tig00000001	ISAS1_192	ISAS1	833	1	partial_insertion_sequence_element	NL0006
tig00000001	NA	NA	NA	NA	NA	NL0006
tig00000001	ISNCY_229	ISNCY	1467	1	complete_insertion_sequence_element	NL0006
tig00000001	NA	NA	NA	NA	NA	NL0006
tig00000001	IS21_259	IS21	971	1	partial_insertion_sequence_element	NL0006
tig00000001	NA	NA	NA	NA	NA	NL0006
tig00000001	ISNCY_229	ISNCY	1640	1	partial_insertion_sequence_element	NL0006
tig00000001	NA	NA	NA	NA	NA	NL0006
tig00000001	IS3_461	IS3	1278	1	partial_insertion_sequence_element	NL0006
tig00000001	NA	NA	NA	NA	NA	NL0006
tig00000001	NA	NA	NA	NA	NA	NL0006
tig00000001	IS3_168	IS3	691	1	partial_insertion_sequence_element	NL0006
tig00000001	IS3_176	IS3	1662	1	complete_insertion_sequence_element	NL0006
tig00000001	NA	NA	NA	NA	NA	NL0006
tig00000001	IS66_345	IS66	3540	2	complete_insertion_sequence_element	NL0006
tig00000001	NA	NA	NA	NA	NA	NL0006
tig00000001	IS110_170	IS110	1650	1	complete_insertion_sequence_element	NL0006
tig00000001	NA	NA	NA	NA	NA	NL0006
tig00000001	NA	NA	NA	NA	NA	NL0006
tig00000001	IS66_46	IS66	1550	1	complete_insertion_sequence_element	NL0006
tig00000001	IS66_393	IS66	1043	1	partial_insertion_sequence_element	NL0006
tig00000001	NA	NA	NA	NA	NA	NL0006
tig00000001	IS3_168	IS3	899	2	partial_insertion_sequence_element	NL0006
tig00000001	IS481_213	IS481	989	1	complete_insertion_sequence_element	NL0006
tig00000001	NA	NA	NA	NA	NA	NL0006
tig00000001	IS3_251	IS3	1335	1	complete_insertion_sequence_element	NL0006
tig00000001	NA	NA	NA	NA	NA	NL0006
tig00000001	NA	NA	NA	NA	NA	NL0006
tig00000001	IS110_140	IS110	1785	2	complete_insertion_sequence_element	NL0006
tig00000001	IS3_251	IS3	810	1	partial_insertion_sequence_element	NL0006
tig00000001	NA	NA	NA	NA	NA	NL0006
tig00000001	NA	NA	NA	NA	NA	NL0006
tig00000001	IS1_316	IS1	786	1	partial_insertion_sequence_element	NL0006
tig00000001	IS3_168	IS3	1295	1	complete_insertion_sequence_element	NL0006
tig00000001	NA	NA	NA	NA	NA	NL0006
tig00000001_102340	tig00000001_102340_104885_ IS110_140	NA	NA	NA	NA	NL0006
tig00000001_1406166	tig00000001_1406166_1407592_ IS3_61	NA	NA	NA	NA	NL0006
tig00000001_2085467	tig00000001_2085467_2086904_ IS110_139	NA	NA	NA	NA	NL0006
tig00000001_3824807	tig00000001_3824807_3826233_ IS3_61	NA	NA	NA	NA	NL0006
tig00000001_3963904	tig00000001_3963904_3964765_ ISL3_265|ISL3||protein:plasmid:123177	NA	NA	NA	NA	NL0006
tig00000001_4577760	tig00000001_4577760_4578658_ IS3_168	NA	NA	NA	NA	NL0006
tig00000001_62040	tig00000001_62040_65188_ IS66_345	NA	NA	NA	NA	NL0006
1	IS6_292	IS6	820	4	complete_insertion_sequence_element	SRR19391264
1	NA	NA	NA	NA	NA	SRR19391264
1	IS6_292	IS6	820	4	complete_insertion_sequence_element	SRR19391264
1	NA	NA	NA	NA	NA	SRR19391264
1	IS3_422	IS3	192	1	partial_insertion_sequence_element	SRR19391264
1	IS3_422	IS3	168	1	partial_insertion_sequence_element	SRR19391264
1	NA	NA	NA	NA	NA	SRR19391264
1	IS3_255	IS3	870	1	complete_insertion_sequence_element	SRR19391264
1	IS1380_141	IS1380	1102	1	partial_insertion_sequence_element	SRR19391264
1	NA	NA	NA	NA	NA	SRR19391264
1	IS6_292	IS6	820	4	complete_insertion_sequence_element	SRR19391264
1	NA	NA	NA	NA	NA	SRR19391264
1	IS6_292	IS6	820	4	complete_insertion_sequence_element	SRR19391264
1_40568	1_40568_41387_ IS6_292	NA	NA	NA	NA	SRR19391264
2	IS66_46	IS66	636	1	partial_insertion_sequence_element	SRR19391264
2	NA	NA	NA	NA	NA	SRR19391264
2	IS6_292	IS6	820	6	complete_insertion_sequence_element	SRR19391264
2	NA	NA	NA	NA	NA	SRR19391264
2	IS4_157	IS4	783	1	complete_insertion_sequence_element	SRR19391264
2	NA	NA	NA	NA	NA	SRR19391264
2	IS6_292	IS6	820	6	complete_insertion_sequence_element	SRR19391264
2	IS6_292	IS6	820	6	complete_insertion_sequence_element	SRR19391264
2	IS256_128	IS256	1239	1	partial_insertion_sequence_element	SRR19391264
2	NA	NA	NA	NA	NA	SRR19391264
2	new_348	new	1705	2	partial_insertion_sequence_element	SRR19391264
2	NA	NA	NA	NA	NA	SRR19391264
2	IS3_168	IS3	1309	2	complete_insertion_sequence_element	SRR19391264
2	NA	NA	NA	NA	NA	SRR19391264
2	IS66_46	IS66	1358	1	partial_insertion_sequence_element	SRR19391264
2	NA	NA	NA	NA	NA	SRR19391264
2	IS6_292	IS6	820	6	complete_insertion_sequence_element	SRR19391264
2	new_348	new	799	2	partial_insertion_sequence_element	SRR19391264
2	IS6_292	IS6	820	6	complete_insertion_sequence_element	SRR19391264
2	IS3_168	IS3	2449	1	complete_insertion_sequence_element	SRR19391264
2	NA	NA	NA	NA	NA	SRR19391264
2	IS6_292	IS6	820	6	complete_insertion_sequence_element	SRR19391264
2	NA	NA	NA	NA	NA	SRR19391264
2	IS3_422	IS3	398	1	partial_insertion_sequence_element	SRR19391264
2	IS3_168	IS3	1258	1	complete_insertion_sequence_element	SRR19391264
2	NA	NA	NA	NA	NA	SRR19391264
2	IS3_255	IS3	1377	1	complete_insertion_sequence_element	SRR19391264
2	NA	NA	NA	NA	NA	SRR19391264
2	IS110_264	IS110	165	1	partial_insertion_sequence_element	SRR19391264
2	ISNCY_86	ISNCY	1357	1	complete_insertion_sequence_element	SRR19391264
2	NA	NA	NA	NA	NA	SRR19391264
2	NA	NA	NA	NA	NA	SRR19391264
2	ISNCY_86	ISNCY	642	1	partial_insertion_sequence_element	SRR19391264
2	IS3_251	IS3	291	1	partial_insertion_sequence_element	SRR19391264
2	IS3_168	IS3	1296	2	complete_insertion_sequence_element	SRR19391264
2	IS3_277	IS3	242	1	partial_insertion_sequence_element	SRR19391264
2	IS21_122	IS21	590	1	partial_insertion_sequence_element	SRR19391264
2	NA	NA	NA	NA	NA	SRR19391264
2	IS1_316	IS1	768	3	complete_insertion_sequence_element	SRR19391264
2	IS1_316	IS1	768	3	complete_insertion_sequence_element	SRR19391264
2	IS1_316	IS1	768	3	complete_insertion_sequence_element	SRR19391264
2	NA	NA	NA	NA	NA	SRR19391264
2_20476	2_20476_21295_ IS6_292	NA	NA	NA	NA	SRR19391264
2_22318	2_22318_23137_ IS6_292	NA	NA	NA	NA	SRR19391264
2_47436	2_47436_48255_ IS6_292	NA	NA	NA	NA	SRR19391264
2_48261	2_48261_49059_ new_348	NA	NA	NA	NA	SRR19391264
2_50165	2_50165_50984_ IS6_292	NA	NA	NA	NA	SRR19391264
2_55056	2_55056_55875_ IS6_292	NA	NA	NA	NA	SRR19391264
2_72801	2_72801_74096_ IS3_168	NA	NA	NA	NA	SRR19391264
2_83722	2_83722_84489_ IS1_316	NA	NA	NA	NA	SRR19391264
2_99966	2_99966_100733_ IS1_316	NA	NA	NA	NA	SRR19391264
4	NA	NA	NA	NA	NA	SRR19391264
4	IS21_259	IS21	1899	1	partial_insertion_sequence_element	SRR19391264
4	ISL3_158	ISL3	1342	3	complete_insertion_sequence_element	SRR19391264
4	ISL3_158	ISL3	1342	3	complete_insertion_sequence_element	SRR19391264
4	NA	NA	NA	NA	NA	SRR19391264
4	IS3_61	IS3	1443	4	complete_insertion_sequence_element	SRR19391264
4	ISAS1_192	ISAS1	1291	4	complete_insertion_sequence_element	SRR19391264
4	ISNCY_229	ISNCY	1353	1	complete_insertion_sequence_element	SRR19391264
4	NA	NA	NA	NA	NA	SRR19391264
4	IS5_222	IS5	2224	2	complete_insertion_sequence_element	SRR19391264
4	IS3_168	IS3	1310	5	complete_insertion_sequence_element	SRR19391264
4	IS6_292	IS6	820	3	complete_insertion_sequence_element	SRR19391264
4	NA	NA	NA	NA	NA	SRR19391264
4	IS3_61	IS3	1469	2	complete_insertion_sequence_element	SRR19391264
4	NA	NA	NA	NA	NA	SRR19391264
4	IS4_169	IS4	1340	4	complete_insertion_sequence_element	SRR19391264
4	IS3_61	IS3	1468	2	complete_insertion_sequence_element	SRR19391264
4	IS200/IS605_384	IS200/IS605	459	1	complete_insertion_sequence_element	SRR19391264
4	ISNCY_229	ISNCY	921	1	complete_insertion_sequence_element	SRR19391264
4	NA	NA	NA	NA	NA	SRR19391264
4	ISNCY_229	ISNCY	1335	1	complete_insertion_sequence_element	SRR19391264
4	NA	NA	NA	NA	NA	SRR19391264
4	IS1_316	IS1	768	15	complete_insertion_sequence_element	SRR19391264
4	IS3_61	IS3	1443	4	complete_insertion_sequence_element	SRR19391264
4	IS1_316	IS1	747	6	complete_insertion_sequence_element	SRR19391264
4	IS1_316	IS1	768	16	complete_insertion_sequence_element	SRR19391264
4	IS3_255	IS3	1314	3	complete_insertion_sequence_element	SRR19391264
4	NA	NA	NA	NA	NA	SRR19391264
4	IS1_316	IS1	768	16	complete_insertion_sequence_element	SRR19391264
4	ISL3_158	ISL3	1316	3	complete_insertion_sequence_element	SRR19391264
4	NA	NA	NA	NA	NA	SRR19391264
4	IS110_208	IS110	1164	1	complete_insertion_sequence_element	SRR19391264
4	NA	NA	NA	NA	NA	SRR19391264
4	IS1_316	IS1	768	16	complete_insertion_sequence_element	SRR19391264
4	IS1_316	IS1	768	15	complete_insertion_sequence_element	SRR19391264
4	IS3_176	IS3	1041	1	partial_insertion_sequence_element	SRR19391264
4	NA	NA	NA	NA	NA	SRR19391264
4	IS4_169	IS4	1341	4	complete_insertion_sequence_element	SRR19391264
4	NA	NA	NA	NA	NA	SRR19391264
4	IS3_251	IS3	2107	1	complete_insertion_sequence_element	SRR19391264
4	IS5_112	IS5	1202	1	complete_insertion_sequence_element	SRR19391264
4	NA	NA	NA	NA	NA	SRR19391264
4	IS200/IS605_138	IS200/IS605	664	3	complete_insertion_sequence_element	SRR19391264
4	IS1_316	IS1	768	15	complete_insertion_sequence_element	SRR19391264
4	IS4_157	IS4	1666	1	complete_insertion_sequence_element	SRR19391264
4	NA	NA	NA	NA	NA	SRR19391264
4	IS1_316	IS1	768	15	complete_insertion_sequence_element	SRR19391264
4	ISAS1_192	ISAS1	1290	4	complete_insertion_sequence_element	SRR19391264
4	NA	NA	NA	NA	NA	SRR19391264
4	ISAS1_192	ISAS1	1682	1	complete_insertion_sequence_element	SRR19391264
4	NA	NA	NA	NA	NA	SRR19391264
4	IS200/IS605_138	IS200/IS605	1756	3	complete_insertion_sequence_element	SRR19391264
4	IS3_61	IS3	1443	4	complete_insertion_sequence_element	SRR19391264
4	NA	NA	NA	NA	NA	SRR19391264
4	IS3_168	IS3	1258	3	complete_insertion_sequence_element	SRR19391264
4	IS1_316	IS1	768	15	complete_insertion_sequence_element	SRR19391264
4	IS4_463|IS4||protein:plasmid:123269	IS4	1035	1	partial_insertion_sequence_element	SRR19391264
4	NA	NA	NA	NA	NA	SRR19391264
4	IS3_255	IS3	1326	3	complete_insertion_sequence_element	SRR19391264
4	IS3_168	IS3	1310	5	complete_insertion_sequence_element	SRR19391264
4	IS3_168	IS3	1310	5	complete_insertion_sequence_element	SRR19391264
4	NA	NA	NA	NA	NA	SRR19391264
4	IS1_316	IS1	768	15	complete_insertion_sequence_element	SRR19391264
4	IS3_168	IS3	1258	3	complete_insertion_sequence_element	SRR19391264
4	NA	NA	NA	NA	NA	SRR19391264
4	ISAS1_192	ISAS1	762	1	partial_insertion_sequence_element	SRR19391264
4	NA	NA	NA	NA	NA	SRR19391264
4	ISAS1_192	ISAS1	1290	4	complete_insertion_sequence_element	SRR19391264
4	ISAS1_192	ISAS1	255	1	partial_insertion_sequence_element	SRR19391264
4	IS4_169	IS4	1367	4	complete_insertion_sequence_element	SRR19391264
4	NA	NA	NA	NA	NA	SRR19391264
4	IS6_292	IS6	820	3	complete_insertion_sequence_element	SRR19391264
4	NA	NA	NA	NA	NA	SRR19391264
4	IS5_222	IS5	1057	2	complete_insertion_sequence_element	SRR19391264
4	NA	NA	NA	NA	NA	SRR19391264
4	IS6_292	IS6	820	3	complete_insertion_sequence_element	SRR19391264
4	IS481_213	IS481	1340	1	complete_insertion_sequence_element	SRR19391264
4	NA	NA	NA	NA	NA	SRR19391264
4	IS3_255	IS3	1314	3	complete_insertion_sequence_element	SRR19391264
4	IS3_412|IS3||protein:plasmid:156174	IS3	1161	1	partial_insertion_sequence_element	SRR19391264
4	NA	NA	NA	NA	NA	SRR19391264
4	IS3_168	IS3	1310	5	complete_insertion_sequence_element	SRR19391264
4	ISAS1_192	ISAS1	1280	4	complete_insertion_sequence_element	SRR19391264
4	NA	NA	NA	NA	NA	SRR19391264
4	ISNCY_229	ISNCY	1088	1	complete_insertion_sequence_element	SRR19391264
4	IS3_61	IS3	1443	4	complete_insertion_sequence_element	SRR19391264
4	NA	NA	NA	NA	NA	SRR19391264
4	IS4_169	IS4	1341	4	complete_insertion_sequence_element	SRR19391264
4	IS21_259	IS21	971	1	partial_insertion_sequence_element	SRR19391264
4	NA	NA	NA	NA	NA	SRR19391264
4	IS1_316	IS1	767	16	complete_insertion_sequence_element	SRR19391264
4	IS1_316	IS1	766	15	complete_insertion_sequence_element	SRR19391264
4	NA	NA	NA	NA	NA	SRR19391264
4	IS66_393	IS66	916	1	partial_insertion_sequence_element	SRR19391264
4	IS66_46	IS66	1660	1	complete_insertion_sequence_element	SRR19391264
4	NA	NA	NA	NA	NA	SRR19391264
4	IS3_168	IS3	828	1	partial_insertion_sequence_element	SRR19391264
4	NA	NA	NA	NA	NA	SRR19391264
4	IS1_316	IS1	768	16	complete_insertion_sequence_element	SRR19391264
4	IS3_176	IS3	2024	1	complete_insertion_sequence_element	SRR19391264
4	NA	NA	NA	NA	NA	SRR19391264
4	IS1_316	IS1	768	15	complete_insertion_sequence_element	SRR19391264
4	NA	NA	NA	NA	NA	SRR19391264
4	IS3_168	IS3	1258	3	complete_insertion_sequence_element	SRR19391264
4	IS21_259	IS21	294	1	partial_insertion_sequence_element	SRR19391264
4	IS3_168	IS3	1309	5	complete_insertion_sequence_element	SRR19391264
4	IS200/IS605_138	IS200/IS605	1756	3	complete_insertion_sequence_element	SRR19391264
4	NA	NA	NA	NA	NA	SRR19391264
4	IS1_316	IS1	768	15	complete_insertion_sequence_element	SRR19391264
4	IS1_316	IS1	768	15	complete_insertion_sequence_element	SRR19391264
4	IS66_46	IS66	2074	1	complete_insertion_sequence_element	SRR19391264
4	NA	NA	NA	NA	NA	SRR19391264
4_1137175	4_1137175_1138642_ IS3_61	NA	NA	NA	NA	SRR19391264
4_1614281	4_1614281_1615048_ IS1_316	NA	NA	NA	NA	SRR19391264
4_161621	4_161621_163063_ IS3_61	NA	NA	NA	NA	SRR19391264
4_1621989	4_1621989_1623431_ IS3_61	NA	NA	NA	NA	SRR19391264
4_1741865	4_1741865_1742611_ IS1_316	NA	NA	NA	NA	SRR19391264
4_1755861	4_1755861_1756628_ IS1_316	NA	NA	NA	NA	SRR19391264
4_1765971	4_1765971_1766738_ IS1_316	NA	NA	NA	NA	SRR19391264
4_1801201	4_1801201_1801968_ IS1_316	NA	NA	NA	NA	SRR19391264
4_1814757	4_1814757_1815524_ IS1_316	NA	NA	NA	NA	SRR19391264
4_1835425	4_1835425_1836765_ IS4_169	NA	NA	NA	NA	SRR19391264
4_1864576	4_1864576_1865239_ IS200/IS605_138	NA	NA	NA	NA	SRR19391264
4_1883689	4_1883689_1884456_ IS1_316	NA	NA	NA	NA	SRR19391264
4_1890045	4_1890045_1890812_ IS1_316	NA	NA	NA	NA	SRR19391264
4_2363762	4_2363762_2365517_ IS200/IS605_138	NA	NA	NA	NA	SRR19391264
4_2402055	4_2402055_2403312_ IS3_168	NA	NA	NA	NA	SRR19391264
4_2509501	4_2509501_2510268_ IS1_316	NA	NA	NA	NA	SRR19391264
4_256964	4_256964_258254_ ISAS1_192	NA	NA	NA	NA	SRR19391264
4_2623795	4_2623795_2625120_ IS3_255	NA	NA	NA	NA	SRR19391264
4_2647646	4_2647646_2648955_ IS3_168	NA	NA	NA	NA	SRR19391264
4_2730171	4_2730171_2730938_ IS1_316	NA	NA	NA	NA	SRR19391264
4_30411	4_30411_31752_ ISL3_158	NA	NA	NA	NA	SRR19391264
4_3136897	4_3136897_3138186_ ISAS1_192	NA	NA	NA	NA	SRR19391264
4_3283917	4_3283917_3284736_ IS6_292	NA	NA	NA	NA	SRR19391264
4_3522576	4_3522576_3523889_ IS3_255	NA	NA	NA	NA	SRR19391264
4_3582238	4_3582238_3583547_ IS3_168	NA	NA	NA	NA	SRR19391264
4_3660791	4_3660791_3662070_ ISAS1_192	NA	NA	NA	NA	SRR19391264
4_3918195	4_3918195_3919535_ IS4_169	NA	NA	NA	NA	SRR19391264
4_3988568	4_3988568_3989334_ IS1_316	NA	NA	NA	NA	SRR19391264
4_4008458	4_4008458_4009223_ IS1_316	NA	NA	NA	NA	SRR19391264
4_4019988	4_4019988_4020755_ IS1_316	NA	NA	NA	NA	SRR19391264
4_4026753	4_4026753_4028010_ IS3_168	NA	NA	NA	NA	SRR19391264
4_4028695	4_4028695_4030003_ IS3_168	NA	NA	NA	NA	SRR19391264
4_4123745	4_4123745_4124512_ IS1_316	NA	NA	NA	NA	SRR19391264
4_4299197	4_4299197_4299964_ IS1_316	NA	NA	NA	NA	SRR19391264
4_466678	4_466678_468901_ IS5_222	NA	NA	NA	NA	SRR19391264
4_514700	4_514700_516009_ IS3_168	NA	NA	NA	NA	SRR19391264
4_992833	4_992833_994172_ IS4_169	NA	NA	NA	NA	SRR19391264
tig00000001	NA	NA	NA	NA	NA	SRR10971019
tig00000001	IS21_259	IS21	1899	1	partial_insertion_sequence_element	SRR10971019
tig00000001	IS3_61	IS3	1451	1	complete_insertion_sequence_element	SRR10971019
tig00000001	NA	NA	NA	NA	NA	SRR10971019
tig00000001	IS5_112	IS5	1201	12	complete_insertion_sequence_element	SRR10971019
tig00000001	ISAS1_192	ISAS1	1291	3	complete_insertion_sequence_element	SRR10971019
tig00000001	IS1_316	IS1	768	9	complete_insertion_sequence_element	SRR10971019
tig00000001	ISNCY_229	ISNCY	1353	1	complete_insertion_sequence_element	SRR10971019
tig00000001	NA	NA	NA	NA	NA	SRR10971019
tig00000001	IS5_112	IS5	1201	12	complete_insertion_sequence_element	SRR10971019
tig00000001	IS3_255	IS3	1314	7	complete_insertion_sequence_element	SRR10971019
tig00000001	IS5_112	IS5	1201	12	complete_insertion_sequence_element	SRR10971019
tig00000001	IS3_255	IS3	1314	7	complete_insertion_sequence_element	SRR10971019
tig00000001	IS4_169	IS4	1365	3	complete_insertion_sequence_element	SRR10971019
tig00000001	NA	NA	NA	NA	NA	SRR10971019
tig00000001	ISNCY_229	ISNCY	1439	1	partial_insertion_sequence_element	SRR10971019
tig00000001	NA	NA	NA	NA	NA	SRR10971019
tig00000001	ISNCY_229	ISNCY	1655	1	partial_insertion_sequence_element	SRR10971019
tig00000001	NA	NA	NA	NA	NA	SRR10971019
tig00000001	IS5_112	IS5	1195	12	complete_insertion_sequence_element	SRR10971019
tig00000001	IS3_168	IS3	1258	5	complete_insertion_sequence_element	SRR10971019
tig00000001	IS5_112	IS5	1201	12	complete_insertion_sequence_element	SRR10971019
tig00000001	IS3_255	IS3	1314	7	complete_insertion_sequence_element	SRR10971019
tig00000001	IS5_112	IS5	1201	12	complete_insertion_sequence_element	SRR10971019
tig00000001	NA	NA	NA	NA	NA	SRR10971019
tig00000001	IS1_316	IS1	768	9	complete_insertion_sequence_element	SRR10971019
tig00000001	NA	NA	NA	NA	NA	SRR10971019
tig00000001	IS1_316	IS1	768	9	complete_insertion_sequence_element	SRR10971019
tig00000001	NA	NA	NA	NA	NA	SRR10971019
tig00000001	IS3_255	IS3	706	7	partial_insertion_sequence_element	SRR10971019
tig00000001	ISAS1_192	ISAS1	1291	3	complete_insertion_sequence_element	SRR10971019
tig00000001	NA	NA	NA	NA	NA	SRR10971019
tig00000001	ISAS1_192	ISAS1	1683	1	complete_insertion_sequence_element	SRR10971019
tig00000001	NA	NA	NA	NA	NA	SRR10971019
tig00000001	NA	NA	NA	NA	NA	SRR10971019
tig00000001	IS200/IS605_138	IS200/IS605	1709	1	complete_insertion_sequence_element	SRR10971019
tig00000001	IS30_173	IS30	1221	3	complete_insertion_sequence_element	SRR10971019
tig00000001	IS3_255	IS3	1314	7	complete_insertion_sequence_element	SRR10971019
tig00000001	IS5_112	IS5	1196	12	complete_insertion_sequence_element	SRR10971019
tig00000001	IS21_259	IS21	2366	1	partial_insertion_sequence_element	SRR10971019
tig00000001	NA	NA	NA	NA	NA	SRR10971019
tig00000001	IS5_112	IS5	1201	12	complete_insertion_sequence_element	SRR10971019
tig00000001	IS5_112	IS5	1201	12	complete_insertion_sequence_element	SRR10971019
tig00000001	IS4_463|IS4||protein:plasmid:123269	IS4	1035	1	partial_insertion_sequence_element	SRR10971019
tig00000001	NA	NA	NA	NA	NA	SRR10971019
tig00000001	IS3_168	IS3	1258	5	complete_insertion_sequence_element	SRR10971019
tig00000001	NA	NA	NA	NA	NA	SRR10971019
tig00000001	IS1_316	IS1	768	9	complete_insertion_sequence_element	SRR10971019
tig00000001	ISAS1_192	ISAS1	762	1	partial_insertion_sequence_element	SRR10971019
tig00000001	NA	NA	NA	NA	NA	SRR10971019
tig00000001	ISAS1_192	ISAS1	1290	3	complete_insertion_sequence_element	SRR10971019
tig00000001	ISAS1_192	ISAS1	255	1	partial_insertion_sequence_element	SRR10971019
tig00000001	IS5_112	IS5	1201	12	complete_insertion_sequence_element	SRR10971019
tig00000001	IS4_169	IS4	1365	3	complete_insertion_sequence_element	SRR10971019
tig00000001	NA	NA	NA	NA	NA	SRR10971019
tig00000001	IS5_112	IS5	1201	12	complete_insertion_sequence_element	SRR10971019
tig00000001	IS3_168	IS3	1258	5	complete_insertion_sequence_element	SRR10971019
tig00000001	IS481_213	IS481	1340	1	complete_insertion_sequence_element	SRR10971019
tig00000001	NA	NA	NA	NA	NA	SRR10971019
tig00000001	IS3_168	IS3	1258	5	complete_insertion_sequence_element	SRR10971019
tig00000001	NA	NA	NA	NA	NA	SRR10971019
tig00000001	IS3_255	IS3	1314	7	complete_insertion_sequence_element	SRR10971019
tig00000001	NA	NA	NA	NA	NA	SRR10971019
tig00000001	IS3_168	IS3	1252	5	complete_insertion_sequence_element	SRR10971019
tig00000001	NA	NA	NA	NA	NA	SRR10971019
tig00000001	IS1_316	IS1	768	9	complete_insertion_sequence_element	SRR10971019
tig00000001	IS481_178|IS481||protein:plasmid:28190	IS481	1244	1	partial_insertion_sequence_element	SRR10971019
tig00000001	NA	NA	NA	NA	NA	SRR10971019
tig00000001	IS3_472	IS3	769	1	partial_insertion_sequence_element	SRR10971019
tig00000001	NA	NA	NA	NA	NA	SRR10971019
tig00000001	IS1_316	IS1	768	9	complete_insertion_sequence_element	SRR10971019
tig00000001	IS5_112	IS5	1195	12	complete_insertion_sequence_element	SRR10971019
tig00000001	IS30_173	IS30	1221	3	complete_insertion_sequence_element	SRR10971019
tig00000001	NA	NA	NA	NA	NA	SRR10971019
tig00000001	IS1_316	IS1	768	9	complete_insertion_sequence_element	SRR10971019
tig00000001	NA	NA	NA	NA	NA	SRR10971019
tig00000001	ISAS1_192	ISAS1	225	1	partial_insertion_sequence_element	SRR10971019
tig00000001	NA	NA	NA	NA	NA	SRR10971019
tig00000001	ISNCY_229	ISNCY	1088	1	complete_insertion_sequence_element	SRR10971019
tig00000001	IS1_316	IS1	768	9	complete_insertion_sequence_element	SRR10971019
tig00000001	NA	NA	NA	NA	NA	SRR10971019
tig00000001	IS4_169	IS4	1365	3	complete_insertion_sequence_element	SRR10971019
tig00000001	NA	NA	NA	NA	NA	SRR10971019
tig00000001	IS21_259	IS21	971	1	partial_insertion_sequence_element	SRR10971019
tig00000001	NA	NA	NA	NA	NA	SRR10971019
tig00000001	NA	NA	NA	NA	NA	SRR10971019
tig00000001	ISNCY_229	ISNCY	888	1	complete_insertion_sequence_element	SRR10971019
tig00000001	IS1_316	IS1	768	9	complete_insertion_sequence_element	SRR10971019
tig00000001	NA	NA	NA	NA	NA	SRR10971019
tig00000001	IS3_176	IS3	1016	1	complete_insertion_sequence_element	SRR10971019
tig00000001	IS30_173	IS30	1221	3	complete_insertion_sequence_element	SRR10971019
tig00000001	IS3_461	IS3	1063	1	complete_insertion_sequence_element	SRR10971019
tig00000001	NA	NA	NA	NA	NA	SRR10971019
tig00000001	IS4_107	IS4	1426	1	complete_insertion_sequence_element	SRR10971019
tig00000001	NA	NA	NA	NA	NA	SRR10971019
tig00000001	IS66_345	IS66	1407	1	partial_insertion_sequence_element	SRR10971019
tig00000001	NA	NA	NA	NA	NA	SRR10971019
tig00000001	IS3_255	IS3	1314	7	complete_insertion_sequence_element	SRR10971019
tig00000001	NA	NA	NA	NA	NA	SRR10971019
tig00000001_1593617	tig00000001_1593617_1594811_ IS5_112	NA	NA	NA	NA	SRR10971019
tig00000001_1712302	tig00000001_1712302_1713559_ IS3_168	NA	NA	NA	NA	SRR10971019
tig00000001_1780784	tig00000001_1780784_1781984_ IS5_112	NA	NA	NA	NA	SRR10971019
tig00000001_1813468	tig00000001_1813468_1814781_ IS3_255	NA	NA	NA	NA	SRR10971019
tig00000001_2232959	tig00000001_2232959_2233664_ IS3_255	NA	NA	NA	NA	SRR10971019
tig00000001_230497	tig00000001_230497_231697_ IS5_112	NA	NA	NA	NA	SRR10971019
tig00000001_2413991	tig00000001_2413991_2415211_ IS30_173	NA	NA	NA	NA	SRR10971019
tig00000001_2415276	tig00000001_2415276_2416589_ IS3_255	NA	NA	NA	NA	SRR10971019
tig00000001_2455713	tig00000001_2455713_2456908_ IS5_112	NA	NA	NA	NA	SRR10971019
tig00000001_2487266	tig00000001_2487266_2488466_ IS5_112	NA	NA	NA	NA	SRR10971019
tig00000001_258206	tig00000001_258206_259496_ ISAS1_192	NA	NA	NA	NA	SRR10971019
tig00000001_2583811	tig00000001_2583811_2585011_ IS5_112	NA	NA	NA	NA	SRR10971019
tig00000001_2834143	tig00000001_2834143_2834910_ IS1_316	NA	NA	NA	NA	SRR10971019
tig00000001_299535	tig00000001_299535_300302_ IS1_316	NA	NA	NA	NA	SRR10971019
tig00000001_3146717	tig00000001_3146717_3148006_ ISAS1_192	NA	NA	NA	NA	SRR10971019
tig00000001_3195640	tig00000001_3195640_3196840_ IS5_112	NA	NA	NA	NA	SRR10971019
tig00000001_3308900	tig00000001_3308900_3310100_ IS5_112	NA	NA	NA	NA	SRR10971019
tig00000001_3316654	tig00000001_3316654_3317911_ IS3_168	NA	NA	NA	NA	SRR10971019
tig00000001_3593287	tig00000001_3593287_3594054_ IS1_316	NA	NA	NA	NA	SRR10971019
tig00000001_3604758	tig00000001_3604758_3605525_ IS1_316	NA	NA	NA	NA	SRR10971019
tig00000001_3609539	tig00000001_3609539_3610733_ IS5_112	NA	NA	NA	NA	SRR10971019
[truncated: 245 more rows]
