# Supplementary material for: StrainCascade: An automated, modular workflow for high-throughput long-read bacterial genome reconstruction and characterization
Source: iScience. 2026 Jun 4;29(6):116189. doi: 10.1016/j.isci.2026.116189 (PMC13266145; doi:10.1016/j.isci.2026.116189)
Supplement: Table S7. The length of the pathogenicity island identified in E. coli strains [file mmc8.xlsx]

## Sheet: Sheet1
Table S7. The length of pathogenicity island identified in E.coli strains.
Length (bp)	Source file (islandpath)	SRA number
5840	SRR17879842.unaligned_results_genomic_island_identification_islandpath.gff3	SRR17879842
4609	SRR17879842.unaligned_results_genomic_island_identification_islandpath.gff3	SRR17879842
9534	SRR17879842.unaligned_results_genomic_island_identification_islandpath.gff3	SRR17879842
7479	SRR17879842.unaligned_results_genomic_island_identification_islandpath.gff3	SRR17879842
10792	SRR17879842.unaligned_results_genomic_island_identification_islandpath.gff3	SRR17879842
47360	SRR17879842.unaligned_results_genomic_island_identification_islandpath.gff3	SRR17879842
7665	SRR17879842.unaligned_results_genomic_island_identification_islandpath.gff3	SRR17879842
9533	SRR17879842.unaligned_results_genomic_island_identification_islandpath.gff3	SRR17879842
14740	SRR17879842.unaligned_results_genomic_island_identification_islandpath.gff3	SRR17879842
10175	SRR17879842.unaligned_results_genomic_island_identification_islandpath.gff3	SRR17879842
14384	SRR17879842.unaligned_results_genomic_island_identification_islandpath.gff3	SRR17879842
25977	SRR17879842.unaligned_results_genomic_island_identification_islandpath.gff3	SRR17879842
9719	SRR17879842.unaligned_results_genomic_island_identification_islandpath.gff3	SRR17879842
26644	SRR17879842.unaligned_results_genomic_island_identification_islandpath.gff3	SRR17879842
7506	SRR17879842.unaligned_results_genomic_island_identification_islandpath.gff3	SRR17879842
30944	SRR17879842.unaligned_results_genomic_island_identification_islandpath.gff3	SRR17879842
23734	SRR17879842.unaligned_results_genomic_island_identification_islandpath.gff3	SRR17879842
5893	ERR2137852.unaligned_results_genomic_island_identification_islandpath.gff3	ERR2137852
4450	ERR2137852.unaligned_results_genomic_island_identification_islandpath.gff3	ERR2137852
8623	ERR2137852.unaligned_results_genomic_island_identification_islandpath.gff3	ERR2137852
5469	ERR2137852.unaligned_results_genomic_island_identification_islandpath.gff3	ERR2137852
14676	ERR2137852.unaligned_results_genomic_island_identification_islandpath.gff3	ERR2137852
44691	ERR2137852.unaligned_results_genomic_island_identification_islandpath.gff3	ERR2137852
6667	ERR2137852.unaligned_results_genomic_island_identification_islandpath.gff3	ERR2137852
8661	ERR2137852.unaligned_results_genomic_island_identification_islandpath.gff3	ERR2137852
15167	ERR2137852.unaligned_results_genomic_island_identification_islandpath.gff3	ERR2137852
1587	ERR2137852.unaligned_results_genomic_island_identification_islandpath.gff3	ERR2137852
3894	ERR2137852.unaligned_results_genomic_island_identification_islandpath.gff3	ERR2137852
5344	ERR2137852.unaligned_results_genomic_island_identification_islandpath.gff3	ERR2137852
4196	ERR2137852.unaligned_results_genomic_island_identification_islandpath.gff3	ERR2137852
5081	ERR2137852.unaligned_results_genomic_island_identification_islandpath.gff3	ERR2137852
3301	ERR2137852.unaligned_results_genomic_island_identification_islandpath.gff3	ERR2137852
25774	ERR2137852.unaligned_results_genomic_island_identification_islandpath.gff3	ERR2137852
9354	ERR2137852.unaligned_results_genomic_island_identification_islandpath.gff3	ERR2137852
3616	ERR2137852.unaligned_results_genomic_island_identification_islandpath.gff3	ERR2137852
18981	ERR2137852.unaligned_results_genomic_island_identification_islandpath.gff3	ERR2137852
5195	ERR2137852.unaligned_results_genomic_island_identification_islandpath.gff3	ERR2137852
11225	ERR2137852.unaligned_results_genomic_island_identification_islandpath.gff3	ERR2137852
6777	ERR2137852.unaligned_results_genomic_island_identification_islandpath.gff3	ERR2137852
24387	ERR2137852.unaligned_results_genomic_island_identification_islandpath.gff3	ERR2137852
10389	ERR2137852.unaligned_results_genomic_island_identification_islandpath.gff3	ERR2137852
11876	ERR2137852.unaligned_results_genomic_island_identification_islandpath.gff3	ERR2137852
14474	SRR10032545.unaligned_results_genomic_island_identification_islandpath.gff3	SRR10032545
8800	SRR10032545.unaligned_results_genomic_island_identification_islandpath.gff3	SRR10032545
23840	SRR10032545.unaligned_results_genomic_island_identification_islandpath.gff3	SRR10032545
11758	SRR10032545.unaligned_results_genomic_island_identification_islandpath.gff3	SRR10032545
8898	SRR10032545.unaligned_results_genomic_island_identification_islandpath.gff3	SRR10032545
5310	SRR10032545.unaligned_results_genomic_island_identification_islandpath.gff3	SRR10032545
16778	SRR10032545.unaligned_results_genomic_island_identification_islandpath.gff3	SRR10032545
2682	SRR10032545.unaligned_results_genomic_island_identification_islandpath.gff3	SRR10032545
8056	SRR10032545.unaligned_results_genomic_island_identification_islandpath.gff3	SRR10032545
46241	SRR10032545.unaligned_results_genomic_island_identification_islandpath.gff3	SRR10032545
4268	SRR10032545.unaligned_results_genomic_island_identification_islandpath.gff3	SRR10032545
4300	SRR10032545.unaligned_results_genomic_island_identification_islandpath.gff3	SRR10032545
10970	SRR10032545.unaligned_results_genomic_island_identification_islandpath.gff3	SRR10032545
14283	SRR10032545.unaligned_results_genomic_island_identification_islandpath.gff3	SRR10032545
4235	SRR10032545.unaligned_results_genomic_island_identification_islandpath.gff3	SRR10032545
7731	SRR10032545.unaligned_results_genomic_island_identification_islandpath.gff3	SRR10032545
7265	SRR10032545.unaligned_results_genomic_island_identification_islandpath.gff3	SRR10032545
6850	SRR10032545.unaligned_results_genomic_island_identification_islandpath.gff3	SRR10032545
4019	SRR10032545.unaligned_results_genomic_island_identification_islandpath.gff3	SRR10032545
25644	SRR10032545.unaligned_results_genomic_island_identification_islandpath.gff3	SRR10032545
9624	SRR10032545.unaligned_results_genomic_island_identification_islandpath.gff3	SRR10032545
8492	SRR10032545.unaligned_results_genomic_island_identification_islandpath.gff3	SRR10032545
11231	SRR10032545.unaligned_results_genomic_island_identification_islandpath.gff3	SRR10032545
5320	SRR10032545.unaligned_results_genomic_island_identification_islandpath.gff3	SRR10032545
10899	SRR10032545.unaligned_results_genomic_island_identification_islandpath.gff3	SRR10032545
13281	SRR10032545.unaligned_results_genomic_island_identification_islandpath.gff3	SRR10032545
5840	SRR26661811.unaligned_results_genomic_island_identification_islandpath.gff3	SRR26661811
4610	SRR26661811.unaligned_results_genomic_island_identification_islandpath.gff3	SRR26661811
9535	SRR26661811.unaligned_results_genomic_island_identification_islandpath.gff3	SRR26661811
6229	SRR26661811.unaligned_results_genomic_island_identification_islandpath.gff3	SRR26661811
11750	SRR26661811.unaligned_results_genomic_island_identification_islandpath.gff3	SRR26661811
47373	SRR26661811.unaligned_results_genomic_island_identification_islandpath.gff3	SRR26661811
8552	SRR26661811.unaligned_results_genomic_island_identification_islandpath.gff3	SRR26661811
9535	SRR26661811.unaligned_results_genomic_island_identification_islandpath.gff3	SRR26661811
15969	SRR26661811.unaligned_results_genomic_island_identification_islandpath.gff3	SRR26661811
10175	SRR26661811.unaligned_results_genomic_island_identification_islandpath.gff3	SRR26661811
18987	SRR26661811.unaligned_results_genomic_island_identification_islandpath.gff3	SRR26661811
24247	SRR26661811.unaligned_results_genomic_island_identification_islandpath.gff3	SRR26661811
9718	SRR26661811.unaligned_results_genomic_island_identification_islandpath.gff3	SRR26661811
19529	SRR26661811.unaligned_results_genomic_island_identification_islandpath.gff3	SRR26661811
7680	SRR26661811.unaligned_results_genomic_island_identification_islandpath.gff3	SRR26661811
14589	SRR26661811.unaligned_results_genomic_island_identification_islandpath.gff3	SRR26661811
11966	SRR26661811.unaligned_results_genomic_island_identification_islandpath.gff3	SRR26661811
23738	SRR26661811.unaligned_results_genomic_island_identification_islandpath.gff3	SRR26661811
5841	SRR26661812.unaligned_results_genomic_island_identification_islandpath.gff3	SRR26661812
9534	SRR26661812.unaligned_results_genomic_island_identification_islandpath.gff3	SRR26661812
6145	SRR26661812.unaligned_results_genomic_island_identification_islandpath.gff3	SRR26661812
11749	SRR26661812.unaligned_results_genomic_island_identification_islandpath.gff3	SRR26661812
47370	SRR26661812.unaligned_results_genomic_island_identification_islandpath.gff3	SRR26661812
16789	SRR26661812.unaligned_results_genomic_island_identification_islandpath.gff3	SRR26661812
9620	SRR26661812.unaligned_results_genomic_island_identification_islandpath.gff3	SRR26661812
14742	SRR26661812.unaligned_results_genomic_island_identification_islandpath.gff3	SRR26661812
11017	SRR26661812.unaligned_results_genomic_island_identification_islandpath.gff3	SRR26661812
18989	SRR26661812.unaligned_results_genomic_island_identification_islandpath.gff3	SRR26661812
27091	SRR26661812.unaligned_results_genomic_island_identification_islandpath.gff3	SRR26661812
9718	SRR26661812.unaligned_results_genomic_island_identification_islandpath.gff3	SRR26661812
25927	SRR26661812.unaligned_results_genomic_island_identification_islandpath.gff3	SRR26661812
9104	SRR26661812.unaligned_results_genomic_island_identification_islandpath.gff3	SRR26661812
30027	SRR26661812.unaligned_results_genomic_island_identification_islandpath.gff3	SRR26661812
11967	SRR26661812.unaligned_results_genomic_island_identification_islandpath.gff3	SRR26661812
23738	SRR26661812.unaligned_results_genomic_island_identification_islandpath.gff3	SRR26661812
5840	SRR26661813.unaligned_results_genomic_island_identification_islandpath.gff3	SRR26661813
9534	SRR26661813.unaligned_results_genomic_island_identification_islandpath.gff3	SRR26661813
6976	SRR26661813.unaligned_results_genomic_island_identification_islandpath.gff3	SRR26661813
10058	SRR26661813.unaligned_results_genomic_island_identification_islandpath.gff3	SRR26661813
55867	SRR26661813.unaligned_results_genomic_island_identification_islandpath.gff3	SRR26661813
7420	SRR26661813.unaligned_results_genomic_island_identification_islandpath.gff3	SRR26661813
9619	SRR26661813.unaligned_results_genomic_island_identification_islandpath.gff3	SRR26661813
15969	SRR26661813.unaligned_results_genomic_island_identification_islandpath.gff3	SRR26661813
11792	SRR26661813.unaligned_results_genomic_island_identification_islandpath.gff3	SRR26661813
18986	SRR26661813.unaligned_results_genomic_island_identification_islandpath.gff3	SRR26661813
7187	SRR26661813.unaligned_results_genomic_island_identification_islandpath.gff3	SRR26661813
24246	SRR26661813.unaligned_results_genomic_island_identification_islandpath.gff3	SRR26661813
9718	SRR26661813.unaligned_results_genomic_island_identification_islandpath.gff3	SRR26661813
25925	SRR26661813.unaligned_results_genomic_island_identification_islandpath.gff3	SRR26661813
7678	SRR26661813.unaligned_results_genomic_island_identification_islandpath.gff3	SRR26661813
13820	SRR26661813.unaligned_results_genomic_island_identification_islandpath.gff3	SRR26661813
11970	SRR26661813.unaligned_results_genomic_island_identification_islandpath.gff3	SRR26661813
23738	SRR26661813.unaligned_results_genomic_island_identification_islandpath.gff3	SRR26661813
39575	SRR26661814.unaligned_results_genomic_island_identification_islandpath.gff3	SRR26661814
4531	SRR26661814.unaligned_results_genomic_island_identification_islandpath.gff3	SRR26661814
9120	SRR26661814.unaligned_results_genomic_island_identification_islandpath.gff3	SRR26661814
13235	SRR26661814.unaligned_results_genomic_island_identification_islandpath.gff3	SRR26661814
3984	SRR26661814.unaligned_results_genomic_island_identification_islandpath.gff3	SRR26661814
15426	SRR26661814.unaligned_results_genomic_island_identification_islandpath.gff3	SRR26661814
9270	SRR26661814.unaligned_results_genomic_island_identification_islandpath.gff3	SRR26661814
19887	SRR26661814.unaligned_results_genomic_island_identification_islandpath.gff3	SRR26661814
7678	SRR26661814.unaligned_results_genomic_island_identification_islandpath.gff3	SRR26661814
5439	SRR26661814.unaligned_results_genomic_island_identification_islandpath.gff3	SRR26661814
4865	SRR26661814.unaligned_results_genomic_island_identification_islandpath.gff3	SRR26661814
23421	SRR26661814.unaligned_results_genomic_island_identification_islandpath.gff3	SRR26661814
1829	SRR26661815.unaligned_results_genomic_island_identification_islandpath.gff3	SRR26661815
3966	SRR26661816.unaligned_results_genomic_island_identification_islandpath.gff3	SRR26661816
12108	SRR26661816.unaligned_results_genomic_island_identification_islandpath.gff3	SRR26661816
24500	SRR26661816.unaligned_results_genomic_island_identification_islandpath.gff3	SRR26661816
10605	SRR26661816.unaligned_results_genomic_island_identification_islandpath.gff3	SRR26661816
11913	SRR26661816.unaligned_results_genomic_island_identification_islandpath.gff3	SRR26661816
16001	SRR26661816.unaligned_results_genomic_island_identification_islandpath.gff3	SRR26661816
7505	SRR26661816.unaligned_results_genomic_island_identification_islandpath.gff3	SRR26661816
21772	SRR26661816.unaligned_results_genomic_island_identification_islandpath.gff3	SRR26661816
3038	SRR26661816.unaligned_results_genomic_island_identification_islandpath.gff3	SRR26661816
5840	SRR26661817.unaligned_results_genomic_island_identification_islandpath.gff3	SRR26661817
9415	SRR26661817.unaligned_results_genomic_island_identification_islandpath.gff3	SRR26661817
7165	SRR26661817.unaligned_results_genomic_island_identification_islandpath.gff3	SRR26661817
10061	SRR26661817.unaligned_results_genomic_island_identification_islandpath.gff3	SRR26661817
47372	SRR26661817.unaligned_results_genomic_island_identification_islandpath.gff3	SRR26661817
10950	SRR26661817.unaligned_results_genomic_island_identification_islandpath.gff3	SRR26661817
9535	SRR26661817.unaligned_results_genomic_island_identification_islandpath.gff3	SRR26661817
14742	SRR26661817.unaligned_results_genomic_island_identification_islandpath.gff3	SRR26661817
10177	SRR26661817.unaligned_results_genomic_island_identification_islandpath.gff3	SRR26661817
18989	SRR26661817.unaligned_results_genomic_island_identification_islandpath.gff3	SRR26661817
24245	SRR26661817.unaligned_results_genomic_island_identification_islandpath.gff3	SRR26661817
9719	SRR26661817.unaligned_results_genomic_island_identification_islandpath.gff3	SRR26661817
45057	SRR26661817.unaligned_results_genomic_island_identification_islandpath.gff3	SRR26661817
9104	SRR26661817.unaligned_results_genomic_island_identification_islandpath.gff3	SRR26661817
14588	SRR26661817.unaligned_results_genomic_island_identification_islandpath.gff3	SRR26661817
11965	SRR26661817.unaligned_results_genomic_island_identification_islandpath.gff3	SRR26661817
23741	SRR26661817.unaligned_results_genomic_island_identification_islandpath.gff3	SRR26661817
5838	SRR26661818.unaligned_results_genomic_island_identification_islandpath.gff3	SRR26661818
5011	SRR26661818.unaligned_results_genomic_island_identification_islandpath.gff3	SRR26661818
9534	SRR26661818.unaligned_results_genomic_island_identification_islandpath.gff3	SRR26661818
7166	SRR26661818.unaligned_results_genomic_island_identification_islandpath.gff3	SRR26661818
12484	SRR26661818.unaligned_results_genomic_island_identification_islandpath.gff3	SRR26661818
47357	SRR26661818.unaligned_results_genomic_island_identification_islandpath.gff3	SRR26661818
15475	SRR26661818.unaligned_results_genomic_island_identification_islandpath.gff3	SRR26661818
9533	SRR26661818.unaligned_results_genomic_island_identification_islandpath.gff3	SRR26661818
14739	SRR26661818.unaligned_results_genomic_island_identification_islandpath.gff3	SRR26661818
10951	SRR26661818.unaligned_results_genomic_island_identification_islandpath.gff3	SRR26661818
18984	SRR26661818.unaligned_results_genomic_island_identification_islandpath.gff3	SRR26661818
25979	SRR26661818.unaligned_results_genomic_island_identification_islandpath.gff3	SRR26661818
11791	SRR26661818.unaligned_results_genomic_island_identification_islandpath.gff3	SRR26661818
45724	SRR26661818.unaligned_results_genomic_island_identification_islandpath.gff3	SRR26661818
10062	SRR26661818.unaligned_results_genomic_island_identification_islandpath.gff3	SRR26661818
15465	SRR26661818.unaligned_results_genomic_island_identification_islandpath.gff3	SRR26661818
11965	SRR26661818.unaligned_results_genomic_island_identification_islandpath.gff3	SRR26661818
23729	SRR26661818.unaligned_results_genomic_island_identification_islandpath.gff3	SRR26661818
2124464	SRR30672348.unaligned_results_genomic_island_identification_islandpath.gff3	SRR30672348
74059	240126_hifi_reads_NL0006_results_genomic_island_identification_islandpath.gff3	NL0006
19690	240126_hifi_reads_NL0006_results_genomic_island_identification_islandpath.gff3	NL0006
37751	240126_hifi_reads_NL0006_results_genomic_island_identification_islandpath.gff3	NL0006
61353	240126_hifi_reads_NL0006_results_genomic_island_identification_islandpath.gff3	NL0006
16026	240126_hifi_reads_NL0006_results_genomic_island_identification_islandpath.gff3	NL0006
37465	240126_hifi_reads_NL0006_results_genomic_island_identification_islandpath.gff3	NL0006
7185	240126_hifi_reads_NL0006_results_genomic_island_identification_islandpath.gff3	NL0006
29096	240126_hifi_reads_NL0006_results_genomic_island_identification_islandpath.gff3	NL0006
6159	240126_hifi_reads_NL0006_results_genomic_island_identification_islandpath.gff3	NL0006
18975	240126_hifi_reads_NL0006_results_genomic_island_identification_islandpath.gff3	NL0006
27727	240126_hifi_reads_NL0006_results_genomic_island_identification_islandpath.gff3	NL0006
13478	240126_hifi_reads_NL0006_results_genomic_island_identification_islandpath.gff3	NL0006
27118	240126_hifi_reads_NL0006_results_genomic_island_identification_islandpath.gff3	NL0006
93138	240126_hifi_reads_NL0006_results_genomic_island_identification_islandpath.gff3	NL0006
28561	240126_hifi_reads_NL0006_results_genomic_island_identification_islandpath.gff3	NL0006
59780	240126_hifi_reads_NL0006_results_genomic_island_identification_islandpath.gff3	NL0006
16534	240126_hifi_reads_NL0006_results_genomic_island_identification_islandpath.gff3	NL0006
27648	SRR19391264.unaligned_results_genomic_island_identification_islandpath.gff3	SRR19391264
7573	SRR19391264.unaligned_results_genomic_island_identification_islandpath.gff3	SRR19391264
8657	SRR10971019.unaligned_results_genomic_island_identification_islandpath.gff3	SRR10971019
3906	SRR10971019.unaligned_results_genomic_island_identification_islandpath.gff3	SRR10971019
7779	SRR10971019.unaligned_results_genomic_island_identification_islandpath.gff3	SRR10971019
10065	SRR10971019.unaligned_results_genomic_island_identification_islandpath.gff3	SRR10971019
47396	SRR10971019.unaligned_results_genomic_island_identification_islandpath.gff3	SRR10971019
12329	SRR10971019.unaligned_results_genomic_island_identification_islandpath.gff3	SRR10971019
10581	SRR10971019.unaligned_results_genomic_island_identification_islandpath.gff3	SRR10971019
14999	SRR10971019.unaligned_results_genomic_island_identification_islandpath.gff3	SRR10971019
13350	SRR10971019.unaligned_results_genomic_island_identification_islandpath.gff3	SRR10971019
7039	SRR10971019.unaligned_results_genomic_island_identification_islandpath.gff3	SRR10971019
19456	SRR10971019.unaligned_results_genomic_island_identification_islandpath.gff3	SRR10971019
27100	SRR10971019.unaligned_results_genomic_island_identification_islandpath.gff3	SRR10971019
9720	SRR10971019.unaligned_results_genomic_island_identification_islandpath.gff3	SRR10971019
9438	SRR10971019.unaligned_results_genomic_island_identification_islandpath.gff3	SRR10971019
47762	SRR10971019.unaligned_results_genomic_island_identification_islandpath.gff3	SRR10971019
10065	SRR10971019.unaligned_results_genomic_island_identification_islandpath.gff3	SRR10971019
32967	SRR10971019.unaligned_results_genomic_island_identification_islandpath.gff3	SRR10971019
11974	SRR10971019.unaligned_results_genomic_island_identification_islandpath.gff3	SRR10971019
7773	SRR10971019.unaligned_results_genomic_island_identification_islandpath.gff3	SRR10971019
25271	SRR10971019.unaligned_results_genomic_island_identification_islandpath.gff3	SRR10971019
6094	SRR19043792.unaligned_results_genomic_island_identification_islandpath.gff3	SRR19043792
8657	SRR23036727.unaligned_results_genomic_island_identification_islandpath.gff3	SRR23036727
3906	SRR23036727.unaligned_results_genomic_island_identification_islandpath.gff3	SRR23036727
7779	SRR23036727.unaligned_results_genomic_island_identification_islandpath.gff3	SRR23036727
10065	SRR23036727.unaligned_results_genomic_island_identification_islandpath.gff3	SRR23036727
47396	SRR23036727.unaligned_results_genomic_island_identification_islandpath.gff3	SRR23036727
12329	SRR23036727.unaligned_results_genomic_island_identification_islandpath.gff3	SRR23036727
10581	SRR23036727.unaligned_results_genomic_island_identification_islandpath.gff3	SRR23036727
14999	SRR23036727.unaligned_results_genomic_island_identification_islandpath.gff3	SRR23036727
13350	SRR23036727.unaligned_results_genomic_island_identification_islandpath.gff3	SRR23036727
7039	SRR23036727.unaligned_results_genomic_island_identification_islandpath.gff3	SRR23036727
19456	SRR23036727.unaligned_results_genomic_island_identification_islandpath.gff3	SRR23036727
27100	SRR23036727.unaligned_results_genomic_island_identification_islandpath.gff3	SRR23036727
9720	SRR23036727.unaligned_results_genomic_island_identification_islandpath.gff3	SRR23036727
9438	SRR23036727.unaligned_results_genomic_island_identification_islandpath.gff3	SRR23036727
47762	SRR23036727.unaligned_results_genomic_island_identification_islandpath.gff3	SRR23036727
10065	SRR23036727.unaligned_results_genomic_island_identification_islandpath.gff3	SRR23036727
32967	SRR23036727.unaligned_results_genomic_island_identification_islandpath.gff3	SRR23036727
11974	SRR23036727.unaligned_results_genomic_island_identification_islandpath.gff3	SRR23036727
7773	SRR23036727.unaligned_results_genomic_island_identification_islandpath.gff3	SRR23036727
25271	SRR23036727.unaligned_results_genomic_island_identification_islandpath.gff3	SRR23036727
