# Supplementary material for: StrainCascade: An automated, modular workflow for high-throughput long-read bacterial genome reconstruction and characterization
Source: iScience. 2026 Jun 4;29(6):116189. doi: 10.1016/j.isci.2026.116189 (PMC13266145; doi:10.1016/j.isci.2026.116189)
Supplement: Table S8. The AMR phenotypes and profiles identified in E. coli strains — The table includes the antimicrobial agent, resistance class, predicted genomic AMR phenotype, source file reference, SRA accession number, and taxonomic assignment. [file mmc9.xlsx]

## Sheet: Sheet1
Table S8. Antimicrobial resistance (AMR) phenotypes and profiles identified in E. coli strains. The table includes the antimicrobial agent, resistance class, predicted genomic AMR phenotype, source file reference, SRA accession number, and taxonomic assignment.
Antimicrobial agent resfinder	Antimicrobial agent class resfinder	Genomic AMR phenotype resfinder	AMR phenotype genetic background resfinder	Source file AMR profile resfinder	SRA number	Taxa
gentamicin	aminoglycoside	No resistance		pheno_table_SRR17879842.unaligned_AMR_identification_ResFinder.txt	SRR17879842	Escherichia coli
tobramycin	aminoglycoside	No resistance		pheno_table_SRR17879842.unaligned_AMR_identification_ResFinder.txt	SRR17879842	Escherichia coli
streptomycin	aminoglycoside	No resistance		pheno_table_SRR17879842.unaligned_AMR_identification_ResFinder.txt	SRR17879842	Escherichia coli
amikacin	aminoglycoside	No resistance		pheno_table_SRR17879842.unaligned_AMR_identification_ResFinder.txt	SRR17879842	Escherichia coli
isepamicin	aminoglycoside	No resistance		pheno_table_SRR17879842.unaligned_AMR_identification_ResFinder.txt	SRR17879842	Escherichia coli
dibekacin	aminoglycoside	No resistance		pheno_table_SRR17879842.unaligned_AMR_identification_ResFinder.txt	SRR17879842	Escherichia coli
kanamycin	aminoglycoside	No resistance		pheno_table_SRR17879842.unaligned_AMR_identification_ResFinder.txt	SRR17879842	Escherichia coli
neomycin	aminoglycoside	No resistance		pheno_table_SRR17879842.unaligned_AMR_identification_ResFinder.txt	SRR17879842	Escherichia coli
lividomycin	aminoglycoside	No resistance		pheno_table_SRR17879842.unaligned_AMR_identification_ResFinder.txt	SRR17879842	Escherichia coli
paromomycin	aminoglycoside	No resistance		pheno_table_SRR17879842.unaligned_AMR_identification_ResFinder.txt	SRR17879842	Escherichia coli
ribostamycin	aminoglycoside	No resistance		pheno_table_SRR17879842.unaligned_AMR_identification_ResFinder.txt	SRR17879842	Escherichia coli
unknown aminoglycoside	aminoglycoside	No resistance		pheno_table_SRR17879842.unaligned_AMR_identification_ResFinder.txt	SRR17879842	Escherichia coli
butiromycin	aminoglycoside	No resistance		pheno_table_SRR17879842.unaligned_AMR_identification_ResFinder.txt	SRR17879842	Escherichia coli
butirosin	aminoglycoside	No resistance		pheno_table_SRR17879842.unaligned_AMR_identification_ResFinder.txt	SRR17879842	Escherichia coli
hygromycin	aminoglycoside	No resistance		pheno_table_SRR17879842.unaligned_AMR_identification_ResFinder.txt	SRR17879842	Escherichia coli
netilmicin	aminoglycoside	No resistance		pheno_table_SRR17879842.unaligned_AMR_identification_ResFinder.txt	SRR17879842	Escherichia coli
apramycin	aminoglycoside	No resistance		pheno_table_SRR17879842.unaligned_AMR_identification_ResFinder.txt	SRR17879842	Escherichia coli
sisomicin	aminoglycoside	No resistance		pheno_table_SRR17879842.unaligned_AMR_identification_ResFinder.txt	SRR17879842	Escherichia coli
arbekacin	aminoglycoside	No resistance		pheno_table_SRR17879842.unaligned_AMR_identification_ResFinder.txt	SRR17879842	Escherichia coli
kasugamycin	aminoglycoside	No resistance		pheno_table_SRR17879842.unaligned_AMR_identification_ResFinder.txt	SRR17879842	Escherichia coli
astromicin	aminoglycoside	No resistance		pheno_table_SRR17879842.unaligned_AMR_identification_ResFinder.txt	SRR17879842	Escherichia coli
fortimicin	aminoglycoside	No resistance		pheno_table_SRR17879842.unaligned_AMR_identification_ResFinder.txt	SRR17879842	Escherichia coli
spectinomycin	aminocyclitol	No resistance		pheno_table_SRR17879842.unaligned_AMR_identification_ResFinder.txt	SRR17879842	Escherichia coli
fluoroquinolone	quinolone	No resistance		pheno_table_SRR17879842.unaligned_AMR_identification_ResFinder.txt	SRR17879842	Escherichia coli
ciprofloxacin	quinolone	No resistance		pheno_table_SRR17879842.unaligned_AMR_identification_ResFinder.txt	SRR17879842	Escherichia coli
unknown quinolone	quinolone	No resistance		pheno_table_SRR17879842.unaligned_AMR_identification_ResFinder.txt	SRR17879842	Escherichia coli
nalidixic acid	quinolone	No resistance		pheno_table_SRR17879842.unaligned_AMR_identification_ResFinder.txt	SRR17879842	Escherichia coli
amoxicillin	beta-lactam	Resistant	blaKPC-2 (blaKPC-2_AY034847), blaTEM-1B (blaTEM-1B_AY458016), blaTEM-1C (blaTEM-1C_FJ560503), blaTEM-40 (blaTEM-40_FR717535), blaTEM-1A (blaTEM-1A_HM749966)	pheno_table_SRR17879842.unaligned_AMR_identification_ResFinder.txt	SRR17879842	Escherichia coli
amoxicillin+clavulanic acid	beta-lactam	Resistant	blaKPC-2 (blaKPC-2_AY034847), blaTEM-40 (blaTEM-40_FR717535)	pheno_table_SRR17879842.unaligned_AMR_identification_ResFinder.txt	SRR17879842	Escherichia coli
ampicillin	beta-lactam	Resistant	blaKPC-2 (blaKPC-2_AY034847), blaTEM-1B (blaTEM-1B_AY458016), blaTEM-1C (blaTEM-1C_FJ560503), blaTEM-40 (blaTEM-40_FR717535), blaTEM-1A (blaTEM-1A_HM749966)	pheno_table_SRR17879842.unaligned_AMR_identification_ResFinder.txt	SRR17879842	Escherichia coli
ampicillin+clavulanic acid	beta-lactam	Resistant	blaKPC-2 (blaKPC-2_AY034847), blaTEM-40 (blaTEM-40_FR717535)	pheno_table_SRR17879842.unaligned_AMR_identification_ResFinder.txt	SRR17879842	Escherichia coli
cefepime	beta-lactam	Resistant	blaKPC-2 (blaKPC-2_AY034847)	pheno_table_SRR17879842.unaligned_AMR_identification_ResFinder.txt	SRR17879842	Escherichia coli
cefixime	beta-lactam	No resistance		pheno_table_SRR17879842.unaligned_AMR_identification_ResFinder.txt	SRR17879842	Escherichia coli
cefotaxime	beta-lactam	Resistant	blaKPC-2 (blaKPC-2_AY034847)	pheno_table_SRR17879842.unaligned_AMR_identification_ResFinder.txt	SRR17879842	Escherichia coli
cefoxitin	beta-lactam	Resistant	blaKPC-2 (blaKPC-2_AY034847)	pheno_table_SRR17879842.unaligned_AMR_identification_ResFinder.txt	SRR17879842	Escherichia coli
ceftazidime	beta-lactam	Resistant	blaKPC-2 (blaKPC-2_AY034847)	pheno_table_SRR17879842.unaligned_AMR_identification_ResFinder.txt	SRR17879842	Escherichia coli
ertapenem	beta-lactam	Resistant	blaKPC-2 (blaKPC-2_AY034847)	pheno_table_SRR17879842.unaligned_AMR_identification_ResFinder.txt	SRR17879842	Escherichia coli
imipenem	beta-lactam	Resistant	blaKPC-2 (blaKPC-2_AY034847)	pheno_table_SRR17879842.unaligned_AMR_identification_ResFinder.txt	SRR17879842	Escherichia coli
meropenem	beta-lactam	Resistant	blaKPC-2 (blaKPC-2_AY034847)	pheno_table_SRR17879842.unaligned_AMR_identification_ResFinder.txt	SRR17879842	Escherichia coli
piperacillin	beta-lactam	Resistant	blaKPC-2 (blaKPC-2_AY034847), blaTEM-1B (blaTEM-1B_AY458016), blaTEM-1C (blaTEM-1C_FJ560503), blaTEM-40 (blaTEM-40_FR717535), blaTEM-1A (blaTEM-1A_HM749966)	pheno_table_SRR17879842.unaligned_AMR_identification_ResFinder.txt	SRR17879842	Escherichia coli
piperacillin+tazobactam	beta-lactam	Resistant	blaKPC-2 (blaKPC-2_AY034847), blaTEM-40 (blaTEM-40_FR717535)	pheno_table_SRR17879842.unaligned_AMR_identification_ResFinder.txt	SRR17879842	Escherichia coli
unknown beta-lactam	beta-lactam	Resistant	blaTEM-171 (blaTEM-171_GQ149347), blaTEM-150 (blaTEM-150_AM183304)	pheno_table_SRR17879842.unaligned_AMR_identification_ResFinder.txt	SRR17879842	Escherichia coli
aztreonam	beta-lactam	Resistant	blaKPC-2 (blaKPC-2_AY034847)	pheno_table_SRR17879842.unaligned_AMR_identification_ResFinder.txt	SRR17879842	Escherichia coli
cefotaxime+clavulanic acid	beta-lactam	No resistance		pheno_table_SRR17879842.unaligned_AMR_identification_ResFinder.txt	SRR17879842	Escherichia coli
temocillin	beta-lactam	No resistance		pheno_table_SRR17879842.unaligned_AMR_identification_ResFinder.txt	SRR17879842	Escherichia coli
ticarcillin	beta-lactam	Resistant	blaKPC-2 (blaKPC-2_AY034847), blaTEM-1B (blaTEM-1B_AY458016), blaTEM-1C (blaTEM-1C_FJ560503), blaTEM-40 (blaTEM-40_FR717535), blaTEM-1A (blaTEM-1A_HM749966)	pheno_table_SRR17879842.unaligned_AMR_identification_ResFinder.txt	SRR17879842	Escherichia coli
ceftazidime+avibactam	beta-lactam	No resistance		pheno_table_SRR17879842.unaligned_AMR_identification_ResFinder.txt	SRR17879842	Escherichia coli
penicillin	beta-lactam	No resistance		pheno_table_SRR17879842.unaligned_AMR_identification_ResFinder.txt	SRR17879842	Escherichia coli
ceftriaxone	beta-lactam	No resistance		pheno_table_SRR17879842.unaligned_AMR_identification_ResFinder.txt	SRR17879842	Escherichia coli
ticarcillin+clavulanic acid	beta-lactam	Resistant	blaKPC-2 (blaKPC-2_AY034847), blaTEM-40 (blaTEM-40_FR717535)	pheno_table_SRR17879842.unaligned_AMR_identification_ResFinder.txt	SRR17879842	Escherichia coli
cephalothin	beta-lactam	Resistant	blaTEM-1B (blaTEM-1B_AY458016), blaTEM-1C (blaTEM-1C_FJ560503), blaTEM-1A (blaTEM-1A_HM749966)	pheno_table_SRR17879842.unaligned_AMR_identification_ResFinder.txt	SRR17879842	Escherichia coli
piperacillin+clavulanic acid	beta-lactam	No resistance		pheno_table_SRR17879842.unaligned_AMR_identification_ResFinder.txt	SRR17879842	Escherichia coli
ceftiofur	under_development	No resistance		pheno_table_SRR17879842.unaligned_AMR_identification_ResFinder.txt	SRR17879842	Escherichia coli
sulfamethoxazole	folate pathway antagonist	No resistance		pheno_table_SRR17879842.unaligned_AMR_identification_ResFinder.txt	SRR17879842	Escherichia coli
trimethoprim	folate pathway antagonist	No resistance		pheno_table_SRR17879842.unaligned_AMR_identification_ResFinder.txt	SRR17879842	Escherichia coli
fosfomycin	fosfomycin	No resistance		pheno_table_SRR17879842.unaligned_AMR_identification_ResFinder.txt	SRR17879842	Escherichia coli
vancomycin	glycopeptide	No resistance		pheno_table_SRR17879842.unaligned_AMR_identification_ResFinder.txt	SRR17879842	Escherichia coli
teicoplanin	glycopeptide	No resistance		pheno_table_SRR17879842.unaligned_AMR_identification_ResFinder.txt	SRR17879842	Escherichia coli
bleomycin	glycopeptide	No resistance		pheno_table_SRR17879842.unaligned_AMR_identification_ResFinder.txt	SRR17879842	Escherichia coli
lincomycin	lincosamide	No resistance		pheno_table_SRR17879842.unaligned_AMR_identification_ResFinder.txt	SRR17879842	Escherichia coli
clindamycin	lincosamide	No resistance		pheno_table_SRR17879842.unaligned_AMR_identification_ResFinder.txt	SRR17879842	Escherichia coli
dalfopristin	streptogramin a	No resistance		pheno_table_SRR17879842.unaligned_AMR_identification_ResFinder.txt	SRR17879842	Escherichia coli
pristinamycin iia	streptogramin a	No resistance		pheno_table_SRR17879842.unaligned_AMR_identification_ResFinder.txt	SRR17879842	Escherichia coli
virginiamycin m	streptogramin a	No resistance		pheno_table_SRR17879842.unaligned_AMR_identification_ResFinder.txt	SRR17879842	Escherichia coli
quinupristin+dalfopristin	streptogramin a	No resistance		pheno_table_SRR17879842.unaligned_AMR_identification_ResFinder.txt	SRR17879842	Escherichia coli
tiamulin	pleuromutilin	No resistance		pheno_table_SRR17879842.unaligned_AMR_identification_ResFinder.txt	SRR17879842	Escherichia coli
carbomycin	macrolide	No resistance		pheno_table_SRR17879842.unaligned_AMR_identification_ResFinder.txt	SRR17879842	Escherichia coli
erythromycin	macrolide	Resistant	mph(A) (mph(A)_D16251)	pheno_table_SRR17879842.unaligned_AMR_identification_ResFinder.txt	SRR17879842	Escherichia coli
azithromycin	macrolide	Resistant	mph(A) (mph(A)_D16251)	pheno_table_SRR17879842.unaligned_AMR_identification_ResFinder.txt	SRR17879842	Escherichia coli
oleandomycin	macrolide	No resistance		pheno_table_SRR17879842.unaligned_AMR_identification_ResFinder.txt	SRR17879842	Escherichia coli
spiramycin	macrolide	Resistant	mph(A) (mph(A)_D16251)	pheno_table_SRR17879842.unaligned_AMR_identification_ResFinder.txt	SRR17879842	Escherichia coli
tylosin	macrolide	No resistance		pheno_table_SRR17879842.unaligned_AMR_identification_ResFinder.txt	SRR17879842	Escherichia coli
telithromycin	macrolide	Resistant	mph(A) (mph(A)_D16251)	pheno_table_SRR17879842.unaligned_AMR_identification_ResFinder.txt	SRR17879842	Escherichia coli
tetracycline	tetracycline	No resistance		pheno_table_SRR17879842.unaligned_AMR_identification_ResFinder.txt	SRR17879842	Escherichia coli
doxycycline	tetracycline	No resistance		pheno_table_SRR17879842.unaligned_AMR_identification_ResFinder.txt	SRR17879842	Escherichia coli
minocycline	tetracycline	No resistance		pheno_table_SRR17879842.unaligned_AMR_identification_ResFinder.txt	SRR17879842	Escherichia coli
tigecycline	tetracycline	No resistance		pheno_table_SRR17879842.unaligned_AMR_identification_ResFinder.txt	SRR17879842	Escherichia coli
quinupristin	streptogramin b	No resistance		pheno_table_SRR17879842.unaligned_AMR_identification_ResFinder.txt	SRR17879842	Escherichia coli
pristinamycin ia	streptogramin b	No resistance		pheno_table_SRR17879842.unaligned_AMR_identification_ResFinder.txt	SRR17879842	Escherichia coli
virginiamycin s	streptogramin b	No resistance		pheno_table_SRR17879842.unaligned_AMR_identification_ResFinder.txt	SRR17879842	Escherichia coli
linezolid	oxazolidinone	No resistance		pheno_table_SRR17879842.unaligned_AMR_identification_ResFinder.txt	SRR17879842	Escherichia coli
chloramphenicol	amphenicol	No resistance		pheno_table_SRR17879842.unaligned_AMR_identification_ResFinder.txt	SRR17879842	Escherichia coli
florfenicol	amphenicol	No resistance		pheno_table_SRR17879842.unaligned_AMR_identification_ResFinder.txt	SRR17879842	Escherichia coli
colistin	polymyxin	No resistance		pheno_table_SRR17879842.unaligned_AMR_identification_ResFinder.txt	SRR17879842	Escherichia coli
fusidic acid	steroid antibacterial	No resistance		pheno_table_SRR17879842.unaligned_AMR_identification_ResFinder.txt	SRR17879842	Escherichia coli
mupirocin	pseudomonic acid	No resistance		pheno_table_SRR17879842.unaligned_AMR_identification_ResFinder.txt	SRR17879842	Escherichia coli
rifampicin	rifamycin	No resistance		pheno_table_SRR17879842.unaligned_AMR_identification_ResFinder.txt	SRR17879842	Escherichia coli
metronidazole	nitroimidazole	No resistance		pheno_table_SRR17879842.unaligned_AMR_identification_ResFinder.txt	SRR17879842	Escherichia coli
narasin	ionophores	No resistance		pheno_table_SRR17879842.unaligned_AMR_identification_ResFinder.txt	SRR17879842	Escherichia coli
salinomycin	ionophores	No resistance		pheno_table_SRR17879842.unaligned_AMR_identification_ResFinder.txt	SRR17879842	Escherichia coli
maduramicin	ionophores	No resistance		pheno_table_SRR17879842.unaligned_AMR_identification_ResFinder.txt	SRR17879842	Escherichia coli
formaldehyde	aldehyde	Resistant	formA (formA_X73835)	pheno_table_SRR17879842.unaligned_AMR_identification_ResFinder.txt	SRR17879842	Escherichia coli
benzylkonium chloride	quaternary ammonium compound	No resistance		pheno_table_SRR17879842.unaligned_AMR_identification_ResFinder.txt	SRR17879842	Escherichia coli
ethidium bromide	quaternary ammonium compound	No resistance		pheno_table_SRR17879842.unaligned_AMR_identification_ResFinder.txt	SRR17879842	Escherichia coli
chlorhexidine	quaternary ammonium compound	No resistance		pheno_table_SRR17879842.unaligned_AMR_identification_ResFinder.txt	SRR17879842	Escherichia coli
cetylpyridinium chloride	quaternary ammonium compound	No resistance		pheno_table_SRR17879842.unaligned_AMR_identification_ResFinder.txt	SRR17879842	Escherichia coli
hydrogen peroxide	peroxide	No resistance		pheno_table_SRR17879842.unaligned_AMR_identification_ResFinder.txt	SRR17879842	Escherichia coli
temperature	heat	No resistance		pheno_table_SRR17879842.unaligned_AMR_identification_ResFinder.txt	SRR17879842	Escherichia coli
gentamicin	aminoglycoside	No resistance		pheno_table_ERR2137852.unaligned_AMR_identification_ResFinder.txt	ERR2137852	Escherichia coli
tobramycin	aminoglycoside	No resistance		pheno_table_ERR2137852.unaligned_AMR_identification_ResFinder.txt	ERR2137852	Escherichia coli
streptomycin	aminoglycoside	No resistance		pheno_table_ERR2137852.unaligned_AMR_identification_ResFinder.txt	ERR2137852	Escherichia coli
amikacin	aminoglycoside	No resistance		pheno_table_ERR2137852.unaligned_AMR_identification_ResFinder.txt	ERR2137852	Escherichia coli
isepamicin	aminoglycoside	No resistance		pheno_table_ERR2137852.unaligned_AMR_identification_ResFinder.txt	ERR2137852	Escherichia coli
dibekacin	aminoglycoside	No resistance		pheno_table_ERR2137852.unaligned_AMR_identification_ResFinder.txt	ERR2137852	Escherichia coli
kanamycin	aminoglycoside	No resistance		pheno_table_ERR2137852.unaligned_AMR_identification_ResFinder.txt	ERR2137852	Escherichia coli
neomycin	aminoglycoside	No resistance		pheno_table_ERR2137852.unaligned_AMR_identification_ResFinder.txt	ERR2137852	Escherichia coli
lividomycin	aminoglycoside	No resistance		pheno_table_ERR2137852.unaligned_AMR_identification_ResFinder.txt	ERR2137852	Escherichia coli
paromomycin	aminoglycoside	No resistance		pheno_table_ERR2137852.unaligned_AMR_identification_ResFinder.txt	ERR2137852	Escherichia coli
ribostamycin	aminoglycoside	No resistance		pheno_table_ERR2137852.unaligned_AMR_identification_ResFinder.txt	ERR2137852	Escherichia coli
unknown aminoglycoside	aminoglycoside	No resistance		pheno_table_ERR2137852.unaligned_AMR_identification_ResFinder.txt	ERR2137852	Escherichia coli
butiromycin	aminoglycoside	No resistance		pheno_table_ERR2137852.unaligned_AMR_identification_ResFinder.txt	ERR2137852	Escherichia coli
butirosin	aminoglycoside	No resistance		pheno_table_ERR2137852.unaligned_AMR_identification_ResFinder.txt	ERR2137852	Escherichia coli
hygromycin	aminoglycoside	No resistance		pheno_table_ERR2137852.unaligned_AMR_identification_ResFinder.txt	ERR2137852	Escherichia coli
netilmicin	aminoglycoside	No resistance		pheno_table_ERR2137852.unaligned_AMR_identification_ResFinder.txt	ERR2137852	Escherichia coli
apramycin	aminoglycoside	No resistance		pheno_table_ERR2137852.unaligned_AMR_identification_ResFinder.txt	ERR2137852	Escherichia coli
sisomicin	aminoglycoside	No resistance		pheno_table_ERR2137852.unaligned_AMR_identification_ResFinder.txt	ERR2137852	Escherichia coli
arbekacin	aminoglycoside	No resistance		pheno_table_ERR2137852.unaligned_AMR_identification_ResFinder.txt	ERR2137852	Escherichia coli
kasugamycin	aminoglycoside	No resistance		pheno_table_ERR2137852.unaligned_AMR_identification_ResFinder.txt	ERR2137852	Escherichia coli
astromicin	aminoglycoside	No resistance		pheno_table_ERR2137852.unaligned_AMR_identification_ResFinder.txt	ERR2137852	Escherichia coli
fortimicin	aminoglycoside	No resistance		pheno_table_ERR2137852.unaligned_AMR_identification_ResFinder.txt	ERR2137852	Escherichia coli
spectinomycin	aminocyclitol	No resistance		pheno_table_ERR2137852.unaligned_AMR_identification_ResFinder.txt	ERR2137852	Escherichia coli
fluoroquinolone	quinolone	No resistance		pheno_table_ERR2137852.unaligned_AMR_identification_ResFinder.txt	ERR2137852	Escherichia coli
ciprofloxacin	quinolone	No resistance		pheno_table_ERR2137852.unaligned_AMR_identification_ResFinder.txt	ERR2137852	Escherichia coli
unknown quinolone	quinolone	No resistance		pheno_table_ERR2137852.unaligned_AMR_identification_ResFinder.txt	ERR2137852	Escherichia coli
nalidixic acid	quinolone	No resistance		pheno_table_ERR2137852.unaligned_AMR_identification_ResFinder.txt	ERR2137852	Escherichia coli
amoxicillin	beta-lactam	No resistance		pheno_table_ERR2137852.unaligned_AMR_identification_ResFinder.txt	ERR2137852	Escherichia coli
amoxicillin+clavulanic acid	beta-lactam	No resistance		pheno_table_ERR2137852.unaligned_AMR_identification_ResFinder.txt	ERR2137852	Escherichia coli
ampicillin	beta-lactam	No resistance		pheno_table_ERR2137852.unaligned_AMR_identification_ResFinder.txt	ERR2137852	Escherichia coli
ampicillin+clavulanic acid	beta-lactam	No resistance		pheno_table_ERR2137852.unaligned_AMR_identification_ResFinder.txt	ERR2137852	Escherichia coli
cefepime	beta-lactam	No resistance		pheno_table_ERR2137852.unaligned_AMR_identification_ResFinder.txt	ERR2137852	Escherichia coli
cefixime	beta-lactam	No resistance		pheno_table_ERR2137852.unaligned_AMR_identification_ResFinder.txt	ERR2137852	Escherichia coli
cefotaxime	beta-lactam	No resistance		pheno_table_ERR2137852.unaligned_AMR_identification_ResFinder.txt	ERR2137852	Escherichia coli
cefoxitin	beta-lactam	No resistance		pheno_table_ERR2137852.unaligned_AMR_identification_ResFinder.txt	ERR2137852	Escherichia coli
ceftazidime	beta-lactam	No resistance		pheno_table_ERR2137852.unaligned_AMR_identification_ResFinder.txt	ERR2137852	Escherichia coli
ertapenem	beta-lactam	No resistance		pheno_table_ERR2137852.unaligned_AMR_identification_ResFinder.txt	ERR2137852	Escherichia coli
imipenem	beta-lactam	No resistance		pheno_table_ERR2137852.unaligned_AMR_identification_ResFinder.txt	ERR2137852	Escherichia coli
meropenem	beta-lactam	No resistance		pheno_table_ERR2137852.unaligned_AMR_identification_ResFinder.txt	ERR2137852	Escherichia coli
piperacillin	beta-lactam	No resistance		pheno_table_ERR2137852.unaligned_AMR_identification_ResFinder.txt	ERR2137852	Escherichia coli
piperacillin+tazobactam	beta-lactam	No resistance		pheno_table_ERR2137852.unaligned_AMR_identification_ResFinder.txt	ERR2137852	Escherichia coli
unknown beta-lactam	beta-lactam	No resistance		pheno_table_ERR2137852.unaligned_AMR_identification_ResFinder.txt	ERR2137852	Escherichia coli
aztreonam	beta-lactam	No resistance		pheno_table_ERR2137852.unaligned_AMR_identification_ResFinder.txt	ERR2137852	Escherichia coli
cefotaxime+clavulanic acid	beta-lactam	No resistance		pheno_table_ERR2137852.unaligned_AMR_identification_ResFinder.txt	ERR2137852	Escherichia coli
temocillin	beta-lactam	No resistance		pheno_table_ERR2137852.unaligned_AMR_identification_ResFinder.txt	ERR2137852	Escherichia coli
ticarcillin	beta-lactam	No resistance		pheno_table_ERR2137852.unaligned_AMR_identification_ResFinder.txt	ERR2137852	Escherichia coli
ceftazidime+avibactam	beta-lactam	No resistance		pheno_table_ERR2137852.unaligned_AMR_identification_ResFinder.txt	ERR2137852	Escherichia coli
penicillin	beta-lactam	No resistance		pheno_table_ERR2137852.unaligned_AMR_identification_ResFinder.txt	ERR2137852	Escherichia coli
ceftriaxone	beta-lactam	No resistance		pheno_table_ERR2137852.unaligned_AMR_identification_ResFinder.txt	ERR2137852	Escherichia coli
ticarcillin+clavulanic acid	beta-lactam	No resistance		pheno_table_ERR2137852.unaligned_AMR_identification_ResFinder.txt	ERR2137852	Escherichia coli
cephalothin	beta-lactam	No resistance		pheno_table_ERR2137852.unaligned_AMR_identification_ResFinder.txt	ERR2137852	Escherichia coli
piperacillin+clavulanic acid	beta-lactam	No resistance		pheno_table_ERR2137852.unaligned_AMR_identification_ResFinder.txt	ERR2137852	Escherichia coli
ceftiofur	under_development	No resistance		pheno_table_ERR2137852.unaligned_AMR_identification_ResFinder.txt	ERR2137852	Escherichia coli
sulfamethoxazole	folate pathway antagonist	No resistance		pheno_table_ERR2137852.unaligned_AMR_identification_ResFinder.txt	ERR2137852	Escherichia coli
trimethoprim	folate pathway antagonist	No resistance		pheno_table_ERR2137852.unaligned_AMR_identification_ResFinder.txt	ERR2137852	Escherichia coli
fosfomycin	fosfomycin	No resistance		pheno_table_ERR2137852.unaligned_AMR_identification_ResFinder.txt	ERR2137852	Escherichia coli
vancomycin	glycopeptide	No resistance		pheno_table_ERR2137852.unaligned_AMR_identification_ResFinder.txt	ERR2137852	Escherichia coli
teicoplanin	glycopeptide	No resistance		pheno_table_ERR2137852.unaligned_AMR_identification_ResFinder.txt	ERR2137852	Escherichia coli
bleomycin	glycopeptide	No resistance		pheno_table_ERR2137852.unaligned_AMR_identification_ResFinder.txt	ERR2137852	Escherichia coli
lincomycin	lincosamide	No resistance		pheno_table_ERR2137852.unaligned_AMR_identification_ResFinder.txt	ERR2137852	Escherichia coli
clindamycin	lincosamide	No resistance		pheno_table_ERR2137852.unaligned_AMR_identification_ResFinder.txt	ERR2137852	Escherichia coli
dalfopristin	streptogramin a	No resistance		pheno_table_ERR2137852.unaligned_AMR_identification_ResFinder.txt	ERR2137852	Escherichia coli
pristinamycin iia	streptogramin a	No resistance		pheno_table_ERR2137852.unaligned_AMR_identification_ResFinder.txt	ERR2137852	Escherichia coli
virginiamycin m	streptogramin a	No resistance		pheno_table_ERR2137852.unaligned_AMR_identification_ResFinder.txt	ERR2137852	Escherichia coli
quinupristin+dalfopristin	streptogramin a	No resistance		pheno_table_ERR2137852.unaligned_AMR_identification_ResFinder.txt	ERR2137852	Escherichia coli
tiamulin	pleuromutilin	No resistance		pheno_table_ERR2137852.unaligned_AMR_identification_ResFinder.txt	ERR2137852	Escherichia coli
carbomycin	macrolide	No resistance		pheno_table_ERR2137852.unaligned_AMR_identification_ResFinder.txt	ERR2137852	Escherichia coli
erythromycin	macrolide	No resistance		pheno_table_ERR2137852.unaligned_AMR_identification_ResFinder.txt	ERR2137852	Escherichia coli
azithromycin	macrolide	No resistance		pheno_table_ERR2137852.unaligned_AMR_identification_ResFinder.txt	ERR2137852	Escherichia coli
oleandomycin	macrolide	No resistance		pheno_table_ERR2137852.unaligned_AMR_identification_ResFinder.txt	ERR2137852	Escherichia coli
spiramycin	macrolide	No resistance		pheno_table_ERR2137852.unaligned_AMR_identification_ResFinder.txt	ERR2137852	Escherichia coli
tylosin	macrolide	No resistance		pheno_table_ERR2137852.unaligned_AMR_identification_ResFinder.txt	ERR2137852	Escherichia coli
telithromycin	macrolide	No resistance		pheno_table_ERR2137852.unaligned_AMR_identification_ResFinder.txt	ERR2137852	Escherichia coli
tetracycline	tetracycline	No resistance		pheno_table_ERR2137852.unaligned_AMR_identification_ResFinder.txt	ERR2137852	Escherichia coli
doxycycline	tetracycline	No resistance		pheno_table_ERR2137852.unaligned_AMR_identification_ResFinder.txt	ERR2137852	Escherichia coli
minocycline	tetracycline	No resistance		pheno_table_ERR2137852.unaligned_AMR_identification_ResFinder.txt	ERR2137852	Escherichia coli
tigecycline	tetracycline	No resistance		pheno_table_ERR2137852.unaligned_AMR_identification_ResFinder.txt	ERR2137852	Escherichia coli
quinupristin	streptogramin b	No resistance		pheno_table_ERR2137852.unaligned_AMR_identification_ResFinder.txt	ERR2137852	Escherichia coli
pristinamycin ia	streptogramin b	No resistance		pheno_table_ERR2137852.unaligned_AMR_identification_ResFinder.txt	ERR2137852	Escherichia coli
virginiamycin s	streptogramin b	No resistance		pheno_table_ERR2137852.unaligned_AMR_identification_ResFinder.txt	ERR2137852	Escherichia coli
linezolid	oxazolidinone	No resistance		pheno_table_ERR2137852.unaligned_AMR_identification_ResFinder.txt	ERR2137852	Escherichia coli
chloramphenicol	amphenicol	No resistance		pheno_table_ERR2137852.unaligned_AMR_identification_ResFinder.txt	ERR2137852	Escherichia coli
florfenicol	amphenicol	No resistance		pheno_table_ERR2137852.unaligned_AMR_identification_ResFinder.txt	ERR2137852	Escherichia coli
colistin	polymyxin	No resistance		pheno_table_ERR2137852.unaligned_AMR_identification_ResFinder.txt	ERR2137852	Escherichia coli
fusidic acid	steroid antibacterial	No resistance		pheno_table_ERR2137852.unaligned_AMR_identification_ResFinder.txt	ERR2137852	Escherichia coli
mupirocin	pseudomonic acid	No resistance		pheno_table_ERR2137852.unaligned_AMR_identification_ResFinder.txt	ERR2137852	Escherichia coli
rifampicin	rifamycin	No resistance		pheno_table_ERR2137852.unaligned_AMR_identification_ResFinder.txt	ERR2137852	Escherichia coli
metronidazole	nitroimidazole	No resistance		pheno_table_ERR2137852.unaligned_AMR_identification_ResFinder.txt	ERR2137852	Escherichia coli
narasin	ionophores	No resistance		pheno_table_ERR2137852.unaligned_AMR_identification_ResFinder.txt	ERR2137852	Escherichia coli
salinomycin	ionophores	No resistance		pheno_table_ERR2137852.unaligned_AMR_identification_ResFinder.txt	ERR2137852	Escherichia coli
maduramicin	ionophores	No resistance		pheno_table_ERR2137852.unaligned_AMR_identification_ResFinder.txt	ERR2137852	Escherichia coli
formaldehyde	aldehyde	Resistant	formA (formA_X73835)	pheno_table_ERR2137852.unaligned_AMR_identification_ResFinder.txt	ERR2137852	Escherichia coli
benzylkonium chloride	quaternary ammonium compound	No resistance		pheno_table_ERR2137852.unaligned_AMR_identification_ResFinder.txt	ERR2137852	Escherichia coli
ethidium bromide	quaternary ammonium compound	No resistance		pheno_table_ERR2137852.unaligned_AMR_identification_ResFinder.txt	ERR2137852	Escherichia coli
chlorhexidine	quaternary ammonium compound	No resistance		pheno_table_ERR2137852.unaligned_AMR_identification_ResFinder.txt	ERR2137852	Escherichia coli
cetylpyridinium chloride	quaternary ammonium compound	No resistance		pheno_table_ERR2137852.unaligned_AMR_identification_ResFinder.txt	ERR2137852	Escherichia coli
hydrogen peroxide	peroxide	No resistance		pheno_table_ERR2137852.unaligned_AMR_identification_ResFinder.txt	ERR2137852	Escherichia coli
temperature	heat	No resistance		pheno_table_ERR2137852.unaligned_AMR_identification_ResFinder.txt	ERR2137852	Escherichia coli
gentamicin	aminoglycoside	No resistance		pheno_table_SRR10032545.unaligned_AMR_identification_ResFinder.txt	SRR10032545	Escherichia coli
tobramycin	aminoglycoside	No resistance		pheno_table_SRR10032545.unaligned_AMR_identification_ResFinder.txt	SRR10032545	Escherichia coli
streptomycin	aminoglycoside	No resistance		pheno_table_SRR10032545.unaligned_AMR_identification_ResFinder.txt	SRR10032545	Escherichia coli
amikacin	aminoglycoside	No resistance		pheno_table_SRR10032545.unaligned_AMR_identification_ResFinder.txt	SRR10032545	Escherichia coli
isepamicin	aminoglycoside	No resistance		pheno_table_SRR10032545.unaligned_AMR_identification_ResFinder.txt	SRR10032545	Escherichia coli
dibekacin	aminoglycoside	No resistance		pheno_table_SRR10032545.unaligned_AMR_identification_ResFinder.txt	SRR10032545	Escherichia coli
kanamycin	aminoglycoside	No resistance		pheno_table_SRR10032545.unaligned_AMR_identification_ResFinder.txt	SRR10032545	Escherichia coli
neomycin	aminoglycoside	No resistance		pheno_table_SRR10032545.unaligned_AMR_identification_ResFinder.txt	SRR10032545	Escherichia coli
lividomycin	aminoglycoside	No resistance		pheno_table_SRR10032545.unaligned_AMR_identification_ResFinder.txt	SRR10032545	Escherichia coli
paromomycin	aminoglycoside	No resistance		pheno_table_SRR10032545.unaligned_AMR_identification_ResFinder.txt	SRR10032545	Escherichia coli
ribostamycin	aminoglycoside	No resistance		pheno_table_SRR10032545.unaligned_AMR_identification_ResFinder.txt	SRR10032545	Escherichia coli
unknown aminoglycoside	aminoglycoside	No resistance		pheno_table_SRR10032545.unaligned_AMR_identification_ResFinder.txt	SRR10032545	Escherichia coli
butiromycin	aminoglycoside	No resistance		pheno_table_SRR10032545.unaligned_AMR_identification_ResFinder.txt	SRR10032545	Escherichia coli
butirosin	aminoglycoside	No resistance		pheno_table_SRR10032545.unaligned_AMR_identification_ResFinder.txt	SRR10032545	Escherichia coli
hygromycin	aminoglycoside	No resistance		pheno_table_SRR10032545.unaligned_AMR_identification_ResFinder.txt	SRR10032545	Escherichia coli
netilmicin	aminoglycoside	No resistance		pheno_table_SRR10032545.unaligned_AMR_identification_ResFinder.txt	SRR10032545	Escherichia coli
apramycin	aminoglycoside	No resistance		pheno_table_SRR10032545.unaligned_AMR_identification_ResFinder.txt	SRR10032545	Escherichia coli
sisomicin	aminoglycoside	No resistance		pheno_table_SRR10032545.unaligned_AMR_identification_ResFinder.txt	SRR10032545	Escherichia coli
arbekacin	aminoglycoside	No resistance		pheno_table_SRR10032545.unaligned_AMR_identification_ResFinder.txt	SRR10032545	Escherichia coli
kasugamycin	aminoglycoside	No resistance		pheno_table_SRR10032545.unaligned_AMR_identification_ResFinder.txt	SRR10032545	Escherichia coli
astromicin	aminoglycoside	No resistance		pheno_table_SRR10032545.unaligned_AMR_identification_ResFinder.txt	SRR10032545	Escherichia coli
fortimicin	aminoglycoside	No resistance		pheno_table_SRR10032545.unaligned_AMR_identification_ResFinder.txt	SRR10032545	Escherichia coli
spectinomycin	aminocyclitol	No resistance		pheno_table_SRR10032545.unaligned_AMR_identification_ResFinder.txt	SRR10032545	Escherichia coli
fluoroquinolone	quinolone	No resistance		pheno_table_SRR10032545.unaligned_AMR_identification_ResFinder.txt	SRR10032545	Escherichia coli
ciprofloxacin	quinolone	No resistance		pheno_table_SRR10032545.unaligned_AMR_identification_ResFinder.txt	SRR10032545	Escherichia coli
unknown quinolone	quinolone	No resistance		pheno_table_SRR10032545.unaligned_AMR_identification_ResFinder.txt	SRR10032545	Escherichia coli
nalidixic acid	quinolone	No resistance		pheno_table_SRR10032545.unaligned_AMR_identification_ResFinder.txt	SRR10032545	Escherichia coli
amoxicillin	beta-lactam	No resistance		pheno_table_SRR10032545.unaligned_AMR_identification_ResFinder.txt	SRR10032545	Escherichia coli
amoxicillin+clavulanic acid	beta-lactam	No resistance		pheno_table_SRR10032545.unaligned_AMR_identification_ResFinder.txt	SRR10032545	Escherichia coli
ampicillin	beta-lactam	No resistance		pheno_table_SRR10032545.unaligned_AMR_identification_ResFinder.txt	SRR10032545	Escherichia coli
ampicillin+clavulanic acid	beta-lactam	No resistance		pheno_table_SRR10032545.unaligned_AMR_identification_ResFinder.txt	SRR10032545	Escherichia coli
cefepime	beta-lactam	No resistance		pheno_table_SRR10032545.unaligned_AMR_identification_ResFinder.txt	SRR10032545	Escherichia coli
cefixime	beta-lactam	No resistance		pheno_table_SRR10032545.unaligned_AMR_identification_ResFinder.txt	SRR10032545	Escherichia coli
cefotaxime	beta-lactam	No resistance		pheno_table_SRR10032545.unaligned_AMR_identification_ResFinder.txt	SRR10032545	Escherichia coli
cefoxitin	beta-lactam	No resistance		pheno_table_SRR10032545.unaligned_AMR_identification_ResFinder.txt	SRR10032545	Escherichia coli
ceftazidime	beta-lactam	No resistance		pheno_table_SRR10032545.unaligned_AMR_identification_ResFinder.txt	SRR10032545	Escherichia coli
ertapenem	beta-lactam	No resistance		pheno_table_SRR10032545.unaligned_AMR_identification_ResFinder.txt	SRR10032545	Escherichia coli
imipenem	beta-lactam	No resistance		pheno_table_SRR10032545.unaligned_AMR_identification_ResFinder.txt	SRR10032545	Escherichia coli
meropenem	beta-lactam	No resistance		pheno_table_SRR10032545.unaligned_AMR_identification_ResFinder.txt	SRR10032545	Escherichia coli
piperacillin	beta-lactam	No resistance		pheno_table_SRR10032545.unaligned_AMR_identification_ResFinder.txt	SRR10032545	Escherichia coli
piperacillin+tazobactam	beta-lactam	No resistance		pheno_table_SRR10032545.unaligned_AMR_identification_ResFinder.txt	SRR10032545	Escherichia coli
unknown beta-lactam	beta-lactam	No resistance		pheno_table_SRR10032545.unaligned_AMR_identification_ResFinder.txt	SRR10032545	Escherichia coli
aztreonam	beta-lactam	No resistance		pheno_table_SRR10032545.unaligned_AMR_identification_ResFinder.txt	SRR10032545	Escherichia coli
cefotaxime+clavulanic acid	beta-lactam	No resistance		pheno_table_SRR10032545.unaligned_AMR_identification_ResFinder.txt	SRR10032545	Escherichia coli
temocillin	beta-lactam	No resistance		pheno_table_SRR10032545.unaligned_AMR_identification_ResFinder.txt	SRR10032545	Escherichia coli
ticarcillin	beta-lactam	No resistance		pheno_table_SRR10032545.unaligned_AMR_identification_ResFinder.txt	SRR10032545	Escherichia coli
ceftazidime+avibactam	beta-lactam	No resistance		pheno_table_SRR10032545.unaligned_AMR_identification_ResFinder.txt	SRR10032545	Escherichia coli
penicillin	beta-lactam	No resistance		pheno_table_SRR10032545.unaligned_AMR_identification_ResFinder.txt	SRR10032545	Escherichia coli
ceftriaxone	beta-lactam	No resistance		pheno_table_SRR10032545.unaligned_AMR_identification_ResFinder.txt	SRR10032545	Escherichia coli
ticarcillin+clavulanic acid	beta-lactam	No resistance		pheno_table_SRR10032545.unaligned_AMR_identification_ResFinder.txt	SRR10032545	Escherichia coli
cephalothin	beta-lactam	No resistance		pheno_table_SRR10032545.unaligned_AMR_identification_ResFinder.txt	SRR10032545	Escherichia coli
piperacillin+clavulanic acid	beta-lactam	No resistance		pheno_table_SRR10032545.unaligned_AMR_identification_ResFinder.txt	SRR10032545	Escherichia coli
ceftiofur	under_development	No resistance		pheno_table_SRR10032545.unaligned_AMR_identification_ResFinder.txt	SRR10032545	Escherichia coli
sulfamethoxazole	folate pathway antagonist	No resistance		pheno_table_SRR10032545.unaligned_AMR_identification_ResFinder.txt	SRR10032545	Escherichia coli
trimethoprim	folate pathway antagonist	No resistance		pheno_table_SRR10032545.unaligned_AMR_identification_ResFinder.txt	SRR10032545	Escherichia coli
fosfomycin	fosfomycin	No resistance		pheno_table_SRR10032545.unaligned_AMR_identification_ResFinder.txt	SRR10032545	Escherichia coli
vancomycin	glycopeptide	No resistance		pheno_table_SRR10032545.unaligned_AMR_identification_ResFinder.txt	SRR10032545	Escherichia coli
teicoplanin	glycopeptide	No resistance		pheno_table_SRR10032545.unaligned_AMR_identification_ResFinder.txt	SRR10032545	Escherichia coli
bleomycin	glycopeptide	No resistance		pheno_table_SRR10032545.unaligned_AMR_identification_ResFinder.txt	SRR10032545	Escherichia coli
lincomycin	lincosamide	No resistance		pheno_table_SRR10032545.unaligned_AMR_identification_ResFinder.txt	SRR10032545	Escherichia coli
clindamycin	lincosamide	No resistance		pheno_table_SRR10032545.unaligned_AMR_identification_ResFinder.txt	SRR10032545	Escherichia coli
dalfopristin	streptogramin a	No resistance		pheno_table_SRR10032545.unaligned_AMR_identification_ResFinder.txt	SRR10032545	Escherichia coli
pristinamycin iia	streptogramin a	No resistance		pheno_table_SRR10032545.unaligned_AMR_identification_ResFinder.txt	SRR10032545	Escherichia coli
virginiamycin m	streptogramin a	No resistance		pheno_table_SRR10032545.unaligned_AMR_identification_ResFinder.txt	SRR10032545	Escherichia coli
quinupristin+dalfopristin	streptogramin a	No resistance		pheno_table_SRR10032545.unaligned_AMR_identification_ResFinder.txt	SRR10032545	Escherichia coli
tiamulin	pleuromutilin	No resistance		pheno_table_SRR10032545.unaligned_AMR_identification_ResFinder.txt	SRR10032545	Escherichia coli
carbomycin	macrolide	No resistance		pheno_table_SRR10032545.unaligned_AMR_identification_ResFinder.txt	SRR10032545	Escherichia coli
erythromycin	macrolide	No resistance		pheno_table_SRR10032545.unaligned_AMR_identification_ResFinder.txt	SRR10032545	Escherichia coli
azithromycin	macrolide	No resistance		pheno_table_SRR10032545.unaligned_AMR_identification_ResFinder.txt	SRR10032545	Escherichia coli
oleandomycin	macrolide	No resistance		pheno_table_SRR10032545.unaligned_AMR_identification_ResFinder.txt	SRR10032545	Escherichia coli
spiramycin	macrolide	No resistance		pheno_table_SRR10032545.unaligned_AMR_identification_ResFinder.txt	SRR10032545	Escherichia coli
tylosin	macrolide	No resistance		pheno_table_SRR10032545.unaligned_AMR_identification_ResFinder.txt	SRR10032545	Escherichia coli
telithromycin	macrolide	No resistance		pheno_table_SRR10032545.unaligned_AMR_identification_ResFinder.txt	SRR10032545	Escherichia coli
tetracycline	tetracycline	No resistance		pheno_table_SRR10032545.unaligned_AMR_identification_ResFinder.txt	SRR10032545	Escherichia coli
doxycycline	tetracycline	No resistance		pheno_table_SRR10032545.unaligned_AMR_identification_ResFinder.txt	SRR10032545	Escherichia coli
minocycline	tetracycline	No resistance		pheno_table_SRR10032545.unaligned_AMR_identification_ResFinder.txt	SRR10032545	Escherichia coli
tigecycline	tetracycline	No resistance		pheno_table_SRR10032545.unaligned_AMR_identification_ResFinder.txt	SRR10032545	Escherichia coli
quinupristin	streptogramin b	No resistance		pheno_table_SRR10032545.unaligned_AMR_identification_ResFinder.txt	SRR10032545	Escherichia coli
pristinamycin ia	streptogramin b	No resistance		pheno_table_SRR10032545.unaligned_AMR_identification_ResFinder.txt	SRR10032545	Escherichia coli
virginiamycin s	streptogramin b	No resistance		pheno_table_SRR10032545.unaligned_AMR_identification_ResFinder.txt	SRR10032545	Escherichia coli
linezolid	oxazolidinone	No resistance		pheno_table_SRR10032545.unaligned_AMR_identification_ResFinder.txt	SRR10032545	Escherichia coli
chloramphenicol	amphenicol	No resistance		pheno_table_SRR10032545.unaligned_AMR_identification_ResFinder.txt	SRR10032545	Escherichia coli
florfenicol	amphenicol	No resistance		pheno_table_SRR10032545.unaligned_AMR_identification_ResFinder.txt	SRR10032545	Escherichia coli
colistin	polymyxin	No resistance		pheno_table_SRR10032545.unaligned_AMR_identification_ResFinder.txt	SRR10032545	Escherichia coli
fusidic acid	steroid antibacterial	No resistance		pheno_table_SRR10032545.unaligned_AMR_identification_ResFinder.txt	SRR10032545	Escherichia coli
mupirocin	pseudomonic acid	No resistance		pheno_table_SRR10032545.unaligned_AMR_identification_ResFinder.txt	SRR10032545	Escherichia coli
rifampicin	rifamycin	No resistance		pheno_table_SRR10032545.unaligned_AMR_identification_ResFinder.txt	SRR10032545	Escherichia coli
metronidazole	nitroimidazole	No resistance		pheno_table_SRR10032545.unaligned_AMR_identification_ResFinder.txt	SRR10032545	Escherichia coli
narasin	ionophores	No resistance		pheno_table_SRR10032545.unaligned_AMR_identification_ResFinder.txt	SRR10032545	Escherichia coli
salinomycin	ionophores	No resistance		pheno_table_SRR10032545.unaligned_AMR_identification_ResFinder.txt	SRR10032545	Escherichia coli
maduramicin	ionophores	No resistance		pheno_table_SRR10032545.unaligned_AMR_identification_ResFinder.txt	SRR10032545	Escherichia coli
formaldehyde	aldehyde	Resistant	formA (formA_X73835)	pheno_table_SRR10032545.unaligned_AMR_identification_ResFinder.txt	SRR10032545	Escherichia coli
benzylkonium chloride	quaternary ammonium compound	No resistance		pheno_table_SRR10032545.unaligned_AMR_identification_ResFinder.txt	SRR10032545	Escherichia coli
ethidium bromide	quaternary ammonium compound	No resistance		pheno_table_SRR10032545.unaligned_AMR_identification_ResFinder.txt	SRR10032545	Escherichia coli
chlorhexidine	quaternary ammonium compound	No resistance		pheno_table_SRR10032545.unaligned_AMR_identification_ResFinder.txt	SRR10032545	Escherichia coli
cetylpyridinium chloride	quaternary ammonium compound	No resistance		pheno_table_SRR10032545.unaligned_AMR_identification_ResFinder.txt	SRR10032545	Escherichia coli
hydrogen peroxide	peroxide	No resistance		pheno_table_SRR10032545.unaligned_AMR_identification_ResFinder.txt	SRR10032545	Escherichia coli
temperature	heat	No resistance		pheno_table_SRR10032545.unaligned_AMR_identification_ResFinder.txt	SRR10032545	Escherichia coli
gentamicin	aminoglycoside	No resistance		pheno_table_SRR26661811.unaligned_AMR_identification_ResFinder.txt	SRR26661811	Escherichia coli
tobramycin	aminoglycoside	Resistant	aac(6')-Ib-cr (aac(6')-Ib-cr_DQ303918)	pheno_table_SRR26661811.unaligned_AMR_identification_ResFinder.txt	SRR26661811	Escherichia coli
streptomycin	aminoglycoside	Resistant	aadA16 (aadA16_EU675686)	pheno_table_SRR26661811.unaligned_AMR_identification_ResFinder.txt	SRR26661811	Escherichia coli
amikacin	aminoglycoside	Resistant	aac(6')-Ib-cr (aac(6')-Ib-cr_DQ303918)	pheno_table_SRR26661811.unaligned_AMR_identification_ResFinder.txt	SRR26661811	Escherichia coli
isepamicin	aminoglycoside	No resistance		pheno_table_SRR26661811.unaligned_AMR_identification_ResFinder.txt	SRR26661811	Escherichia coli
dibekacin	aminoglycoside	Resistant	aac(6')-Ib-cr (aac(6')-Ib-cr_DQ303918)	pheno_table_SRR26661811.unaligned_AMR_identification_ResFinder.txt	SRR26661811	Escherichia coli
kanamycin	aminoglycoside	No resistance		pheno_table_SRR26661811.unaligned_AMR_identification_ResFinder.txt	SRR26661811	Escherichia coli
neomycin	aminoglycoside	No resistance		pheno_table_SRR26661811.unaligned_AMR_identification_ResFinder.txt	SRR26661811	Escherichia coli
lividomycin	aminoglycoside	No resistance		pheno_table_SRR26661811.unaligned_AMR_identification_ResFinder.txt	SRR26661811	Escherichia coli
paromomycin	aminoglycoside	No resistance		pheno_table_SRR26661811.unaligned_AMR_identification_ResFinder.txt	SRR26661811	Escherichia coli
ribostamycin	aminoglycoside	No resistance		pheno_table_SRR26661811.unaligned_AMR_identification_ResFinder.txt	SRR26661811	Escherichia coli
unknown aminoglycoside	aminoglycoside	No resistance		pheno_table_SRR26661811.unaligned_AMR_identification_ResFinder.txt	SRR26661811	Escherichia coli
butiromycin	aminoglycoside	No resistance		pheno_table_SRR26661811.unaligned_AMR_identification_ResFinder.txt	SRR26661811	Escherichia coli
butirosin	aminoglycoside	No resistance		pheno_table_SRR26661811.unaligned_AMR_identification_ResFinder.txt	SRR26661811	Escherichia coli
hygromycin	aminoglycoside	No resistance		pheno_table_SRR26661811.unaligned_AMR_identification_ResFinder.txt	SRR26661811	Escherichia coli
netilmicin	aminoglycoside	Resistant	aac(6')-Ib-cr (aac(6')-Ib-cr_DQ303918)	pheno_table_SRR26661811.unaligned_AMR_identification_ResFinder.txt	SRR26661811	Escherichia coli
apramycin	aminoglycoside	No resistance		pheno_table_SRR26661811.unaligned_AMR_identification_ResFinder.txt	SRR26661811	Escherichia coli
sisomicin	aminoglycoside	Resistant	aac(6')-Ib-cr (aac(6')-Ib-cr_DQ303918)	pheno_table_SRR26661811.unaligned_AMR_identification_ResFinder.txt	SRR26661811	Escherichia coli
arbekacin	aminoglycoside	No resistance		pheno_table_SRR26661811.unaligned_AMR_identification_ResFinder.txt	SRR26661811	Escherichia coli
kasugamycin	aminoglycoside	No resistance		pheno_table_SRR26661811.unaligned_AMR_identification_ResFinder.txt	SRR26661811	Escherichia coli
astromicin	aminoglycoside	No resistance		pheno_table_SRR26661811.unaligned_AMR_identification_ResFinder.txt	SRR26661811	Escherichia coli
fortimicin	aminoglycoside	No resistance		pheno_table_SRR26661811.unaligned_AMR_identification_ResFinder.txt	SRR26661811	Escherichia coli
spectinomycin	aminocyclitol	Resistant	aadA16 (aadA16_EU675686)	pheno_table_SRR26661811.unaligned_AMR_identification_ResFinder.txt	SRR26661811	Escherichia coli
fluoroquinolone	quinolone	Resistant	aac(6')-Ib-cr (aac(6')-Ib-cr_DQ303918)	pheno_table_SRR26661811.unaligned_AMR_identification_ResFinder.txt	SRR26661811	Escherichia coli
ciprofloxacin	quinolone	Resistant	aac(6')-Ib-cr (aac(6')-Ib-cr_DQ303918), qnrS1 (qnrS1_AB187515)	pheno_table_SRR26661811.unaligned_AMR_identification_ResFinder.txt	SRR26661811	Escherichia coli
unknown quinolone	quinolone	No resistance		pheno_table_SRR26661811.unaligned_AMR_identification_ResFinder.txt	SRR26661811	Escherichia coli
nalidixic acid	quinolone	No resistance		pheno_table_SRR26661811.unaligned_AMR_identification_ResFinder.txt	SRR26661811	Escherichia coli
amoxicillin	beta-lactam	Resistant	blaCTX-M-15 (blaCTX-M-15_AY044436), blaTEM-1B (blaTEM-1B_AY458016)	pheno_table_SRR26661811.unaligned_AMR_identification_ResFinder.txt	SRR26661811	Escherichia coli
amoxicillin+clavulanic acid	beta-lactam	No resistance		pheno_table_SRR26661811.unaligned_AMR_identification_ResFinder.txt	SRR26661811	Escherichia coli
ampicillin	beta-lactam	Resistant	blaCTX-M-15 (blaCTX-M-15_AY044436), blaTEM-1B (blaTEM-1B_AY458016)	pheno_table_SRR26661811.unaligned_AMR_identification_ResFinder.txt	SRR26661811	Escherichia coli
ampicillin+clavulanic acid	beta-lactam	No resistance		pheno_table_SRR26661811.unaligned_AMR_identification_ResFinder.txt	SRR26661811	Escherichia coli
cefepime	beta-lactam	Resistant	blaCTX-M-15 (blaCTX-M-15_AY044436)	pheno_table_SRR26661811.unaligned_AMR_identification_ResFinder.txt	SRR26661811	Escherichia coli
cefixime	beta-lactam	No resistance		pheno_table_SRR26661811.unaligned_AMR_identification_ResFinder.txt	SRR26661811	Escherichia coli
cefotaxime	beta-lactam	Resistant	blaCTX-M-15 (blaCTX-M-15_AY044436)	pheno_table_SRR26661811.unaligned_AMR_identification_ResFinder.txt	SRR26661811	Escherichia coli
cefoxitin	beta-lactam	No resistance		pheno_table_SRR26661811.unaligned_AMR_identification_ResFinder.txt	SRR26661811	Escherichia coli
ceftazidime	beta-lactam	Resistant	blaCTX-M-15 (blaCTX-M-15_AY044436)	pheno_table_SRR26661811.unaligned_AMR_identification_ResFinder.txt	SRR26661811	Escherichia coli
ertapenem	beta-lactam	No resistance		pheno_table_SRR26661811.unaligned_AMR_identification_ResFinder.txt	SRR26661811	Escherichia coli
imipenem	beta-lactam	No resistance		pheno_table_SRR26661811.unaligned_AMR_identification_ResFinder.txt	SRR26661811	Escherichia coli
meropenem	beta-lactam	No resistance		pheno_table_SRR26661811.unaligned_AMR_identification_ResFinder.txt	SRR26661811	Escherichia coli
piperacillin	beta-lactam	Resistant	blaCTX-M-15 (blaCTX-M-15_AY044436), blaTEM-1B (blaTEM-1B_AY458016)	pheno_table_SRR26661811.unaligned_AMR_identification_ResFinder.txt	SRR26661811	Escherichia coli
piperacillin+tazobactam	beta-lactam	No resistance		pheno_table_SRR26661811.unaligned_AMR_identification_ResFinder.txt	SRR26661811	Escherichia coli
unknown beta-lactam	beta-lactam	No resistance		pheno_table_SRR26661811.unaligned_AMR_identification_ResFinder.txt	SRR26661811	Escherichia coli
aztreonam	beta-lactam	Resistant	blaCTX-M-15 (blaCTX-M-15_AY044436)	pheno_table_SRR26661811.unaligned_AMR_identification_ResFinder.txt	SRR26661811	Escherichia coli
cefotaxime+clavulanic acid	beta-lactam	No resistance		pheno_table_SRR26661811.unaligned_AMR_identification_ResFinder.txt	SRR26661811	Escherichia coli
temocillin	beta-lactam	No resistance		pheno_table_SRR26661811.unaligned_AMR_identification_ResFinder.txt	SRR26661811	Escherichia coli
ticarcillin	beta-lactam	Resistant	blaCTX-M-15 (blaCTX-M-15_AY044436), blaTEM-1B (blaTEM-1B_AY458016)	pheno_table_SRR26661811.unaligned_AMR_identification_ResFinder.txt	SRR26661811	Escherichia coli
ceftazidime+avibactam	beta-lactam	No resistance		pheno_table_SRR26661811.unaligned_AMR_identification_ResFinder.txt	SRR26661811	Escherichia coli
penicillin	beta-lactam	No resistance		pheno_table_SRR26661811.unaligned_AMR_identification_ResFinder.txt	SRR26661811	Escherichia coli
ceftriaxone	beta-lactam	Resistant	blaCTX-M-15 (blaCTX-M-15_AY044436)	pheno_table_SRR26661811.unaligned_AMR_identification_ResFinder.txt	SRR26661811	Escherichia coli
ticarcillin+clavulanic acid	beta-lactam	No resistance		pheno_table_SRR26661811.unaligned_AMR_identification_ResFinder.txt	SRR26661811	Escherichia coli
cephalothin	beta-lactam	Resistant	blaTEM-1B (blaTEM-1B_AY458016)	pheno_table_SRR26661811.unaligned_AMR_identification_ResFinder.txt	SRR26661811	Escherichia coli
piperacillin+clavulanic acid	beta-lactam	No resistance		pheno_table_SRR26661811.unaligned_AMR_identification_ResFinder.txt	SRR26661811	Escherichia coli
ceftiofur	under_development	No resistance		pheno_table_SRR26661811.unaligned_AMR_identification_ResFinder.txt	SRR26661811	Escherichia coli
sulfamethoxazole	folate pathway antagonist	Resistant	sul1 (sul1_U12338)	pheno_table_SRR26661811.unaligned_AMR_identification_ResFinder.txt	SRR26661811	Escherichia coli
trimethoprim	folate pathway antagonist	Resistant	dfrA27 (dfrA27_FJ459817)	pheno_table_SRR26661811.unaligned_AMR_identification_ResFinder.txt	SRR26661811	Escherichia coli
fosfomycin	fosfomycin	No resistance		pheno_table_SRR26661811.unaligned_AMR_identification_ResFinder.txt	SRR26661811	Escherichia coli
vancomycin	glycopeptide	No resistance		pheno_table_SRR26661811.unaligned_AMR_identification_ResFinder.txt	SRR26661811	Escherichia coli
teicoplanin	glycopeptide	No resistance		pheno_table_SRR26661811.unaligned_AMR_identification_ResFinder.txt	SRR26661811	Escherichia coli
bleomycin	glycopeptide	No resistance		pheno_table_SRR26661811.unaligned_AMR_identification_ResFinder.txt	SRR26661811	Escherichia coli
lincomycin	lincosamide	No resistance		pheno_table_SRR26661811.unaligned_AMR_identification_ResFinder.txt	SRR26661811	Escherichia coli
clindamycin	lincosamide	No resistance		pheno_table_SRR26661811.unaligned_AMR_identification_ResFinder.txt	SRR26661811	Escherichia coli
dalfopristin	streptogramin a	No resistance		pheno_table_SRR26661811.unaligned_AMR_identification_ResFinder.txt	SRR26661811	Escherichia coli
pristinamycin iia	streptogramin a	No resistance		pheno_table_SRR26661811.unaligned_AMR_identification_ResFinder.txt	SRR26661811	Escherichia coli
virginiamycin m	streptogramin a	No resistance		pheno_table_SRR26661811.unaligned_AMR_identification_ResFinder.txt	SRR26661811	Escherichia coli
quinupristin+dalfopristin	streptogramin a	No resistance		pheno_table_SRR26661811.unaligned_AMR_identification_ResFinder.txt	SRR26661811	Escherichia coli
tiamulin	pleuromutilin	No resistance		pheno_table_SRR26661811.unaligned_AMR_identification_ResFinder.txt	SRR26661811	Escherichia coli
carbomycin	macrolide	No resistance		pheno_table_SRR26661811.unaligned_AMR_identification_ResFinder.txt	SRR26661811	Escherichia coli
erythromycin	macrolide	Resistant	mph(A) (mph(A)_D16251)	pheno_table_SRR26661811.unaligned_AMR_identification_ResFinder.txt	SRR26661811	Escherichia coli
azithromycin	macrolide	Resistant	mph(A) (mph(A)_D16251)	pheno_table_SRR26661811.unaligned_AMR_identification_ResFinder.txt	SRR26661811	Escherichia coli
oleandomycin	macrolide	No resistance		pheno_table_SRR26661811.unaligned_AMR_identification_ResFinder.txt	SRR26661811	Escherichia coli
spiramycin	macrolide	Resistant	mph(A) (mph(A)_D16251)	pheno_table_SRR26661811.unaligned_AMR_identification_ResFinder.txt	SRR26661811	Escherichia coli
tylosin	macrolide	No resistance		pheno_table_SRR26661811.unaligned_AMR_identification_ResFinder.txt	SRR26661811	Escherichia coli
telithromycin	macrolide	Resistant	mph(A) (mph(A)_D16251)	pheno_table_SRR26661811.unaligned_AMR_identification_ResFinder.txt	SRR26661811	Escherichia coli
tetracycline	tetracycline	No resistance		pheno_table_SRR26661811.unaligned_AMR_identification_ResFinder.txt	SRR26661811	Escherichia coli
doxycycline	tetracycline	No resistance		pheno_table_SRR26661811.unaligned_AMR_identification_ResFinder.txt	SRR26661811	Escherichia coli
minocycline	tetracycline	No resistance		pheno_table_SRR26661811.unaligned_AMR_identification_ResFinder.txt	SRR26661811	Escherichia coli
tigecycline	tetracycline	No resistance		pheno_table_SRR26661811.unaligned_AMR_identification_ResFinder.txt	SRR26661811	Escherichia coli
quinupristin	streptogramin b	No resistance		pheno_table_SRR26661811.unaligned_AMR_identification_ResFinder.txt	SRR26661811	Escherichia coli
pristinamycin ia	streptogramin b	No resistance		pheno_table_SRR26661811.unaligned_AMR_identification_ResFinder.txt	SRR26661811	Escherichia coli
virginiamycin s	streptogramin b	No resistance		pheno_table_SRR26661811.unaligned_AMR_identification_ResFinder.txt	SRR26661811	Escherichia coli
linezolid	oxazolidinone	No resistance		pheno_table_SRR26661811.unaligned_AMR_identification_ResFinder.txt	SRR26661811	Escherichia coli
chloramphenicol	amphenicol	No resistance		pheno_table_SRR26661811.unaligned_AMR_identification_ResFinder.txt	SRR26661811	Escherichia coli
florfenicol	amphenicol	No resistance		pheno_table_SRR26661811.unaligned_AMR_identification_ResFinder.txt	SRR26661811	Escherichia coli
colistin	polymyxin	No resistance		pheno_table_SRR26661811.unaligned_AMR_identification_ResFinder.txt	SRR26661811	Escherichia coli
fusidic acid	steroid antibacterial	No resistance		pheno_table_SRR26661811.unaligned_AMR_identification_ResFinder.txt	SRR26661811	Escherichia coli
mupirocin	pseudomonic acid	No resistance		pheno_table_SRR26661811.unaligned_AMR_identification_ResFinder.txt	SRR26661811	Escherichia coli
rifampicin	rifamycin	Resistant	ARR-3 (ARR-3_JF806499)	pheno_table_SRR26661811.unaligned_AMR_identification_ResFinder.txt	SRR26661811	Escherichia coli
metronidazole	nitroimidazole	No resistance		pheno_table_SRR26661811.unaligned_AMR_identification_ResFinder.txt	SRR26661811	Escherichia coli
narasin	ionophores	No resistance		pheno_table_SRR26661811.unaligned_AMR_identification_ResFinder.txt	SRR26661811	Escherichia coli
salinomycin	ionophores	No resistance		pheno_table_SRR26661811.unaligned_AMR_identification_ResFinder.txt	SRR26661811	Escherichia coli
maduramicin	ionophores	No resistance		pheno_table_SRR26661811.unaligned_AMR_identification_ResFinder.txt	SRR26661811	Escherichia coli
formaldehyde	aldehyde	Resistant	formA (formA_X73835)	pheno_table_SRR26661811.unaligned_AMR_identification_ResFinder.txt	SRR26661811	Escherichia coli
benzylkonium chloride	quaternary ammonium compound	Resistant	qacE (qacE_X68232)	pheno_table_SRR26661811.unaligned_AMR_identification_ResFinder.txt	SRR26661811	Escherichia coli
ethidium bromide	quaternary ammonium compound	Resistant	qacE (qacE_X68232)	pheno_table_SRR26661811.unaligned_AMR_identification_ResFinder.txt	SRR26661811	Escherichia coli
chlorhexidine	quaternary ammonium compound	Resistant	qacE (qacE_X68232)	pheno_table_SRR26661811.unaligned_AMR_identification_ResFinder.txt	SRR26661811	Escherichia coli
cetylpyridinium chloride	quaternary ammonium compound	Resistant	qacE (qacE_X68232)	pheno_table_SRR26661811.unaligned_AMR_identification_ResFinder.txt	SRR26661811	Escherichia coli
hydrogen peroxide	peroxide	No resistance		pheno_table_SRR26661811.unaligned_AMR_identification_ResFinder.txt	SRR26661811	Escherichia coli
temperature	heat	No resistance		pheno_table_SRR26661811.unaligned_AMR_identification_ResFinder.txt	SRR26661811	Escherichia coli
gentamicin	aminoglycoside	Resistant	aac(3)-IId (aac(3)-IId_EU022314)	pheno_table_SRR26661812.unaligned_AMR_identification_ResFinder.txt	SRR26661812	Escherichia coli
tobramycin	aminoglycoside	Resistant	aac(3)-IId (aac(3)-IId_EU022314)	pheno_table_SRR26661812.unaligned_AMR_identification_ResFinder.txt	SRR26661812	Escherichia coli
streptomycin	aminoglycoside	No resistance		pheno_table_SRR26661812.unaligned_AMR_identification_ResFinder.txt	SRR26661812	Escherichia coli
amikacin	aminoglycoside	No resistance		pheno_table_SRR26661812.unaligned_AMR_identification_ResFinder.txt	SRR26661812	Escherichia coli
isepamicin	aminoglycoside	No resistance		pheno_table_SRR26661812.unaligned_AMR_identification_ResFinder.txt	SRR26661812	Escherichia coli
dibekacin	aminoglycoside	Resistant	aac(3)-IId (aac(3)-IId_EU022314)	pheno_table_SRR26661812.unaligned_AMR_identification_ResFinder.txt	SRR26661812	Escherichia coli
kanamycin	aminoglycoside	No resistance		pheno_table_SRR26661812.unaligned_AMR_identification_ResFinder.txt	SRR26661812	Escherichia coli
neomycin	aminoglycoside	No resistance		pheno_table_SRR26661812.unaligned_AMR_identification_ResFinder.txt	SRR26661812	Escherichia coli
lividomycin	aminoglycoside	No resistance		pheno_table_SRR26661812.unaligned_AMR_identification_ResFinder.txt	SRR26661812	Escherichia coli
paromomycin	aminoglycoside	No resistance		pheno_table_SRR26661812.unaligned_AMR_identification_ResFinder.txt	SRR26661812	Escherichia coli
ribostamycin	aminoglycoside	No resistance		pheno_table_SRR26661812.unaligned_AMR_identification_ResFinder.txt	SRR26661812	Escherichia coli
unknown aminoglycoside	aminoglycoside	No resistance		pheno_table_SRR26661812.unaligned_AMR_identification_ResFinder.txt	SRR26661812	Escherichia coli
butiromycin	aminoglycoside	No resistance		pheno_table_SRR26661812.unaligned_AMR_identification_ResFinder.txt	SRR26661812	Escherichia coli
butirosin	aminoglycoside	No resistance		pheno_table_SRR26661812.unaligned_AMR_identification_ResFinder.txt	SRR26661812	Escherichia coli
hygromycin	aminoglycoside	No resistance		pheno_table_SRR26661812.unaligned_AMR_identification_ResFinder.txt	SRR26661812	Escherichia coli
netilmicin	aminoglycoside	Resistant	aac(3)-IId (aac(3)-IId_EU022314)	pheno_table_SRR26661812.unaligned_AMR_identification_ResFinder.txt	SRR26661812	Escherichia coli
apramycin	aminoglycoside	Resistant	aac(3)-IId (aac(3)-IId_EU022314)	pheno_table_SRR26661812.unaligned_AMR_identification_ResFinder.txt	SRR26661812	Escherichia coli
sisomicin	aminoglycoside	Resistant	aac(3)-IId (aac(3)-IId_EU022314)	pheno_table_SRR26661812.unaligned_AMR_identification_ResFinder.txt	SRR26661812	Escherichia coli
arbekacin	aminoglycoside	No resistance		pheno_table_SRR26661812.unaligned_AMR_identification_ResFinder.txt	SRR26661812	Escherichia coli
kasugamycin	aminoglycoside	No resistance		pheno_table_SRR26661812.unaligned_AMR_identification_ResFinder.txt	SRR26661812	Escherichia coli
astromicin	aminoglycoside	No resistance		pheno_table_SRR26661812.unaligned_AMR_identification_ResFinder.txt	SRR26661812	Escherichia coli
fortimicin	aminoglycoside	No resistance		pheno_table_SRR26661812.unaligned_AMR_identification_ResFinder.txt	SRR26661812	Escherichia coli
spectinomycin	aminocyclitol	No resistance		pheno_table_SRR26661812.unaligned_AMR_identification_ResFinder.txt	SRR26661812	Escherichia coli
fluoroquinolone	quinolone	No resistance		pheno_table_SRR26661812.unaligned_AMR_identification_ResFinder.txt	SRR26661812	Escherichia coli
ciprofloxacin	quinolone	Resistant	qnrS1 (qnrS1_AB187515)	pheno_table_SRR26661812.unaligned_AMR_identification_ResFinder.txt	SRR26661812	Escherichia coli
unknown quinolone	quinolone	No resistance		pheno_table_SRR26661812.unaligned_AMR_identification_ResFinder.txt	SRR26661812	Escherichia coli
nalidixic acid	quinolone	No resistance		pheno_table_SRR26661812.unaligned_AMR_identification_ResFinder.txt	SRR26661812	Escherichia coli
amoxicillin	beta-lactam	Resistant	blaCTX-M-55 (blaCTX-M-55_DQ810789)	pheno_table_SRR26661812.unaligned_AMR_identification_ResFinder.txt	SRR26661812	Escherichia coli
amoxicillin+clavulanic acid	beta-lactam	No resistance		pheno_table_SRR26661812.unaligned_AMR_identification_ResFinder.txt	SRR26661812	Escherichia coli
ampicillin	beta-lactam	Resistant	blaCTX-M-55 (blaCTX-M-55_DQ810789)	pheno_table_SRR26661812.unaligned_AMR_identification_ResFinder.txt	SRR26661812	Escherichia coli
ampicillin+clavulanic acid	beta-lactam	No resistance		pheno_table_SRR26661812.unaligned_AMR_identification_ResFinder.txt	SRR26661812	Escherichia coli
cefepime	beta-lactam	Resistant	blaCTX-M-55 (blaCTX-M-55_DQ810789)	pheno_table_SRR26661812.unaligned_AMR_identification_ResFinder.txt	SRR26661812	Escherichia coli
cefixime	beta-lactam	No resistance		pheno_table_SRR26661812.unaligned_AMR_identification_ResFinder.txt	SRR26661812	Escherichia coli
cefotaxime	beta-lactam	Resistant	blaCTX-M-55 (blaCTX-M-55_DQ810789)	pheno_table_SRR26661812.unaligned_AMR_identification_ResFinder.txt	SRR26661812	Escherichia coli
cefoxitin	beta-lactam	No resistance		pheno_table_SRR26661812.unaligned_AMR_identification_ResFinder.txt	SRR26661812	Escherichia coli
ceftazidime	beta-lactam	Resistant	blaCTX-M-55 (blaCTX-M-55_DQ810789)	pheno_table_SRR26661812.unaligned_AMR_identification_ResFinder.txt	SRR26661812	Escherichia coli
ertapenem	beta-lactam	No resistance		pheno_table_SRR26661812.unaligned_AMR_identification_ResFinder.txt	SRR26661812	Escherichia coli
imipenem	beta-lactam	No resistance		pheno_table_SRR26661812.unaligned_AMR_identification_ResFinder.txt	SRR26661812	Escherichia coli
meropenem	beta-lactam	No resistance		pheno_table_SRR26661812.unaligned_AMR_identification_ResFinder.txt	SRR26661812	Escherichia coli
piperacillin	beta-lactam	Resistant	blaCTX-M-55 (blaCTX-M-55_DQ810789)	pheno_table_SRR26661812.unaligned_AMR_identification_ResFinder.txt	SRR26661812	Escherichia coli
piperacillin+tazobactam	beta-lactam	No resistance		pheno_table_SRR26661812.unaligned_AMR_identification_ResFinder.txt	SRR26661812	Escherichia coli
unknown beta-lactam	beta-lactam	No resistance		pheno_table_SRR26661812.unaligned_AMR_identification_ResFinder.txt	SRR26661812	Escherichia coli
aztreonam	beta-lactam	Resistant	blaCTX-M-55 (blaCTX-M-55_DQ810789)	pheno_table_SRR26661812.unaligned_AMR_identification_ResFinder.txt	SRR26661812	Escherichia coli
cefotaxime+clavulanic acid	beta-lactam	No resistance		pheno_table_SRR26661812.unaligned_AMR_identification_ResFinder.txt	SRR26661812	Escherichia coli
temocillin	beta-lactam	No resistance		pheno_table_SRR26661812.unaligned_AMR_identification_ResFinder.txt	SRR26661812	Escherichia coli
ticarcillin	beta-lactam	Resistant	blaCTX-M-55 (blaCTX-M-55_DQ810789)	pheno_table_SRR26661812.unaligned_AMR_identification_ResFinder.txt	SRR26661812	Escherichia coli
ceftazidime+avibactam	beta-lactam	No resistance		pheno_table_SRR26661812.unaligned_AMR_identification_ResFinder.txt	SRR26661812	Escherichia coli
penicillin	beta-lactam	No resistance		pheno_table_SRR26661812.unaligned_AMR_identification_ResFinder.txt	SRR26661812	Escherichia coli
ceftriaxone	beta-lactam	Resistant	blaCTX-M-55 (blaCTX-M-55_DQ810789)	pheno_table_SRR26661812.unaligned_AMR_identification_ResFinder.txt	SRR26661812	Escherichia coli
ticarcillin+clavulanic acid	beta-lactam	No resistance		pheno_table_SRR26661812.unaligned_AMR_identification_ResFinder.txt	SRR26661812	Escherichia coli
cephalothin	beta-lactam	No resistance		pheno_table_SRR26661812.unaligned_AMR_identification_ResFinder.txt	SRR26661812	Escherichia coli
piperacillin+clavulanic acid	beta-lactam	No resistance		pheno_table_SRR26661812.unaligned_AMR_identification_ResFinder.txt	SRR26661812	Escherichia coli
ceftiofur	under_development	No resistance		pheno_table_SRR26661812.unaligned_AMR_identification_ResFinder.txt	SRR26661812	Escherichia coli
sulfamethoxazole	folate pathway antagonist	No resistance		pheno_table_SRR26661812.unaligned_AMR_identification_ResFinder.txt	SRR26661812	Escherichia coli
trimethoprim	folate pathway antagonist	No resistance		pheno_table_SRR26661812.unaligned_AMR_identification_ResFinder.txt	SRR26661812	Escherichia coli
fosfomycin	fosfomycin	No resistance		pheno_table_SRR26661812.unaligned_AMR_identification_ResFinder.txt	SRR26661812	Escherichia coli
vancomycin	glycopeptide	No resistance		pheno_table_SRR26661812.unaligned_AMR_identification_ResFinder.txt	SRR26661812	Escherichia coli
teicoplanin	glycopeptide	No resistance		pheno_table_SRR26661812.unaligned_AMR_identification_ResFinder.txt	SRR26661812	Escherichia coli
bleomycin	glycopeptide	No resistance		pheno_table_SRR26661812.unaligned_AMR_identification_ResFinder.txt	SRR26661812	Escherichia coli
lincomycin	lincosamide	No resistance		pheno_table_SRR26661812.unaligned_AMR_identification_ResFinder.txt	SRR26661812	Escherichia coli
clindamycin	lincosamide	No resistance		pheno_table_SRR26661812.unaligned_AMR_identification_ResFinder.txt	SRR26661812	Escherichia coli
dalfopristin	streptogramin a	No resistance		pheno_table_SRR26661812.unaligned_AMR_identification_ResFinder.txt	SRR26661812	Escherichia coli
pristinamycin iia	streptogramin a	No resistance		pheno_table_SRR26661812.unaligned_AMR_identification_ResFinder.txt	SRR26661812	Escherichia coli
virginiamycin m	streptogramin a	No resistance		pheno_table_SRR26661812.unaligned_AMR_identification_ResFinder.txt	SRR26661812	Escherichia coli
quinupristin+dalfopristin	streptogramin a	No resistance		pheno_table_SRR26661812.unaligned_AMR_identification_ResFinder.txt	SRR26661812	Escherichia coli
tiamulin	pleuromutilin	No resistance		pheno_table_SRR26661812.unaligned_AMR_identification_ResFinder.txt	SRR26661812	Escherichia coli
carbomycin	macrolide	No resistance		pheno_table_SRR26661812.unaligned_AMR_identification_ResFinder.txt	SRR26661812	Escherichia coli
erythromycin	macrolide	No resistance		pheno_table_SRR26661812.unaligned_AMR_identification_ResFinder.txt	SRR26661812	Escherichia coli
azithromycin	macrolide	No resistance		pheno_table_SRR26661812.unaligned_AMR_identification_ResFinder.txt	SRR26661812	Escherichia coli
oleandomycin	macrolide	No resistance		pheno_table_SRR26661812.unaligned_AMR_identification_ResFinder.txt	SRR26661812	Escherichia coli
spiramycin	macrolide	No resistance		pheno_table_SRR26661812.unaligned_AMR_identification_ResFinder.txt	SRR26661812	Escherichia coli
tylosin	macrolide	No resistance		pheno_table_SRR26661812.unaligned_AMR_identification_ResFinder.txt	SRR26661812	Escherichia coli
telithromycin	macrolide	No resistance		pheno_table_SRR26661812.unaligned_AMR_identification_ResFinder.txt	SRR26661812	Escherichia coli
tetracycline	tetracycline	No resistance		pheno_table_SRR26661812.unaligned_AMR_identification_ResFinder.txt	SRR26661812	Escherichia coli
doxycycline	tetracycline	No resistance		pheno_table_SRR26661812.unaligned_AMR_identification_ResFinder.txt	SRR26661812	Escherichia coli
minocycline	tetracycline	No resistance		pheno_table_SRR26661812.unaligned_AMR_identification_ResFinder.txt	SRR26661812	Escherichia coli
tigecycline	tetracycline	No resistance		pheno_table_SRR26661812.unaligned_AMR_identification_ResFinder.txt	SRR26661812	Escherichia coli
quinupristin	streptogramin b	No resistance		pheno_table_SRR26661812.unaligned_AMR_identification_ResFinder.txt	SRR26661812	Escherichia coli
pristinamycin ia	streptogramin b	No resistance		pheno_table_SRR26661812.unaligned_AMR_identification_ResFinder.txt	SRR26661812	Escherichia coli
virginiamycin s	streptogramin b	No resistance		pheno_table_SRR26661812.unaligned_AMR_identification_ResFinder.txt	SRR26661812	Escherichia coli
linezolid	oxazolidinone	No resistance		pheno_table_SRR26661812.unaligned_AMR_identification_ResFinder.txt	SRR26661812	Escherichia coli
chloramphenicol	amphenicol	Resistant	catA2 (catA2_X53796)	pheno_table_SRR26661812.unaligned_AMR_identification_ResFinder.txt	SRR26661812	Escherichia coli
florfenicol	amphenicol	No resistance		pheno_table_SRR26661812.unaligned_AMR_identification_ResFinder.txt	SRR26661812	Escherichia coli
colistin	polymyxin	Resistant	mcr-3.4 (mcr-3.4_FLXA01000011)	pheno_table_SRR26661812.unaligned_AMR_identification_ResFinder.txt	SRR26661812	Escherichia coli
fusidic acid	steroid antibacterial	No resistance		pheno_table_SRR26661812.unaligned_AMR_identification_ResFinder.txt	SRR26661812	Escherichia coli
mupirocin	pseudomonic acid	No resistance		pheno_table_SRR26661812.unaligned_AMR_identification_ResFinder.txt	SRR26661812	Escherichia coli
rifampicin	rifamycin	No resistance		pheno_table_SRR26661812.unaligned_AMR_identification_ResFinder.txt	SRR26661812	Escherichia coli
metronidazole	nitroimidazole	No resistance		pheno_table_SRR26661812.unaligned_AMR_identification_ResFinder.txt	SRR26661812	Escherichia coli
narasin	ionophores	No resistance		pheno_table_SRR26661812.unaligned_AMR_identification_ResFinder.txt	SRR26661812	Escherichia coli
salinomycin	ionophores	No resistance		pheno_table_SRR26661812.unaligned_AMR_identification_ResFinder.txt	SRR26661812	Escherichia coli
maduramicin	ionophores	No resistance		pheno_table_SRR26661812.unaligned_AMR_identification_ResFinder.txt	SRR26661812	Escherichia coli
formaldehyde	aldehyde	Resistant	formA (formA_X73835)	pheno_table_SRR26661812.unaligned_AMR_identification_ResFinder.txt	SRR26661812	Escherichia coli
benzylkonium chloride	quaternary ammonium compound	No resistance		pheno_table_SRR26661812.unaligned_AMR_identification_ResFinder.txt	SRR26661812	Escherichia coli
ethidium bromide	quaternary ammonium compound	No resistance		pheno_table_SRR26661812.unaligned_AMR_identification_ResFinder.txt	SRR26661812	Escherichia coli
chlorhexidine	quaternary ammonium compound	No resistance		pheno_table_SRR26661812.unaligned_AMR_identification_ResFinder.txt	SRR26661812	Escherichia coli
cetylpyridinium chloride	quaternary ammonium compound	No resistance		pheno_table_SRR26661812.unaligned_AMR_identification_ResFinder.txt	SRR26661812	Escherichia coli
hydrogen peroxide	peroxide	No resistance		pheno_table_SRR26661812.unaligned_AMR_identification_ResFinder.txt	SRR26661812	Escherichia coli
temperature	heat	No resistance		pheno_table_SRR26661812.unaligned_AMR_identification_ResFinder.txt	SRR26661812	Escherichia coli
gentamicin	aminoglycoside	No resistance		pheno_table_SRR26661813.unaligned_AMR_identification_ResFinder.txt	SRR26661813	Escherichia coli
tobramycin	aminoglycoside	No resistance		pheno_table_SRR26661813.unaligned_AMR_identification_ResFinder.txt	SRR26661813	Escherichia coli
streptomycin	aminoglycoside	No resistance		pheno_table_SRR26661813.unaligned_AMR_identification_ResFinder.txt	SRR26661813	Escherichia coli
amikacin	aminoglycoside	No resistance		pheno_table_SRR26661813.unaligned_AMR_identification_ResFinder.txt	SRR26661813	Escherichia coli
isepamicin	aminoglycoside	No resistance		pheno_table_SRR26661813.unaligned_AMR_identification_ResFinder.txt	SRR26661813	Escherichia coli
dibekacin	aminoglycoside	No resistance		pheno_table_SRR26661813.unaligned_AMR_identification_ResFinder.txt	SRR26661813	Escherichia coli
kanamycin	aminoglycoside	No resistance		pheno_table_SRR26661813.unaligned_AMR_identification_ResFinder.txt	SRR26661813	Escherichia coli
neomycin	aminoglycoside	No resistance		pheno_table_SRR26661813.unaligned_AMR_identification_ResFinder.txt	SRR26661813	Escherichia coli
lividomycin	aminoglycoside	No resistance		pheno_table_SRR26661813.unaligned_AMR_identification_ResFinder.txt	SRR26661813	Escherichia coli
paromomycin	aminoglycoside	No resistance		pheno_table_SRR26661813.unaligned_AMR_identification_ResFinder.txt	SRR26661813	Escherichia coli
ribostamycin	aminoglycoside	No resistance		pheno_table_SRR26661813.unaligned_AMR_identification_ResFinder.txt	SRR26661813	Escherichia coli
unknown aminoglycoside	aminoglycoside	No resistance		pheno_table_SRR26661813.unaligned_AMR_identification_ResFinder.txt	SRR26661813	Escherichia coli
butiromycin	aminoglycoside	No resistance		pheno_table_SRR26661813.unaligned_AMR_identification_ResFinder.txt	SRR26661813	Escherichia coli
butirosin	aminoglycoside	No resistance		pheno_table_SRR26661813.unaligned_AMR_identification_ResFinder.txt	SRR26661813	Escherichia coli
hygromycin	aminoglycoside	No resistance		pheno_table_SRR26661813.unaligned_AMR_identification_ResFinder.txt	SRR26661813	Escherichia coli
netilmicin	aminoglycoside	No resistance		pheno_table_SRR26661813.unaligned_AMR_identification_ResFinder.txt	SRR26661813	Escherichia coli
apramycin	aminoglycoside	No resistance		pheno_table_SRR26661813.unaligned_AMR_identification_ResFinder.txt	SRR26661813	Escherichia coli
sisomicin	aminoglycoside	No resistance		pheno_table_SRR26661813.unaligned_AMR_identification_ResFinder.txt	SRR26661813	Escherichia coli
arbekacin	aminoglycoside	No resistance		pheno_table_SRR26661813.unaligned_AMR_identification_ResFinder.txt	SRR26661813	Escherichia coli
kasugamycin	aminoglycoside	No resistance		pheno_table_SRR26661813.unaligned_AMR_identification_ResFinder.txt	SRR26661813	Escherichia coli
astromicin	aminoglycoside	No resistance		pheno_table_SRR26661813.unaligned_AMR_identification_ResFinder.txt	SRR26661813	Escherichia coli
fortimicin	aminoglycoside	No resistance		pheno_table_SRR26661813.unaligned_AMR_identification_ResFinder.txt	SRR26661813	Escherichia coli
spectinomycin	aminocyclitol	No resistance		pheno_table_SRR26661813.unaligned_AMR_identification_ResFinder.txt	SRR26661813	Escherichia coli
fluoroquinolone	quinolone	No resistance		pheno_table_SRR26661813.unaligned_AMR_identification_ResFinder.txt	SRR26661813	Escherichia coli
ciprofloxacin	quinolone	No resistance		pheno_table_SRR26661813.unaligned_AMR_identification_ResFinder.txt	SRR26661813	Escherichia coli
unknown quinolone	quinolone	No resistance		pheno_table_SRR26661813.unaligned_AMR_identification_ResFinder.txt	SRR26661813	Escherichia coli
nalidixic acid	quinolone	No resistance		pheno_table_SRR26661813.unaligned_AMR_identification_ResFinder.txt	SRR26661813	Escherichia coli
amoxicillin	beta-lactam	Resistant	blaCTX-M-27 (blaCTX-M-27_AY156923)	pheno_table_SRR26661813.unaligned_AMR_identification_ResFinder.txt	SRR26661813	Escherichia coli
amoxicillin+clavulanic acid	beta-lactam	No resistance		pheno_table_SRR26661813.unaligned_AMR_identification_ResFinder.txt	SRR26661813	Escherichia coli
ampicillin	beta-lactam	Resistant	blaCTX-M-27 (blaCTX-M-27_AY156923)	pheno_table_SRR26661813.unaligned_AMR_identification_ResFinder.txt	SRR26661813	Escherichia coli
ampicillin+clavulanic acid	beta-lactam	No resistance		pheno_table_SRR26661813.unaligned_AMR_identification_ResFinder.txt	SRR26661813	Escherichia coli
cefepime	beta-lactam	Resistant	blaCTX-M-27 (blaCTX-M-27_AY156923)	pheno_table_SRR26661813.unaligned_AMR_identification_ResFinder.txt	SRR26661813	Escherichia coli
cefixime	beta-lactam	No resistance		pheno_table_SRR26661813.unaligned_AMR_identification_ResFinder.txt	SRR26661813	Escherichia coli
cefotaxime	beta-lactam	Resistant	blaCTX-M-27 (blaCTX-M-27_AY156923)	pheno_table_SRR26661813.unaligned_AMR_identification_ResFinder.txt	SRR26661813	Escherichia coli
cefoxitin	beta-lactam	No resistance		pheno_table_SRR26661813.unaligned_AMR_identification_ResFinder.txt	SRR26661813	Escherichia coli
ceftazidime	beta-lactam	Resistant	blaCTX-M-27 (blaCTX-M-27_AY156923)	pheno_table_SRR26661813.unaligned_AMR_identification_ResFinder.txt	SRR26661813	Escherichia coli
ertapenem	beta-lactam	No resistance		pheno_table_SRR26661813.unaligned_AMR_identification_ResFinder.txt	SRR26661813	Escherichia coli
imipenem	beta-lactam	No resistance		pheno_table_SRR26661813.unaligned_AMR_identification_ResFinder.txt	SRR26661813	Escherichia coli
meropenem	beta-lactam	No resistance		pheno_table_SRR26661813.unaligned_AMR_identification_ResFinder.txt	SRR26661813	Escherichia coli
piperacillin	beta-lactam	Resistant	blaCTX-M-27 (blaCTX-M-27_AY156923)	pheno_table_SRR26661813.unaligned_AMR_identification_ResFinder.txt	SRR26661813	Escherichia coli
piperacillin+tazobactam	beta-lactam	No resistance		pheno_table_SRR26661813.unaligned_AMR_identification_ResFinder.txt	SRR26661813	Escherichia coli
unknown beta-lactam	beta-lactam	No resistance		pheno_table_SRR26661813.unaligned_AMR_identification_ResFinder.txt	SRR26661813	Escherichia coli
aztreonam	beta-lactam	Resistant	blaCTX-M-27 (blaCTX-M-27_AY156923)	pheno_table_SRR26661813.unaligned_AMR_identification_ResFinder.txt	SRR26661813	Escherichia coli
cefotaxime+clavulanic acid	beta-lactam	No resistance		pheno_table_SRR26661813.unaligned_AMR_identification_ResFinder.txt	SRR26661813	Escherichia coli
temocillin	beta-lactam	No resistance		pheno_table_SRR26661813.unaligned_AMR_identification_ResFinder.txt	SRR26661813	Escherichia coli
ticarcillin	beta-lactam	Resistant	blaCTX-M-27 (blaCTX-M-27_AY156923)	pheno_table_SRR26661813.unaligned_AMR_identification_ResFinder.txt	SRR26661813	Escherichia coli
ceftazidime+avibactam	beta-lactam	No resistance		pheno_table_SRR26661813.unaligned_AMR_identification_ResFinder.txt	SRR26661813	Escherichia coli
penicillin	beta-lactam	No resistance		pheno_table_SRR26661813.unaligned_AMR_identification_ResFinder.txt	SRR26661813	Escherichia coli
ceftriaxone	beta-lactam	Resistant	blaCTX-M-27 (blaCTX-M-27_AY156923)	pheno_table_SRR26661813.unaligned_AMR_identification_ResFinder.txt	SRR26661813	Escherichia coli
ticarcillin+clavulanic acid	beta-lactam	No resistance		pheno_table_SRR26661813.unaligned_AMR_identification_ResFinder.txt	SRR26661813	Escherichia coli
cephalothin	beta-lactam	No resistance		pheno_table_SRR26661813.unaligned_AMR_identification_ResFinder.txt	SRR26661813	Escherichia coli
piperacillin+clavulanic acid	beta-lactam	No resistance		pheno_table_SRR26661813.unaligned_AMR_identification_ResFinder.txt	SRR26661813	Escherichia coli
ceftiofur	under_development	No resistance		pheno_table_SRR26661813.unaligned_AMR_identification_ResFinder.txt	SRR26661813	Escherichia coli
sulfamethoxazole	folate pathway antagonist	No resistance		pheno_table_SRR26661813.unaligned_AMR_identification_ResFinder.txt	SRR26661813	Escherichia coli
trimethoprim	folate pathway antagonist	No resistance		pheno_table_SRR26661813.unaligned_AMR_identification_ResFinder.txt	SRR26661813	Escherichia coli
fosfomycin	fosfomycin	No resistance		pheno_table_SRR26661813.unaligned_AMR_identification_ResFinder.txt	SRR26661813	Escherichia coli
vancomycin	glycopeptide	No resistance		pheno_table_SRR26661813.unaligned_AMR_identification_ResFinder.txt	SRR26661813	Escherichia coli
teicoplanin	glycopeptide	No resistance		pheno_table_SRR26661813.unaligned_AMR_identification_ResFinder.txt	SRR26661813	Escherichia coli
bleomycin	glycopeptide	No resistance		pheno_table_SRR26661813.unaligned_AMR_identification_ResFinder.txt	SRR26661813	Escherichia coli
lincomycin	lincosamide	No resistance		pheno_table_SRR26661813.unaligned_AMR_identification_ResFinder.txt	SRR26661813	Escherichia coli
clindamycin	lincosamide	No resistance		pheno_table_SRR26661813.unaligned_AMR_identification_ResFinder.txt	SRR26661813	Escherichia coli
dalfopristin	streptogramin a	No resistance		pheno_table_SRR26661813.unaligned_AMR_identification_ResFinder.txt	SRR26661813	Escherichia coli
pristinamycin iia	streptogramin a	No resistance		pheno_table_SRR26661813.unaligned_AMR_identification_ResFinder.txt	SRR26661813	Escherichia coli
virginiamycin m	streptogramin a	No resistance		pheno_table_SRR26661813.unaligned_AMR_identification_ResFinder.txt	SRR26661813	Escherichia coli
quinupristin+dalfopristin	streptogramin a	No resistance		pheno_table_SRR26661813.unaligned_AMR_identification_ResFinder.txt	SRR26661813	Escherichia coli
tiamulin	pleuromutilin	No resistance		pheno_table_SRR26661813.unaligned_AMR_identification_ResFinder.txt	SRR26661813	Escherichia coli
carbomycin	macrolide	No resistance		pheno_table_SRR26661813.unaligned_AMR_identification_ResFinder.txt	SRR26661813	Escherichia coli
erythromycin	macrolide	No resistance		pheno_table_SRR26661813.unaligned_AMR_identification_ResFinder.txt	SRR26661813	Escherichia coli
azithromycin	macrolide	No resistance		pheno_table_SRR26661813.unaligned_AMR_identification_ResFinder.txt	SRR26661813	Escherichia coli
oleandomycin	macrolide	No resistance		pheno_table_SRR26661813.unaligned_AMR_identification_ResFinder.txt	SRR26661813	Escherichia coli
spiramycin	macrolide	No resistance		pheno_table_SRR26661813.unaligned_AMR_identification_ResFinder.txt	SRR26661813	Escherichia coli
tylosin	macrolide	No resistance		pheno_table_SRR26661813.unaligned_AMR_identification_ResFinder.txt	SRR26661813	Escherichia coli
telithromycin	macrolide	No resistance		pheno_table_SRR26661813.unaligned_AMR_identification_ResFinder.txt	SRR26661813	Escherichia coli
tetracycline	tetracycline	No resistance		pheno_table_SRR26661813.unaligned_AMR_identification_ResFinder.txt	SRR26661813	Escherichia coli
doxycycline	tetracycline	No resistance		pheno_table_SRR26661813.unaligned_AMR_identification_ResFinder.txt	SRR26661813	Escherichia coli
minocycline	tetracycline	No resistance		pheno_table_SRR26661813.unaligned_AMR_identification_ResFinder.txt	SRR26661813	Escherichia coli
tigecycline	tetracycline	No resistance		pheno_table_SRR26661813.unaligned_AMR_identification_ResFinder.txt	SRR26661813	Escherichia coli
quinupristin	streptogramin b	No resistance		pheno_table_SRR26661813.unaligned_AMR_identification_ResFinder.txt	SRR26661813	Escherichia coli
pristinamycin ia	streptogramin b	No resistance		pheno_table_SRR26661813.unaligned_AMR_identification_ResFinder.txt	SRR26661813	Escherichia coli
virginiamycin s	streptogramin b	No resistance		pheno_table_SRR26661813.unaligned_AMR_identification_ResFinder.txt	SRR26661813	Escherichia coli
linezolid	oxazolidinone	No resistance		pheno_table_SRR26661813.unaligned_AMR_identification_ResFinder.txt	SRR26661813	Escherichia coli
chloramphenicol	amphenicol	No resistance		pheno_table_SRR26661813.unaligned_AMR_identification_ResFinder.txt	SRR26661813	Escherichia coli
florfenicol	amphenicol	No resistance		pheno_table_SRR26661813.unaligned_AMR_identification_ResFinder.txt	SRR26661813	Escherichia coli
colistin	polymyxin	No resistance		pheno_table_SRR26661813.unaligned_AMR_identification_ResFinder.txt	SRR26661813	Escherichia coli
fusidic acid	steroid antibacterial	No resistance		pheno_table_SRR26661813.unaligned_AMR_identification_ResFinder.txt	SRR26661813	Escherichia coli
mupirocin	pseudomonic acid	No resistance		pheno_table_SRR26661813.unaligned_AMR_identification_ResFinder.txt	SRR26661813	Escherichia coli
rifampicin	rifamycin	No resistance		pheno_table_SRR26661813.unaligned_AMR_identification_ResFinder.txt	SRR26661813	Escherichia coli
metronidazole	nitroimidazole	No resistance		pheno_table_SRR26661813.unaligned_AMR_identification_ResFinder.txt	SRR26661813	Escherichia coli
narasin	ionophores	No resistance		pheno_table_SRR26661813.unaligned_AMR_identification_ResFinder.txt	SRR26661813	Escherichia coli
salinomycin	ionophores	No resistance		pheno_table_SRR26661813.unaligned_AMR_identification_ResFinder.txt	SRR26661813	Escherichia coli
maduramicin	ionophores	No resistance		pheno_table_SRR26661813.unaligned_AMR_identification_ResFinder.txt	SRR26661813	Escherichia coli
formaldehyde	aldehyde	Resistant	formA (formA_X73835)	pheno_table_SRR26661813.unaligned_AMR_identification_ResFinder.txt	SRR26661813	Escherichia coli
benzylkonium chloride	quaternary ammonium compound	No resistance		pheno_table_SRR26661813.unaligned_AMR_identification_ResFinder.txt	SRR26661813	Escherichia coli
ethidium bromide	quaternary ammonium compound	No resistance		pheno_table_SRR26661813.unaligned_AMR_identification_ResFinder.txt	SRR26661813	Escherichia coli
chlorhexidine	quaternary ammonium compound	No resistance		pheno_table_SRR26661813.unaligned_AMR_identification_ResFinder.txt	SRR26661813	Escherichia coli
cetylpyridinium chloride	quaternary ammonium compound	No resistance		pheno_table_SRR26661813.unaligned_AMR_identification_ResFinder.txt	SRR26661813	Escherichia coli
hydrogen peroxide	peroxide	No resistance		pheno_table_SRR26661813.unaligned_AMR_identification_ResFinder.txt	SRR26661813	Escherichia coli
temperature	heat	No resistance		pheno_table_SRR26661813.unaligned_AMR_identification_ResFinder.txt	SRR26661813	Escherichia coli
gentamicin	aminoglycoside	Resistant	aac(3)-IIa (aac(3)-IIa_CP023555)	pheno_table_SRR26661814.unaligned_AMR_identification_ResFinder.txt	SRR26661814	Escherichia coli
tobramycin	aminoglycoside	Resistant	aac(3)-IIa (aac(3)-IIa_CP023555)	pheno_table_SRR26661814.unaligned_AMR_identification_ResFinder.txt	SRR26661814	Escherichia coli
streptomycin	aminoglycoside	Resistant	aph(6)-Id (aph(6)-Id_M28829), aph(3'')-Ib (aph(3'')-Ib_AF321551), aadA2 (aadA2_JQ364967)	pheno_table_SRR26661814.unaligned_AMR_identification_ResFinder.txt	SRR26661814	Escherichia coli
amikacin	aminoglycoside	No resistance		pheno_table_SRR26661814.unaligned_AMR_identification_ResFinder.txt	SRR26661814	Escherichia coli
isepamicin	aminoglycoside	No resistance		pheno_table_SRR26661814.unaligned_AMR_identification_ResFinder.txt	SRR26661814	Escherichia coli
dibekacin	aminoglycoside	No resistance		pheno_table_SRR26661814.unaligned_AMR_identification_ResFinder.txt	SRR26661814	Escherichia coli
kanamycin	aminoglycoside	No resistance		pheno_table_SRR26661814.unaligned_AMR_identification_ResFinder.txt	SRR26661814	Escherichia coli
neomycin	aminoglycoside	No resistance		pheno_table_SRR26661814.unaligned_AMR_identification_ResFinder.txt	SRR26661814	Escherichia coli
lividomycin	aminoglycoside	No resistance		pheno_table_SRR26661814.unaligned_AMR_identification_ResFinder.txt	SRR26661814	Escherichia coli
paromomycin	aminoglycoside	No resistance		pheno_table_SRR26661814.unaligned_AMR_identification_ResFinder.txt	SRR26661814	Escherichia coli
ribostamycin	aminoglycoside	No resistance		pheno_table_SRR26661814.unaligned_AMR_identification_ResFinder.txt	SRR26661814	Escherichia coli
unknown aminoglycoside	aminoglycoside	No resistance		pheno_table_SRR26661814.unaligned_AMR_identification_ResFinder.txt	SRR26661814	Escherichia coli
butiromycin	aminoglycoside	No resistance		pheno_table_SRR26661814.unaligned_AMR_identification_ResFinder.txt	SRR26661814	Escherichia coli
butirosin	aminoglycoside	No resistance		pheno_table_SRR26661814.unaligned_AMR_identification_ResFinder.txt	SRR26661814	Escherichia coli
hygromycin	aminoglycoside	No resistance		pheno_table_SRR26661814.unaligned_AMR_identification_ResFinder.txt	SRR26661814	Escherichia coli
netilmicin	aminoglycoside	No resistance		pheno_table_SRR26661814.unaligned_AMR_identification_ResFinder.txt	SRR26661814	Escherichia coli
apramycin	aminoglycoside	No resistance		pheno_table_SRR26661814.unaligned_AMR_identification_ResFinder.txt	SRR26661814	Escherichia coli
sisomicin	aminoglycoside	No resistance		pheno_table_SRR26661814.unaligned_AMR_identification_ResFinder.txt	SRR26661814	Escherichia coli
arbekacin	aminoglycoside	No resistance		pheno_table_SRR26661814.unaligned_AMR_identification_ResFinder.txt	SRR26661814	Escherichia coli
kasugamycin	aminoglycoside	No resistance		pheno_table_SRR26661814.unaligned_AMR_identification_ResFinder.txt	SRR26661814	Escherichia coli
astromicin	aminoglycoside	No resistance		pheno_table_SRR26661814.unaligned_AMR_identification_ResFinder.txt	SRR26661814	Escherichia coli
fortimicin	aminoglycoside	No resistance		pheno_table_SRR26661814.unaligned_AMR_identification_ResFinder.txt	SRR26661814	Escherichia coli
spectinomycin	aminocyclitol	Resistant	aadA2 (aadA2_JQ364967)	pheno_table_SRR26661814.unaligned_AMR_identification_ResFinder.txt	SRR26661814	Escherichia coli
fluoroquinolone	quinolone	No resistance		pheno_table_SRR26661814.unaligned_AMR_identification_ResFinder.txt	SRR26661814	Escherichia coli
ciprofloxacin	quinolone	No resistance		pheno_table_SRR26661814.unaligned_AMR_identification_ResFinder.txt	SRR26661814	Escherichia coli
unknown quinolone	quinolone	No resistance		pheno_table_SRR26661814.unaligned_AMR_identification_ResFinder.txt	SRR26661814	Escherichia coli
nalidixic acid	quinolone	No resistance		pheno_table_SRR26661814.unaligned_AMR_identification_ResFinder.txt	SRR26661814	Escherichia coli
amoxicillin	beta-lactam	Resistant	blaCMY-2 (blaCMY-2_X91840)	pheno_table_SRR26661814.unaligned_AMR_identification_ResFinder.txt	SRR26661814	Escherichia coli
amoxicillin+clavulanic acid	beta-lactam	Resistant	blaCMY-2 (blaCMY-2_X91840)	pheno_table_SRR26661814.unaligned_AMR_identification_ResFinder.txt	SRR26661814	Escherichia coli
ampicillin	beta-lactam	Resistant	blaCMY-2 (blaCMY-2_X91840)	pheno_table_SRR26661814.unaligned_AMR_identification_ResFinder.txt	SRR26661814	Escherichia coli
ampicillin+clavulanic acid	beta-lactam	Resistant	blaCMY-2 (blaCMY-2_X91840)	pheno_table_SRR26661814.unaligned_AMR_identification_ResFinder.txt	SRR26661814	Escherichia coli
cefepime	beta-lactam	No resistance		pheno_table_SRR26661814.unaligned_AMR_identification_ResFinder.txt	SRR26661814	Escherichia coli
cefixime	beta-lactam	No resistance		pheno_table_SRR26661814.unaligned_AMR_identification_ResFinder.txt	SRR26661814	Escherichia coli
cefotaxime	beta-lactam	Resistant	blaCMY-2 (blaCMY-2_X91840)	pheno_table_SRR26661814.unaligned_AMR_identification_ResFinder.txt	SRR26661814	Escherichia coli
cefoxitin	beta-lactam	Resistant	blaCMY-2 (blaCMY-2_X91840)	pheno_table_SRR26661814.unaligned_AMR_identification_ResFinder.txt	SRR26661814	Escherichia coli
ceftazidime	beta-lactam	Resistant	blaCMY-2 (blaCMY-2_X91840)	pheno_table_SRR26661814.unaligned_AMR_identification_ResFinder.txt	SRR26661814	Escherichia coli
ertapenem	beta-lactam	No resistance		pheno_table_SRR26661814.unaligned_AMR_identification_ResFinder.txt	SRR26661814	Escherichia coli
imipenem	beta-lactam	No resistance		pheno_table_SRR26661814.unaligned_AMR_identification_ResFinder.txt	SRR26661814	Escherichia coli
meropenem	beta-lactam	No resistance		pheno_table_SRR26661814.unaligned_AMR_identification_ResFinder.txt	SRR26661814	Escherichia coli
piperacillin	beta-lactam	Resistant	blaCMY-2 (blaCMY-2_X91840)	pheno_table_SRR26661814.unaligned_AMR_identification_ResFinder.txt	SRR26661814	Escherichia coli
piperacillin+tazobactam	beta-lactam	Resistant	blaCMY-2 (blaCMY-2_X91840)	pheno_table_SRR26661814.unaligned_AMR_identification_ResFinder.txt	SRR26661814	Escherichia coli
unknown beta-lactam	beta-lactam	No resistance		pheno_table_SRR26661814.unaligned_AMR_identification_ResFinder.txt	SRR26661814	Escherichia coli
aztreonam	beta-lactam	No resistance		pheno_table_SRR26661814.unaligned_AMR_identification_ResFinder.txt	SRR26661814	Escherichia coli
cefotaxime+clavulanic acid	beta-lactam	No resistance		pheno_table_SRR26661814.unaligned_AMR_identification_ResFinder.txt	SRR26661814	Escherichia coli
temocillin	beta-lactam	No resistance		pheno_table_SRR26661814.unaligned_AMR_identification_ResFinder.txt	SRR26661814	Escherichia coli
ticarcillin	beta-lactam	Resistant	blaCMY-2 (blaCMY-2_X91840)	pheno_table_SRR26661814.unaligned_AMR_identification_ResFinder.txt	SRR26661814	Escherichia coli
ceftazidime+avibactam	beta-lactam	No resistance		pheno_table_SRR26661814.unaligned_AMR_identification_ResFinder.txt	SRR26661814	Escherichia coli
penicillin	beta-lactam	No resistance		pheno_table_SRR26661814.unaligned_AMR_identification_ResFinder.txt	SRR26661814	Escherichia coli
ceftriaxone	beta-lactam	No resistance		pheno_table_SRR26661814.unaligned_AMR_identification_ResFinder.txt	SRR26661814	Escherichia coli
ticarcillin+clavulanic acid	beta-lactam	Resistant	blaCMY-2 (blaCMY-2_X91840)	pheno_table_SRR26661814.unaligned_AMR_identification_ResFinder.txt	SRR26661814	Escherichia coli
cephalothin	beta-lactam	No resistance		pheno_table_SRR26661814.unaligned_AMR_identification_ResFinder.txt	SRR26661814	Escherichia coli
piperacillin+clavulanic acid	beta-lactam	No resistance		pheno_table_SRR26661814.unaligned_AMR_identification_ResFinder.txt	SRR26661814	Escherichia coli
ceftiofur	under_development	No resistance		pheno_table_SRR26661814.unaligned_AMR_identification_ResFinder.txt	SRR26661814	Escherichia coli
sulfamethoxazole	folate pathway antagonist	Resistant	sul2 (sul2_AY232670), sul2 (sul2_AY034138), sul1 (sul1_U12338)	pheno_table_SRR26661814.unaligned_AMR_identification_ResFinder.txt	SRR26661814	Escherichia coli
trimethoprim	folate pathway antagonist	Resistant	dfrA12 (dfrA12_AM040708)	pheno_table_SRR26661814.unaligned_AMR_identification_ResFinder.txt	SRR26661814	Escherichia coli
fosfomycin	fosfomycin	No resistance		pheno_table_SRR26661814.unaligned_AMR_identification_ResFinder.txt	SRR26661814	Escherichia coli
vancomycin	glycopeptide	No resistance		pheno_table_SRR26661814.unaligned_AMR_identification_ResFinder.txt	SRR26661814	Escherichia coli
teicoplanin	glycopeptide	No resistance		pheno_table_SRR26661814.unaligned_AMR_identification_ResFinder.txt	SRR26661814	Escherichia coli
bleomycin	glycopeptide	No resistance		pheno_table_SRR26661814.unaligned_AMR_identification_ResFinder.txt	SRR26661814	Escherichia coli
lincomycin	lincosamide	Resistant	erm(B) (erm(B)_JN899585)	pheno_table_SRR26661814.unaligned_AMR_identification_ResFinder.txt	SRR26661814	Escherichia coli
clindamycin	lincosamide	Resistant	erm(B) (erm(B)_JN899585)	pheno_table_SRR26661814.unaligned_AMR_identification_ResFinder.txt	SRR26661814	Escherichia coli
dalfopristin	streptogramin a	No resistance		pheno_table_SRR26661814.unaligned_AMR_identification_ResFinder.txt	SRR26661814	Escherichia coli
pristinamycin iia	streptogramin a	No resistance		pheno_table_SRR26661814.unaligned_AMR_identification_ResFinder.txt	SRR26661814	Escherichia coli
virginiamycin m	streptogramin a	No resistance		pheno_table_SRR26661814.unaligned_AMR_identification_ResFinder.txt	SRR26661814	Escherichia coli
quinupristin+dalfopristin	streptogramin a	No resistance		pheno_table_SRR26661814.unaligned_AMR_identification_ResFinder.txt	SRR26661814	Escherichia coli
tiamulin	pleuromutilin	No resistance		pheno_table_SRR26661814.unaligned_AMR_identification_ResFinder.txt	SRR26661814	Escherichia coli
carbomycin	macrolide	No resistance		pheno_table_SRR26661814.unaligned_AMR_identification_ResFinder.txt	SRR26661814	Escherichia coli
erythromycin	macrolide	Resistant	mph(A) (mph(A)_D16251), erm(B) (erm(B)_JN899585)	pheno_table_SRR26661814.unaligned_AMR_identification_ResFinder.txt	SRR26661814	Escherichia coli
azithromycin	macrolide	Resistant	mph(A) (mph(A)_D16251)	pheno_table_SRR26661814.unaligned_AMR_identification_ResFinder.txt	SRR26661814	Escherichia coli
oleandomycin	macrolide	No resistance		pheno_table_SRR26661814.unaligned_AMR_identification_ResFinder.txt	SRR26661814	Escherichia coli
spiramycin	macrolide	Resistant	mph(A) (mph(A)_D16251)	pheno_table_SRR26661814.unaligned_AMR_identification_ResFinder.txt	SRR26661814	Escherichia coli
tylosin	macrolide	No resistance		pheno_table_SRR26661814.unaligned_AMR_identification_ResFinder.txt	SRR26661814	Escherichia coli
telithromycin	macrolide	Resistant	mph(A) (mph(A)_D16251)	pheno_table_SRR26661814.unaligned_AMR_identification_ResFinder.txt	SRR26661814	Escherichia coli
tetracycline	tetracycline	Resistant	tet(A) (tet(A)_AF534183)	pheno_table_SRR26661814.unaligned_AMR_identification_ResFinder.txt	SRR26661814	Escherichia coli
doxycycline	tetracycline	Resistant	tet(A) (tet(A)_AF534183)	pheno_table_SRR26661814.unaligned_AMR_identification_ResFinder.txt	SRR26661814	Escherichia coli
minocycline	tetracycline	No resistance		pheno_table_SRR26661814.unaligned_AMR_identification_ResFinder.txt	SRR26661814	Escherichia coli
tigecycline	tetracycline	No resistance		pheno_table_SRR26661814.unaligned_AMR_identification_ResFinder.txt	SRR26661814	Escherichia coli
quinupristin	streptogramin b	Resistant	erm(B) (erm(B)_JN899585)	pheno_table_SRR26661814.unaligned_AMR_identification_ResFinder.txt	SRR26661814	Escherichia coli
pristinamycin ia	streptogramin b	Resistant	erm(B) (erm(B)_JN899585)	pheno_table_SRR26661814.unaligned_AMR_identification_ResFinder.txt	SRR26661814	Escherichia coli
virginiamycin s	streptogramin b	Resistant	erm(B) (erm(B)_JN899585)	pheno_table_SRR26661814.unaligned_AMR_identification_ResFinder.txt	SRR26661814	Escherichia coli
linezolid	oxazolidinone	No resistance		pheno_table_SRR26661814.unaligned_AMR_identification_ResFinder.txt	SRR26661814	Escherichia coli
chloramphenicol	amphenicol	Resistant	floR (floR_AF118107)	pheno_table_SRR26661814.unaligned_AMR_identification_ResFinder.txt	SRR26661814	Escherichia coli
florfenicol	amphenicol	Resistant	floR (floR_AF118107)	pheno_table_SRR26661814.unaligned_AMR_identification_ResFinder.txt	SRR26661814	Escherichia coli
colistin	polymyxin	No resistance		pheno_table_SRR26661814.unaligned_AMR_identification_ResFinder.txt	SRR26661814	Escherichia coli
fusidic acid	steroid antibacterial	No resistance		pheno_table_SRR26661814.unaligned_AMR_identification_ResFinder.txt	SRR26661814	Escherichia coli
mupirocin	pseudomonic acid	No resistance		pheno_table_SRR26661814.unaligned_AMR_identification_ResFinder.txt	SRR26661814	Escherichia coli
rifampicin	rifamycin	No resistance		pheno_table_SRR26661814.unaligned_AMR_identification_ResFinder.txt	SRR26661814	Escherichia coli
metronidazole	nitroimidazole	No resistance		pheno_table_SRR26661814.unaligned_AMR_identification_ResFinder.txt	SRR26661814	Escherichia coli
narasin	ionophores	No resistance		pheno_table_SRR26661814.unaligned_AMR_identification_ResFinder.txt	SRR26661814	Escherichia coli
salinomycin	ionophores	No resistance		pheno_table_SRR26661814.unaligned_AMR_identification_ResFinder.txt	SRR26661814	Escherichia coli
maduramicin	ionophores	No resistance		pheno_table_SRR26661814.unaligned_AMR_identification_ResFinder.txt	SRR26661814	Escherichia coli
formaldehyde	aldehyde	Resistant	formA (formA_X73835)	pheno_table_SRR26661814.unaligned_AMR_identification_ResFinder.txt	SRR26661814	Escherichia coli
benzylkonium chloride	quaternary ammonium compound	Resistant	qacE (qacE_X68232)	pheno_table_SRR26661814.unaligned_AMR_identification_ResFinder.txt	SRR26661814	Escherichia coli
ethidium bromide	quaternary ammonium compound	Resistant	qacE (qacE_X68232)	pheno_table_SRR26661814.unaligned_AMR_identification_ResFinder.txt	SRR26661814	Escherichia coli
chlorhexidine	quaternary ammonium compound	Resistant	qacE (qacE_X68232)	pheno_table_SRR26661814.unaligned_AMR_identification_ResFinder.txt	SRR26661814	Escherichia coli
cetylpyridinium chloride	quaternary ammonium compound	Resistant	qacE (qacE_X68232)	pheno_table_SRR26661814.unaligned_AMR_identification_ResFinder.txt	SRR26661814	Escherichia coli
hydrogen peroxide	peroxide	No resistance		pheno_table_SRR26661814.unaligned_AMR_identification_ResFinder.txt	SRR26661814	Escherichia coli
temperature	heat	No resistance		pheno_table_SRR26661814.unaligned_AMR_identification_ResFinder.txt	SRR26661814	Escherichia coli
gentamicin	aminoglycoside	Resistant	aac(3)-IId (aac(3)-IId_EU022314)	pheno_table_SRR26661815.unaligned_AMR_identification_ResFinder.txt	SRR26661815	Escherichia coli
tobramycin	aminoglycoside	Resistant	aac(3)-IId (aac(3)-IId_EU022314), aac(6')-Ib-cr (aac(6')-Ib-cr_DQ303918)	pheno_table_SRR26661815.unaligned_AMR_identification_ResFinder.txt	SRR26661815	Escherichia coli
streptomycin	aminoglycoside	Resistant	aadA16 (aadA16_EU675686), aph(6)-Id (aph(6)-Id_M28829), aph(3'')-Ib (aph(3'')-Ib_AF321551)	pheno_table_SRR26661815.unaligned_AMR_identification_ResFinder.txt	SRR26661815	Escherichia coli
amikacin	aminoglycoside	Resistant	aac(6')-Ib-cr (aac(6')-Ib-cr_DQ303918)	pheno_table_SRR26661815.unaligned_AMR_identification_ResFinder.txt	SRR26661815	Escherichia coli
isepamicin	aminoglycoside	No resistance		pheno_table_SRR26661815.unaligned_AMR_identification_ResFinder.txt	SRR26661815	Escherichia coli
dibekacin	aminoglycoside	Resistant	aac(3)-IId (aac(3)-IId_EU022314), aac(6')-Ib-cr (aac(6')-Ib-cr_DQ303918)	pheno_table_SRR26661815.unaligned_AMR_identification_ResFinder.txt	SRR26661815	Escherichia coli
kanamycin	aminoglycoside	Resistant	aph(3')-Ia (aph(3')-Ia_V00359)	pheno_table_SRR26661815.unaligned_AMR_identification_ResFinder.txt	SRR26661815	Escherichia coli
neomycin	aminoglycoside	Resistant	aph(3')-Ia (aph(3')-Ia_V00359)	pheno_table_SRR26661815.unaligned_AMR_identification_ResFinder.txt	SRR26661815	Escherichia coli
lividomycin	aminoglycoside	Resistant	aph(3')-Ia (aph(3')-Ia_V00359)	pheno_table_SRR26661815.unaligned_AMR_identification_ResFinder.txt	SRR26661815	Escherichia coli
paromomycin	aminoglycoside	Resistant	aph(3')-Ia (aph(3')-Ia_V00359)	pheno_table_SRR26661815.unaligned_AMR_identification_ResFinder.txt	SRR26661815	Escherichia coli
ribostamycin	aminoglycoside	Resistant	aph(3')-Ia (aph(3')-Ia_V00359)	pheno_table_SRR26661815.unaligned_AMR_identification_ResFinder.txt	SRR26661815	Escherichia coli
unknown aminoglycoside	aminoglycoside	No resistance		pheno_table_SRR26661815.unaligned_AMR_identification_ResFinder.txt	SRR26661815	Escherichia coli
butiromycin	aminoglycoside	No resistance		pheno_table_SRR26661815.unaligned_AMR_identification_ResFinder.txt	SRR26661815	Escherichia coli
butirosin	aminoglycoside	No resistance		pheno_table_SRR26661815.unaligned_AMR_identification_ResFinder.txt	SRR26661815	Escherichia coli
hygromycin	aminoglycoside	No resistance		pheno_table_SRR26661815.unaligned_AMR_identification_ResFinder.txt	SRR26661815	Escherichia coli
netilmicin	aminoglycoside	Resistant	aac(3)-IId (aac(3)-IId_EU022314), aac(6')-Ib-cr (aac(6')-Ib-cr_DQ303918)	pheno_table_SRR26661815.unaligned_AMR_identification_ResFinder.txt	SRR26661815	Escherichia coli
apramycin	aminoglycoside	Resistant	aac(3)-IId (aac(3)-IId_EU022314)	pheno_table_SRR26661815.unaligned_AMR_identification_ResFinder.txt	SRR26661815	Escherichia coli
sisomicin	aminoglycoside	Resistant	aac(3)-IId (aac(3)-IId_EU022314), aac(6')-Ib-cr (aac(6')-Ib-cr_DQ303918)	pheno_table_SRR26661815.unaligned_AMR_identification_ResFinder.txt	SRR26661815	Escherichia coli
arbekacin	aminoglycoside	No resistance		pheno_table_SRR26661815.unaligned_AMR_identification_ResFinder.txt	SRR26661815	Escherichia coli
kasugamycin	aminoglycoside	No resistance		pheno_table_SRR26661815.unaligned_AMR_identification_ResFinder.txt	SRR26661815	Escherichia coli
astromicin	aminoglycoside	No resistance		pheno_table_SRR26661815.unaligned_AMR_identification_ResFinder.txt	SRR26661815	Escherichia coli
fortimicin	aminoglycoside	No resistance		pheno_table_SRR26661815.unaligned_AMR_identification_ResFinder.txt	SRR26661815	Escherichia coli
spectinomycin	aminocyclitol	Resistant	aadA16 (aadA16_EU675686)	pheno_table_SRR26661815.unaligned_AMR_identification_ResFinder.txt	SRR26661815	Escherichia coli
fluoroquinolone	quinolone	Resistant	aac(6')-Ib-cr (aac(6')-Ib-cr_DQ303918)	pheno_table_SRR26661815.unaligned_AMR_identification_ResFinder.txt	SRR26661815	Escherichia coli
ciprofloxacin	quinolone	Resistant	aac(6')-Ib-cr (aac(6')-Ib-cr_DQ303918), qnrS1 (qnrS1_AB187515), qnrB91 (qnrB91_AP023150)	pheno_table_SRR26661815.unaligned_AMR_identification_ResFinder.txt	SRR26661815	Escherichia coli
unknown quinolone	quinolone	No resistance		pheno_table_SRR26661815.unaligned_AMR_identification_ResFinder.txt	SRR26661815	Escherichia coli
nalidixic acid	quinolone	No resistance		pheno_table_SRR26661815.unaligned_AMR_identification_ResFinder.txt	SRR26661815	Escherichia coli
amoxicillin	beta-lactam	Resistant	blaCTX-M-3 (blaCTX-M-3_Y10278), blaTEM-1B (blaTEM-1B_AY458016)	pheno_table_SRR26661815.unaligned_AMR_identification_ResFinder.txt	SRR26661815	Escherichia coli
amoxicillin+clavulanic acid	beta-lactam	No resistance		pheno_table_SRR26661815.unaligned_AMR_identification_ResFinder.txt	SRR26661815	Escherichia coli
ampicillin	beta-lactam	Resistant	blaCTX-M-3 (blaCTX-M-3_Y10278), blaTEM-1B (blaTEM-1B_AY458016)	pheno_table_SRR26661815.unaligned_AMR_identification_ResFinder.txt	SRR26661815	Escherichia coli
ampicillin+clavulanic acid	beta-lactam	No resistance		pheno_table_SRR26661815.unaligned_AMR_identification_ResFinder.txt	SRR26661815	Escherichia coli
cefepime	beta-lactam	Resistant	blaCTX-M-3 (blaCTX-M-3_Y10278)	pheno_table_SRR26661815.unaligned_AMR_identification_ResFinder.txt	SRR26661815	Escherichia coli
cefixime	beta-lactam	No resistance		pheno_table_SRR26661815.unaligned_AMR_identification_ResFinder.txt	SRR26661815	Escherichia coli
cefotaxime	beta-lactam	Resistant	blaCTX-M-3 (blaCTX-M-3_Y10278)	pheno_table_SRR26661815.unaligned_AMR_identification_ResFinder.txt	SRR26661815	Escherichia coli
cefoxitin	beta-lactam	No resistance		pheno_table_SRR26661815.unaligned_AMR_identification_ResFinder.txt	SRR26661815	Escherichia coli
ceftazidime	beta-lactam	Resistant	blaCTX-M-3 (blaCTX-M-3_Y10278)	pheno_table_SRR26661815.unaligned_AMR_identification_ResFinder.txt	SRR26661815	Escherichia coli
ertapenem	beta-lactam	No resistance		pheno_table_SRR26661815.unaligned_AMR_identification_ResFinder.txt	SRR26661815	Escherichia coli
imipenem	beta-lactam	No resistance		pheno_table_SRR26661815.unaligned_AMR_identification_ResFinder.txt	SRR26661815	Escherichia coli
meropenem	beta-lactam	No resistance		pheno_table_SRR26661815.unaligned_AMR_identification_ResFinder.txt	SRR26661815	Escherichia coli
piperacillin	beta-lactam	Resistant	blaCTX-M-3 (blaCTX-M-3_Y10278), blaTEM-1B (blaTEM-1B_AY458016)	pheno_table_SRR26661815.unaligned_AMR_identification_ResFinder.txt	SRR26661815	Escherichia coli
piperacillin+tazobactam	beta-lactam	No resistance		pheno_table_SRR26661815.unaligned_AMR_identification_ResFinder.txt	SRR26661815	Escherichia coli
unknown beta-lactam	beta-lactam	No resistance		pheno_table_SRR26661815.unaligned_AMR_identification_ResFinder.txt	SRR26661815	Escherichia coli
aztreonam	beta-lactam	Resistant	blaCTX-M-3 (blaCTX-M-3_Y10278)	pheno_table_SRR26661815.unaligned_AMR_identification_ResFinder.txt	SRR26661815	Escherichia coli
cefotaxime+clavulanic acid	beta-lactam	No resistance		pheno_table_SRR26661815.unaligned_AMR_identification_ResFinder.txt	SRR26661815	Escherichia coli
temocillin	beta-lactam	No resistance		pheno_table_SRR26661815.unaligned_AMR_identification_ResFinder.txt	SRR26661815	Escherichia coli
ticarcillin	beta-lactam	Resistant	blaCTX-M-3 (blaCTX-M-3_Y10278), blaTEM-1B (blaTEM-1B_AY458016)	pheno_table_SRR26661815.unaligned_AMR_identification_ResFinder.txt	SRR26661815	Escherichia coli
ceftazidime+avibactam	beta-lactam	No resistance		pheno_table_SRR26661815.unaligned_AMR_identification_ResFinder.txt	SRR26661815	Escherichia coli
penicillin	beta-lactam	No resistance		pheno_table_SRR26661815.unaligned_AMR_identification_ResFinder.txt	SRR26661815	Escherichia coli
ceftriaxone	beta-lactam	Resistant	blaCTX-M-3 (blaCTX-M-3_Y10278)	pheno_table_SRR26661815.unaligned_AMR_identification_ResFinder.txt	SRR26661815	Escherichia coli
ticarcillin+clavulanic acid	beta-lactam	No resistance		pheno_table_SRR26661815.unaligned_AMR_identification_ResFinder.txt	SRR26661815	Escherichia coli
cephalothin	beta-lactam	Resistant	blaTEM-1B (blaTEM-1B_AY458016)	pheno_table_SRR26661815.unaligned_AMR_identification_ResFinder.txt	SRR26661815	Escherichia coli
piperacillin+clavulanic acid	beta-lactam	No resistance		pheno_table_SRR26661815.unaligned_AMR_identification_ResFinder.txt	SRR26661815	Escherichia coli
ceftiofur	under_development	No resistance		pheno_table_SRR26661815.unaligned_AMR_identification_ResFinder.txt	SRR26661815	Escherichia coli
sulfamethoxazole	folate pathway antagonist	Resistant	sul1 (sul1_U12338), sul2 (sul2_HQ840942)	pheno_table_SRR26661815.unaligned_AMR_identification_ResFinder.txt	SRR26661815	Escherichia coli
trimethoprim	folate pathway antagonist	Resistant	dfrA27 (dfrA27_FJ459817)	pheno_table_SRR26661815.unaligned_AMR_identification_ResFinder.txt	SRR26661815	Escherichia coli
fosfomycin	fosfomycin	No resistance		pheno_table_SRR26661815.unaligned_AMR_identification_ResFinder.txt	SRR26661815	Escherichia coli
vancomycin	glycopeptide	No resistance		pheno_table_SRR26661815.unaligned_AMR_identification_ResFinder.txt	SRR26661815	Escherichia coli
teicoplanin	glycopeptide	No resistance		pheno_table_SRR26661815.unaligned_AMR_identification_ResFinder.txt	SRR26661815	Escherichia coli
bleomycin	glycopeptide	No resistance		pheno_table_SRR26661815.unaligned_AMR_identification_ResFinder.txt	SRR26661815	Escherichia coli
lincomycin	lincosamide	No resistance		pheno_table_SRR26661815.unaligned_AMR_identification_ResFinder.txt	SRR26661815	Escherichia coli
clindamycin	lincosamide	No resistance		pheno_table_SRR26661815.unaligned_AMR_identification_ResFinder.txt	SRR26661815	Escherichia coli
dalfopristin	streptogramin a	No resistance		pheno_table_SRR26661815.unaligned_AMR_identification_ResFinder.txt	SRR26661815	Escherichia coli
pristinamycin iia	streptogramin a	No resistance		pheno_table_SRR26661815.unaligned_AMR_identification_ResFinder.txt	SRR26661815	Escherichia coli
virginiamycin m	streptogramin a	No resistance		pheno_table_SRR26661815.unaligned_AMR_identification_ResFinder.txt	SRR26661815	Escherichia coli
quinupristin+dalfopristin	streptogramin a	No resistance		pheno_table_SRR26661815.unaligned_AMR_identification_ResFinder.txt	SRR26661815	Escherichia coli
tiamulin	pleuromutilin	No resistance		pheno_table_SRR26661815.unaligned_AMR_identification_ResFinder.txt	SRR26661815	Escherichia coli
carbomycin	macrolide	No resistance		pheno_table_SRR26661815.unaligned_AMR_identification_ResFinder.txt	SRR26661815	Escherichia coli
erythromycin	macrolide	Resistant	mph(A) (mph(A)_D16251)	pheno_table_SRR26661815.unaligned_AMR_identification_ResFinder.txt	SRR26661815	Escherichia coli
azithromycin	macrolide	Resistant	mph(A) (mph(A)_D16251)	pheno_table_SRR26661815.unaligned_AMR_identification_ResFinder.txt	SRR26661815	Escherichia coli
oleandomycin	macrolide	No resistance		pheno_table_SRR26661815.unaligned_AMR_identification_ResFinder.txt	SRR26661815	Escherichia coli
spiramycin	macrolide	Resistant	mph(A) (mph(A)_D16251)	pheno_table_SRR26661815.unaligned_AMR_identification_ResFinder.txt	SRR26661815	Escherichia coli
tylosin	macrolide	No resistance		pheno_table_SRR26661815.unaligned_AMR_identification_ResFinder.txt	SRR26661815	Escherichia coli
telithromycin	macrolide	Resistant	mph(A) (mph(A)_D16251)	pheno_table_SRR26661815.unaligned_AMR_identification_ResFinder.txt	SRR26661815	Escherichia coli
tetracycline	tetracycline	Resistant	tet(A) (tet(A)_AF534183)	pheno_table_SRR26661815.unaligned_AMR_identification_ResFinder.txt	SRR26661815	Escherichia coli
doxycycline	tetracycline	Resistant	tet(A) (tet(A)_AF534183)	pheno_table_SRR26661815.unaligned_AMR_identification_ResFinder.txt	SRR26661815	Escherichia coli
minocycline	tetracycline	No resistance		pheno_table_SRR26661815.unaligned_AMR_identification_ResFinder.txt	SRR26661815	Escherichia coli
tigecycline	tetracycline	No resistance		pheno_table_SRR26661815.unaligned_AMR_identification_ResFinder.txt	SRR26661815	Escherichia coli
quinupristin	streptogramin b	No resistance		pheno_table_SRR26661815.unaligned_AMR_identification_ResFinder.txt	SRR26661815	Escherichia coli
pristinamycin ia	streptogramin b	No resistance		pheno_table_SRR26661815.unaligned_AMR_identification_ResFinder.txt	SRR26661815	Escherichia coli
virginiamycin s	streptogramin b	No resistance		pheno_table_SRR26661815.unaligned_AMR_identification_ResFinder.txt	SRR26661815	Escherichia coli
linezolid	oxazolidinone	No resistance		pheno_table_SRR26661815.unaligned_AMR_identification_ResFinder.txt	SRR26661815	Escherichia coli
chloramphenicol	amphenicol	Resistant	floR (floR_AF118107)	pheno_table_SRR26661815.unaligned_AMR_identification_ResFinder.txt	SRR26661815	Escherichia coli
florfenicol	amphenicol	Resistant	floR (floR_AF118107)	pheno_table_SRR26661815.unaligned_AMR_identification_ResFinder.txt	SRR26661815	Escherichia coli
colistin	polymyxin	No resistance		pheno_table_SRR26661815.unaligned_AMR_identification_ResFinder.txt	SRR26661815	Escherichia coli
fusidic acid	steroid antibacterial	No resistance		pheno_table_SRR26661815.unaligned_AMR_identification_ResFinder.txt	SRR26661815	Escherichia coli
mupirocin	pseudomonic acid	No resistance		pheno_table_SRR26661815.unaligned_AMR_identification_ResFinder.txt	SRR26661815	Escherichia coli
rifampicin	rifamycin	Resistant	ARR-3 (ARR-3_JF806499)	pheno_table_SRR26661815.unaligned_AMR_identification_ResFinder.txt	SRR26661815	Escherichia coli
metronidazole	nitroimidazole	No resistance		pheno_table_SRR26661815.unaligned_AMR_identification_ResFinder.txt	SRR26661815	Escherichia coli
narasin	ionophores	No resistance		pheno_table_SRR26661815.unaligned_AMR_identification_ResFinder.txt	SRR26661815	Escherichia coli
salinomycin	ionophores	No resistance		pheno_table_SRR26661815.unaligned_AMR_identification_ResFinder.txt	SRR26661815	Escherichia coli
maduramicin	ionophores	No resistance		pheno_table_SRR26661815.unaligned_AMR_identification_ResFinder.txt	SRR26661815	Escherichia coli
formaldehyde	aldehyde	Resistant	formA (formA_X73835)	pheno_table_SRR26661815.unaligned_AMR_identification_ResFinder.txt	SRR26661815	Escherichia coli
benzylkonium chloride	quaternary ammonium compound	Resistant	qacE (qacE_X68232)	pheno_table_SRR26661815.unaligned_AMR_identification_ResFinder.txt	SRR26661815	Escherichia coli
ethidium bromide	quaternary ammonium compound	Resistant	qacE (qacE_X68232)	pheno_table_SRR26661815.unaligned_AMR_identification_ResFinder.txt	SRR26661815	Escherichia coli
chlorhexidine	quaternary ammonium compound	Resistant	qacE (qacE_X68232)	pheno_table_SRR26661815.unaligned_AMR_identification_ResFinder.txt	SRR26661815	Escherichia coli
cetylpyridinium chloride	quaternary ammonium compound	Resistant	qacE (qacE_X68232)	pheno_table_SRR26661815.unaligned_AMR_identification_ResFinder.txt	SRR26661815	Escherichia coli
hydrogen peroxide	peroxide	No resistance		pheno_table_SRR26661815.unaligned_AMR_identification_ResFinder.txt	SRR26661815	Escherichia coli
temperature	heat	No resistance		pheno_table_SRR26661815.unaligned_AMR_identification_ResFinder.txt	SRR26661815	Escherichia coli
gentamicin	aminoglycoside	No resistance		pheno_table_SRR26661816.unaligned_AMR_identification_ResFinder.txt	SRR26661816	Escherichia coli
tobramycin	aminoglycoside	No resistance		pheno_table_SRR26661816.unaligned_AMR_identification_ResFinder.txt	SRR26661816	Escherichia coli
streptomycin	aminoglycoside	No resistance		pheno_table_SRR26661816.unaligned_AMR_identification_ResFinder.txt	SRR26661816	Escherichia coli
amikacin	aminoglycoside	No resistance		pheno_table_SRR26661816.unaligned_AMR_identification_ResFinder.txt	SRR26661816	Escherichia coli
isepamicin	aminoglycoside	No resistance		pheno_table_SRR26661816.unaligned_AMR_identification_ResFinder.txt	SRR26661816	Escherichia coli
dibekacin	aminoglycoside	No resistance		pheno_table_SRR26661816.unaligned_AMR_identification_ResFinder.txt	SRR26661816	Escherichia coli
kanamycin	aminoglycoside	No resistance		pheno_table_SRR26661816.unaligned_AMR_identification_ResFinder.txt	SRR26661816	Escherichia coli
neomycin	aminoglycoside	No resistance		pheno_table_SRR26661816.unaligned_AMR_identification_ResFinder.txt	SRR26661816	Escherichia coli
lividomycin	aminoglycoside	No resistance		pheno_table_SRR26661816.unaligned_AMR_identification_ResFinder.txt	SRR26661816	Escherichia coli
paromomycin	aminoglycoside	No resistance		pheno_table_SRR26661816.unaligned_AMR_identification_ResFinder.txt	SRR26661816	Escherichia coli
ribostamycin	aminoglycoside	No resistance		pheno_table_SRR26661816.unaligned_AMR_identification_ResFinder.txt	SRR26661816	Escherichia coli
unknown aminoglycoside	aminoglycoside	No resistance		pheno_table_SRR26661816.unaligned_AMR_identification_ResFinder.txt	SRR26661816	Escherichia coli
butiromycin	aminoglycoside	No resistance		pheno_table_SRR26661816.unaligned_AMR_identification_ResFinder.txt	SRR26661816	Escherichia coli
butirosin	aminoglycoside	No resistance		pheno_table_SRR26661816.unaligned_AMR_identification_ResFinder.txt	SRR26661816	Escherichia coli
hygromycin	aminoglycoside	No resistance		pheno_table_SRR26661816.unaligned_AMR_identification_ResFinder.txt	SRR26661816	Escherichia coli
netilmicin	aminoglycoside	No resistance		pheno_table_SRR26661816.unaligned_AMR_identification_ResFinder.txt	SRR26661816	Escherichia coli
apramycin	aminoglycoside	No resistance		pheno_table_SRR26661816.unaligned_AMR_identification_ResFinder.txt	SRR26661816	Escherichia coli
sisomicin	aminoglycoside	No resistance		pheno_table_SRR26661816.unaligned_AMR_identification_ResFinder.txt	SRR26661816	Escherichia coli
arbekacin	aminoglycoside	No resistance		pheno_table_SRR26661816.unaligned_AMR_identification_ResFinder.txt	SRR26661816	Escherichia coli
kasugamycin	aminoglycoside	No resistance		pheno_table_SRR26661816.unaligned_AMR_identification_ResFinder.txt	SRR26661816	Escherichia coli
astromicin	aminoglycoside	No resistance		pheno_table_SRR26661816.unaligned_AMR_identification_ResFinder.txt	SRR26661816	Escherichia coli
fortimicin	aminoglycoside	No resistance		pheno_table_SRR26661816.unaligned_AMR_identification_ResFinder.txt	SRR26661816	Escherichia coli
spectinomycin	aminocyclitol	No resistance		pheno_table_SRR26661816.unaligned_AMR_identification_ResFinder.txt	SRR26661816	Escherichia coli
fluoroquinolone	quinolone	No resistance		pheno_table_SRR26661816.unaligned_AMR_identification_ResFinder.txt	SRR26661816	Escherichia coli
ciprofloxacin	quinolone	No resistance		pheno_table_SRR26661816.unaligned_AMR_identification_ResFinder.txt	SRR26661816	Escherichia coli
unknown quinolone	quinolone	No resistance		pheno_table_SRR26661816.unaligned_AMR_identification_ResFinder.txt	SRR26661816	Escherichia coli
nalidixic acid	quinolone	No resistance		pheno_table_SRR26661816.unaligned_AMR_identification_ResFinder.txt	SRR26661816	Escherichia coli
amoxicillin	beta-lactam	Resistant	blaCTX-M-55 (blaCTX-M-55_DQ810789)	pheno_table_SRR26661816.unaligned_AMR_identification_ResFinder.txt	SRR26661816	Escherichia coli
amoxicillin+clavulanic acid	beta-lactam	No resistance		pheno_table_SRR26661816.unaligned_AMR_identification_ResFinder.txt	SRR26661816	Escherichia coli
ampicillin	beta-lactam	Resistant	blaCTX-M-55 (blaCTX-M-55_DQ810789)	pheno_table_SRR26661816.unaligned_AMR_identification_ResFinder.txt	SRR26661816	Escherichia coli
ampicillin+clavulanic acid	beta-lactam	No resistance		pheno_table_SRR26661816.unaligned_AMR_identification_ResFinder.txt	SRR26661816	Escherichia coli
cefepime	beta-lactam	Resistant	blaCTX-M-55 (blaCTX-M-55_DQ810789)	pheno_table_SRR26661816.unaligned_AMR_identification_ResFinder.txt	SRR26661816	Escherichia coli
cefixime	beta-lactam	No resistance		pheno_table_SRR26661816.unaligned_AMR_identification_ResFinder.txt	SRR26661816	Escherichia coli
cefotaxime	beta-lactam	Resistant	blaCTX-M-55 (blaCTX-M-55_DQ810789)	pheno_table_SRR26661816.unaligned_AMR_identification_ResFinder.txt	SRR26661816	Escherichia coli
cefoxitin	beta-lactam	No resistance		pheno_table_SRR26661816.unaligned_AMR_identification_ResFinder.txt	SRR26661816	Escherichia coli
ceftazidime	beta-lactam	Resistant	blaCTX-M-55 (blaCTX-M-55_DQ810789)	pheno_table_SRR26661816.unaligned_AMR_identification_ResFinder.txt	SRR26661816	Escherichia coli
ertapenem	beta-lactam	No resistance		pheno_table_SRR26661816.unaligned_AMR_identification_ResFinder.txt	SRR26661816	Escherichia coli
imipenem	beta-lactam	No resistance		pheno_table_SRR26661816.unaligned_AMR_identification_ResFinder.txt	SRR26661816	Escherichia coli
meropenem	beta-lactam	No resistance		pheno_table_SRR26661816.unaligned_AMR_identification_ResFinder.txt	SRR26661816	Escherichia coli
piperacillin	beta-lactam	Resistant	blaCTX-M-55 (blaCTX-M-55_DQ810789)	pheno_table_SRR26661816.unaligned_AMR_identification_ResFinder.txt	SRR26661816	Escherichia coli
piperacillin+tazobactam	beta-lactam	No resistance		pheno_table_SRR26661816.unaligned_AMR_identification_ResFinder.txt	SRR26661816	Escherichia coli
unknown beta-lactam	beta-lactam	No resistance		pheno_table_SRR26661816.unaligned_AMR_identification_ResFinder.txt	SRR26661816	Escherichia coli
aztreonam	beta-lactam	Resistant	blaCTX-M-55 (blaCTX-M-55_DQ810789)	pheno_table_SRR26661816.unaligned_AMR_identification_ResFinder.txt	SRR26661816	Escherichia coli
cefotaxime+clavulanic acid	beta-lactam	No resistance		pheno_table_SRR26661816.unaligned_AMR_identification_ResFinder.txt	SRR26661816	Escherichia coli
temocillin	beta-lactam	No resistance		pheno_table_SRR26661816.unaligned_AMR_identification_ResFinder.txt	SRR26661816	Escherichia coli
ticarcillin	beta-lactam	Resistant	blaCTX-M-55 (blaCTX-M-55_DQ810789)	pheno_table_SRR26661816.unaligned_AMR_identification_ResFinder.txt	SRR26661816	Escherichia coli
ceftazidime+avibactam	beta-lactam	No resistance		pheno_table_SRR26661816.unaligned_AMR_identification_ResFinder.txt	SRR26661816	Escherichia coli
penicillin	beta-lactam	No resistance		pheno_table_SRR26661816.unaligned_AMR_identification_ResFinder.txt	SRR26661816	Escherichia coli
ceftriaxone	beta-lactam	Resistant	blaCTX-M-55 (blaCTX-M-55_DQ810789)	pheno_table_SRR26661816.unaligned_AMR_identification_ResFinder.txt	SRR26661816	Escherichia coli
ticarcillin+clavulanic acid	beta-lactam	No resistance		pheno_table_SRR26661816.unaligned_AMR_identification_ResFinder.txt	SRR26661816	Escherichia coli
cephalothin	beta-lactam	No resistance		pheno_table_SRR26661816.unaligned_AMR_identification_ResFinder.txt	SRR26661816	Escherichia coli
piperacillin+clavulanic acid	beta-lactam	No resistance		pheno_table_SRR26661816.unaligned_AMR_identification_ResFinder.txt	SRR26661816	Escherichia coli
ceftiofur	under_development	No resistance		pheno_table_SRR26661816.unaligned_AMR_identification_ResFinder.txt	SRR26661816	Escherichia coli
sulfamethoxazole	folate pathway antagonist	No resistance		pheno_table_SRR26661816.unaligned_AMR_identification_ResFinder.txt	SRR26661816	Escherichia coli
trimethoprim	folate pathway antagonist	No resistance		pheno_table_SRR26661816.unaligned_AMR_identification_ResFinder.txt	SRR26661816	Escherichia coli
fosfomycin	fosfomycin	No resistance		pheno_table_SRR26661816.unaligned_AMR_identification_ResFinder.txt	SRR26661816	Escherichia coli
vancomycin	glycopeptide	No resistance		pheno_table_SRR26661816.unaligned_AMR_identification_ResFinder.txt	SRR26661816	Escherichia coli
teicoplanin	glycopeptide	No resistance		pheno_table_SRR26661816.unaligned_AMR_identification_ResFinder.txt	SRR26661816	Escherichia coli
bleomycin	glycopeptide	No resistance		pheno_table_SRR26661816.unaligned_AMR_identification_ResFinder.txt	SRR26661816	Escherichia coli
lincomycin	lincosamide	No resistance		pheno_table_SRR26661816.unaligned_AMR_identification_ResFinder.txt	SRR26661816	Escherichia coli
clindamycin	lincosamide	No resistance		pheno_table_SRR26661816.unaligned_AMR_identification_ResFinder.txt	SRR26661816	Escherichia coli
dalfopristin	streptogramin a	No resistance		pheno_table_SRR26661816.unaligned_AMR_identification_ResFinder.txt	SRR26661816	Escherichia coli
pristinamycin iia	streptogramin a	No resistance		pheno_table_SRR26661816.unaligned_AMR_identification_ResFinder.txt	SRR26661816	Escherichia coli
virginiamycin m	streptogramin a	No resistance		pheno_table_SRR26661816.unaligned_AMR_identification_ResFinder.txt	SRR26661816	Escherichia coli
quinupristin+dalfopristin	streptogramin a	No resistance		pheno_table_SRR26661816.unaligned_AMR_identification_ResFinder.txt	SRR26661816	Escherichia coli
tiamulin	pleuromutilin	No resistance		pheno_table_SRR26661816.unaligned_AMR_identification_ResFinder.txt	SRR26661816	Escherichia coli
carbomycin	macrolide	No resistance		pheno_table_SRR26661816.unaligned_AMR_identification_ResFinder.txt	SRR26661816	Escherichia coli
erythromycin	macrolide	No resistance		pheno_table_SRR26661816.unaligned_AMR_identification_ResFinder.txt	SRR26661816	Escherichia coli
azithromycin	macrolide	No resistance		pheno_table_SRR26661816.unaligned_AMR_identification_ResFinder.txt	SRR26661816	Escherichia coli
oleandomycin	macrolide	No resistance		pheno_table_SRR26661816.unaligned_AMR_identification_ResFinder.txt	SRR26661816	Escherichia coli
spiramycin	macrolide	No resistance		pheno_table_SRR26661816.unaligned_AMR_identification_ResFinder.txt	SRR26661816	Escherichia coli
tylosin	macrolide	No resistance		pheno_table_SRR26661816.unaligned_AMR_identification_ResFinder.txt	SRR26661816	Escherichia coli
telithromycin	macrolide	No resistance		pheno_table_SRR26661816.unaligned_AMR_identification_ResFinder.txt	SRR26661816	Escherichia coli
tetracycline	tetracycline	No resistance		pheno_table_SRR26661816.unaligned_AMR_identification_ResFinder.txt	SRR26661816	Escherichia coli
doxycycline	tetracycline	No resistance		pheno_table_SRR26661816.unaligned_AMR_identification_ResFinder.txt	SRR26661816	Escherichia coli
minocycline	tetracycline	No resistance		pheno_table_SRR26661816.unaligned_AMR_identification_ResFinder.txt	SRR26661816	Escherichia coli
tigecycline	tetracycline	No resistance		pheno_table_SRR26661816.unaligned_AMR_identification_ResFinder.txt	SRR26661816	Escherichia coli
quinupristin	streptogramin b	No resistance		pheno_table_SRR26661816.unaligned_AMR_identification_ResFinder.txt	SRR26661816	Escherichia coli
pristinamycin ia	streptogramin b	No resistance		pheno_table_SRR26661816.unaligned_AMR_identification_ResFinder.txt	SRR26661816	Escherichia coli
virginiamycin s	streptogramin b	No resistance		pheno_table_SRR26661816.unaligned_AMR_identification_ResFinder.txt	SRR26661816	Escherichia coli
linezolid	oxazolidinone	No resistance		pheno_table_SRR26661816.unaligned_AMR_identification_ResFinder.txt	SRR26661816	Escherichia coli
chloramphenicol	amphenicol	No resistance		pheno_table_SRR26661816.unaligned_AMR_identification_ResFinder.txt	SRR26661816	Escherichia coli
florfenicol	amphenicol	No resistance		pheno_table_SRR26661816.unaligned_AMR_identification_ResFinder.txt	SRR26661816	Escherichia coli
colistin	polymyxin	No resistance		pheno_table_SRR26661816.unaligned_AMR_identification_ResFinder.txt	SRR26661816	Escherichia coli
fusidic acid	steroid antibacterial	No resistance		pheno_table_SRR26661816.unaligned_AMR_identification_ResFinder.txt	SRR26661816	Escherichia coli
mupirocin	pseudomonic acid	No resistance		pheno_table_SRR26661816.unaligned_AMR_identification_ResFinder.txt	SRR26661816	Escherichia coli
rifampicin	rifamycin	No resistance		pheno_table_SRR26661816.unaligned_AMR_identification_ResFinder.txt	SRR26661816	Escherichia coli
metronidazole	nitroimidazole	No resistance		pheno_table_SRR26661816.unaligned_AMR_identification_ResFinder.txt	SRR26661816	Escherichia coli
narasin	ionophores	No resistance		pheno_table_SRR26661816.unaligned_AMR_identification_ResFinder.txt	SRR26661816	Escherichia coli
salinomycin	ionophores	No resistance		pheno_table_SRR26661816.unaligned_AMR_identification_ResFinder.txt	SRR26661816	Escherichia coli
maduramicin	ionophores	No resistance		pheno_table_SRR26661816.unaligned_AMR_identification_ResFinder.txt	SRR26661816	Escherichia coli
formaldehyde	aldehyde	Resistant	formA (formA_X73835)	pheno_table_SRR26661816.unaligned_AMR_identification_ResFinder.txt	SRR26661816	Escherichia coli
benzylkonium chloride	quaternary ammonium compound	No resistance		pheno_table_SRR26661816.unaligned_AMR_identification_ResFinder.txt	SRR26661816	Escherichia coli
ethidium bromide	quaternary ammonium compound	No resistance		pheno_table_SRR26661816.unaligned_AMR_identification_ResFinder.txt	SRR26661816	Escherichia coli
chlorhexidine	quaternary ammonium compound	No resistance		pheno_table_SRR26661816.unaligned_AMR_identification_ResFinder.txt	SRR26661816	Escherichia coli
cetylpyridinium chloride	quaternary ammonium compound	No resistance		pheno_table_SRR26661816.unaligned_AMR_identification_ResFinder.txt	SRR26661816	Escherichia coli
hydrogen peroxide	peroxide	No resistance		pheno_table_SRR26661816.unaligned_AMR_identification_ResFinder.txt	SRR26661816	Escherichia coli
temperature	heat	No resistance		pheno_table_SRR26661816.unaligned_AMR_identification_ResFinder.txt	SRR26661816	Escherichia coli
gentamicin	aminoglycoside	Resistant	aac(3)-IId (aac(3)-IId_EU022314)	pheno_table_SRR26661817.unaligned_AMR_identification_ResFinder.txt	SRR26661817	Escherichia coli
tobramycin	aminoglycoside	Resistant	aac(3)-IId (aac(3)-IId_EU022314), aac(6')-Ib (aac(6')-Ib_M21682)	pheno_table_SRR26661817.unaligned_AMR_identification_ResFinder.txt	SRR26661817	Escherichia coli
streptomycin	aminoglycoside	Resistant	aadA1 (aadA1_JQ480156)	pheno_table_SRR26661817.unaligned_AMR_identification_ResFinder.txt	SRR26661817	Escherichia coli
amikacin	aminoglycoside	Resistant	aac(6')-Ib (aac(6')-Ib_M21682)	pheno_table_SRR26661817.unaligned_AMR_identification_ResFinder.txt	SRR26661817	Escherichia coli
isepamicin	aminoglycoside	No resistance		pheno_table_SRR26661817.unaligned_AMR_identification_ResFinder.txt	SRR26661817	Escherichia coli
dibekacin	aminoglycoside	Resistant	aac(3)-IId (aac(3)-IId_EU022314)	pheno_table_SRR26661817.unaligned_AMR_identification_ResFinder.txt	SRR26661817	Escherichia coli
kanamycin	aminoglycoside	No resistance		pheno_table_SRR26661817.unaligned_AMR_identification_ResFinder.txt	SRR26661817	Escherichia coli
neomycin	aminoglycoside	No resistance		pheno_table_SRR26661817.unaligned_AMR_identification_ResFinder.txt	SRR26661817	Escherichia coli
lividomycin	aminoglycoside	No resistance		pheno_table_SRR26661817.unaligned_AMR_identification_ResFinder.txt	SRR26661817	Escherichia coli
paromomycin	aminoglycoside	No resistance		pheno_table_SRR26661817.unaligned_AMR_identification_ResFinder.txt	SRR26661817	Escherichia coli
ribostamycin	aminoglycoside	No resistance		pheno_table_SRR26661817.unaligned_AMR_identification_ResFinder.txt	SRR26661817	Escherichia coli
unknown aminoglycoside	aminoglycoside	No resistance		pheno_table_SRR26661817.unaligned_AMR_identification_ResFinder.txt	SRR26661817	Escherichia coli
butiromycin	aminoglycoside	No resistance		pheno_table_SRR26661817.unaligned_AMR_identification_ResFinder.txt	SRR26661817	Escherichia coli
butirosin	aminoglycoside	No resistance		pheno_table_SRR26661817.unaligned_AMR_identification_ResFinder.txt	SRR26661817	Escherichia coli
hygromycin	aminoglycoside	No resistance		pheno_table_SRR26661817.unaligned_AMR_identification_ResFinder.txt	SRR26661817	Escherichia coli
netilmicin	aminoglycoside	Resistant	aac(3)-IId (aac(3)-IId_EU022314)	pheno_table_SRR26661817.unaligned_AMR_identification_ResFinder.txt	SRR26661817	Escherichia coli
apramycin	aminoglycoside	Resistant	aac(3)-IId (aac(3)-IId_EU022314)	pheno_table_SRR26661817.unaligned_AMR_identification_ResFinder.txt	SRR26661817	Escherichia coli
sisomicin	aminoglycoside	Resistant	aac(3)-IId (aac(3)-IId_EU022314)	pheno_table_SRR26661817.unaligned_AMR_identification_ResFinder.txt	SRR26661817	Escherichia coli
arbekacin	aminoglycoside	No resistance		pheno_table_SRR26661817.unaligned_AMR_identification_ResFinder.txt	SRR26661817	Escherichia coli
kasugamycin	aminoglycoside	No resistance		pheno_table_SRR26661817.unaligned_AMR_identification_ResFinder.txt	SRR26661817	Escherichia coli
astromicin	aminoglycoside	No resistance		pheno_table_SRR26661817.unaligned_AMR_identification_ResFinder.txt	SRR26661817	Escherichia coli
fortimicin	aminoglycoside	No resistance		pheno_table_SRR26661817.unaligned_AMR_identification_ResFinder.txt	SRR26661817	Escherichia coli
spectinomycin	aminocyclitol	Resistant	aadA1 (aadA1_JQ480156)	pheno_table_SRR26661817.unaligned_AMR_identification_ResFinder.txt	SRR26661817	Escherichia coli
fluoroquinolone	quinolone	No resistance		pheno_table_SRR26661817.unaligned_AMR_identification_ResFinder.txt	SRR26661817	Escherichia coli
ciprofloxacin	quinolone	Resistant	qnrS1 (qnrS1_AB187515)	pheno_table_SRR26661817.unaligned_AMR_identification_ResFinder.txt	SRR26661817	Escherichia coli
unknown quinolone	quinolone	No resistance		pheno_table_SRR26661817.unaligned_AMR_identification_ResFinder.txt	SRR26661817	Escherichia coli
nalidixic acid	quinolone	No resistance		pheno_table_SRR26661817.unaligned_AMR_identification_ResFinder.txt	SRR26661817	Escherichia coli
amoxicillin	beta-lactam	Resistant	blaCTX-M-15 (blaCTX-M-15_AY044436), blaOXA-9 (blaOXA-9_KQ089875)	pheno_table_SRR26661817.unaligned_AMR_identification_ResFinder.txt	SRR26661817	Escherichia coli
amoxicillin+clavulanic acid	beta-lactam	No resistance		pheno_table_SRR26661817.unaligned_AMR_identification_ResFinder.txt	SRR26661817	Escherichia coli
ampicillin	beta-lactam	Resistant	blaCTX-M-15 (blaCTX-M-15_AY044436), blaOXA-9 (blaOXA-9_KQ089875)	pheno_table_SRR26661817.unaligned_AMR_identification_ResFinder.txt	SRR26661817	Escherichia coli
ampicillin+clavulanic acid	beta-lactam	No resistance		pheno_table_SRR26661817.unaligned_AMR_identification_ResFinder.txt	SRR26661817	Escherichia coli
cefepime	beta-lactam	Resistant	blaCTX-M-15 (blaCTX-M-15_AY044436)	pheno_table_SRR26661817.unaligned_AMR_identification_ResFinder.txt	SRR26661817	Escherichia coli
cefixime	beta-lactam	No resistance		pheno_table_SRR26661817.unaligned_AMR_identification_ResFinder.txt	SRR26661817	Escherichia coli
cefotaxime	beta-lactam	Resistant	blaCTX-M-15 (blaCTX-M-15_AY044436)	pheno_table_SRR26661817.unaligned_AMR_identification_ResFinder.txt	SRR26661817	Escherichia coli
cefoxitin	beta-lactam	No resistance		pheno_table_SRR26661817.unaligned_AMR_identification_ResFinder.txt	SRR26661817	Escherichia coli
ceftazidime	beta-lactam	Resistant	blaCTX-M-15 (blaCTX-M-15_AY044436)	pheno_table_SRR26661817.unaligned_AMR_identification_ResFinder.txt	SRR26661817	Escherichia coli
ertapenem	beta-lactam	No resistance		pheno_table_SRR26661817.unaligned_AMR_identification_ResFinder.txt	SRR26661817	Escherichia coli
imipenem	beta-lactam	No resistance		pheno_table_SRR26661817.unaligned_AMR_identification_ResFinder.txt	SRR26661817	Escherichia coli
meropenem	beta-lactam	No resistance		pheno_table_SRR26661817.unaligned_AMR_identification_ResFinder.txt	SRR26661817	Escherichia coli
piperacillin	beta-lactam	Resistant	blaCTX-M-15 (blaCTX-M-15_AY044436)	pheno_table_SRR26661817.unaligned_AMR_identification_ResFinder.txt	SRR26661817	Escherichia coli
piperacillin+tazobactam	beta-lactam	No resistance		pheno_table_SRR26661817.unaligned_AMR_identification_ResFinder.txt	SRR26661817	Escherichia coli
unknown beta-lactam	beta-lactam	No resistance		pheno_table_SRR26661817.unaligned_AMR_identification_ResFinder.txt	SRR26661817	Escherichia coli
aztreonam	beta-lactam	Resistant	blaCTX-M-15 (blaCTX-M-15_AY044436)	pheno_table_SRR26661817.unaligned_AMR_identification_ResFinder.txt	SRR26661817	Escherichia coli
cefotaxime+clavulanic acid	beta-lactam	No resistance		pheno_table_SRR26661817.unaligned_AMR_identification_ResFinder.txt	SRR26661817	Escherichia coli
temocillin	beta-lactam	No resistance		pheno_table_SRR26661817.unaligned_AMR_identification_ResFinder.txt	SRR26661817	Escherichia coli
ticarcillin	beta-lactam	Resistant	blaCTX-M-15 (blaCTX-M-15_AY044436)	pheno_table_SRR26661817.unaligned_AMR_identification_ResFinder.txt	SRR26661817	Escherichia coli
ceftazidime+avibactam	beta-lactam	No resistance		pheno_table_SRR26661817.unaligned_AMR_identification_ResFinder.txt	SRR26661817	Escherichia coli
penicillin	beta-lactam	No resistance		pheno_table_SRR26661817.unaligned_AMR_identification_ResFinder.txt	SRR26661817	Escherichia coli
ceftriaxone	beta-lactam	Resistant	blaCTX-M-15 (blaCTX-M-15_AY044436)	pheno_table_SRR26661817.unaligned_AMR_identification_ResFinder.txt	SRR26661817	Escherichia coli
ticarcillin+clavulanic acid	beta-lactam	No resistance		pheno_table_SRR26661817.unaligned_AMR_identification_ResFinder.txt	SRR26661817	Escherichia coli
cephalothin	beta-lactam	No resistance		pheno_table_SRR26661817.unaligned_AMR_identification_ResFinder.txt	SRR26661817	Escherichia coli
piperacillin+clavulanic acid	beta-lactam	No resistance		pheno_table_SRR26661817.unaligned_AMR_identification_ResFinder.txt	SRR26661817	Escherichia coli
ceftiofur	under_development	No resistance		pheno_table_SRR26661817.unaligned_AMR_identification_ResFinder.txt	SRR26661817	Escherichia coli
sulfamethoxazole	folate pathway antagonist	No resistance		pheno_table_SRR26661817.unaligned_AMR_identification_ResFinder.txt	SRR26661817	Escherichia coli
trimethoprim	folate pathway antagonist	No resistance		pheno_table_SRR26661817.unaligned_AMR_identification_ResFinder.txt	SRR26661817	Escherichia coli
fosfomycin	fosfomycin	No resistance		pheno_table_SRR26661817.unaligned_AMR_identification_ResFinder.txt	SRR26661817	Escherichia coli
vancomycin	glycopeptide	No resistance		pheno_table_SRR26661817.unaligned_AMR_identification_ResFinder.txt	SRR26661817	Escherichia coli
teicoplanin	glycopeptide	No resistance		pheno_table_SRR26661817.unaligned_AMR_identification_ResFinder.txt	SRR26661817	Escherichia coli
bleomycin	glycopeptide	No resistance		pheno_table_SRR26661817.unaligned_AMR_identification_ResFinder.txt	SRR26661817	Escherichia coli
lincomycin	lincosamide	No resistance		pheno_table_SRR26661817.unaligned_AMR_identification_ResFinder.txt	SRR26661817	Escherichia coli
clindamycin	lincosamide	No resistance		pheno_table_SRR26661817.unaligned_AMR_identification_ResFinder.txt	SRR26661817	Escherichia coli
dalfopristin	streptogramin a	No resistance		pheno_table_SRR26661817.unaligned_AMR_identification_ResFinder.txt	SRR26661817	Escherichia coli
pristinamycin iia	streptogramin a	No resistance		pheno_table_SRR26661817.unaligned_AMR_identification_ResFinder.txt	SRR26661817	Escherichia coli
virginiamycin m	streptogramin a	No resistance		pheno_table_SRR26661817.unaligned_AMR_identification_ResFinder.txt	SRR26661817	Escherichia coli
quinupristin+dalfopristin	streptogramin a	No resistance		pheno_table_SRR26661817.unaligned_AMR_identification_ResFinder.txt	SRR26661817	Escherichia coli
tiamulin	pleuromutilin	No resistance		pheno_table_SRR26661817.unaligned_AMR_identification_ResFinder.txt	SRR26661817	Escherichia coli
carbomycin	macrolide	No resistance		pheno_table_SRR26661817.unaligned_AMR_identification_ResFinder.txt	SRR26661817	Escherichia coli
erythromycin	macrolide	No resistance		pheno_table_SRR26661817.unaligned_AMR_identification_ResFinder.txt	SRR26661817	Escherichia coli
azithromycin	macrolide	No resistance		pheno_table_SRR26661817.unaligned_AMR_identification_ResFinder.txt	SRR26661817	Escherichia coli
oleandomycin	macrolide	No resistance		pheno_table_SRR26661817.unaligned_AMR_identification_ResFinder.txt	SRR26661817	Escherichia coli
spiramycin	macrolide	No resistance		pheno_table_SRR26661817.unaligned_AMR_identification_ResFinder.txt	SRR26661817	Escherichia coli
tylosin	macrolide	No resistance		pheno_table_SRR26661817.unaligned_AMR_identification_ResFinder.txt	SRR26661817	Escherichia coli
telithromycin	macrolide	No resistance		pheno_table_SRR26661817.unaligned_AMR_identification_ResFinder.txt	SRR26661817	Escherichia coli
tetracycline	tetracycline	No resistance		pheno_table_SRR26661817.unaligned_AMR_identification_ResFinder.txt	SRR26661817	Escherichia coli
doxycycline	tetracycline	No resistance		pheno_table_SRR26661817.unaligned_AMR_identification_ResFinder.txt	SRR26661817	Escherichia coli
minocycline	tetracycline	No resistance		pheno_table_SRR26661817.unaligned_AMR_identification_ResFinder.txt	SRR26661817	Escherichia coli
tigecycline	tetracycline	No resistance		pheno_table_SRR26661817.unaligned_AMR_identification_ResFinder.txt	SRR26661817	Escherichia coli
quinupristin	streptogramin b	No resistance		pheno_table_SRR26661817.unaligned_AMR_identification_ResFinder.txt	SRR26661817	Escherichia coli
pristinamycin ia	streptogramin b	No resistance		pheno_table_SRR26661817.unaligned_AMR_identification_ResFinder.txt	SRR26661817	Escherichia coli
virginiamycin s	streptogramin b	No resistance		pheno_table_SRR26661817.unaligned_AMR_identification_ResFinder.txt	SRR26661817	Escherichia coli
linezolid	oxazolidinone	No resistance		pheno_table_SRR26661817.unaligned_AMR_identification_ResFinder.txt	SRR26661817	Escherichia coli
chloramphenicol	amphenicol	No resistance		pheno_table_SRR26661817.unaligned_AMR_identification_ResFinder.txt	SRR26661817	Escherichia coli
florfenicol	amphenicol	No resistance		pheno_table_SRR26661817.unaligned_AMR_identification_ResFinder.txt	SRR26661817	Escherichia coli
colistin	polymyxin	No resistance		pheno_table_SRR26661817.unaligned_AMR_identification_ResFinder.txt	SRR26661817	Escherichia coli
fusidic acid	steroid antibacterial	No resistance		pheno_table_SRR26661817.unaligned_AMR_identification_ResFinder.txt	SRR26661817	Escherichia coli
mupirocin	pseudomonic acid	No resistance		pheno_table_SRR26661817.unaligned_AMR_identification_ResFinder.txt	SRR26661817	Escherichia coli
rifampicin	rifamycin	No resistance		pheno_table_SRR26661817.unaligned_AMR_identification_ResFinder.txt	SRR26661817	Escherichia coli
metronidazole	nitroimidazole	No resistance		pheno_table_SRR26661817.unaligned_AMR_identification_ResFinder.txt	SRR26661817	Escherichia coli
narasin	ionophores	No resistance		pheno_table_SRR26661817.unaligned_AMR_identification_ResFinder.txt	SRR26661817	Escherichia coli
salinomycin	ionophores	No resistance		pheno_table_SRR26661817.unaligned_AMR_identification_ResFinder.txt	SRR26661817	Escherichia coli
maduramicin	ionophores	No resistance		pheno_table_SRR26661817.unaligned_AMR_identification_ResFinder.txt	SRR26661817	Escherichia coli
formaldehyde	aldehyde	Resistant	formA (formA_X73835)	pheno_table_SRR26661817.unaligned_AMR_identification_ResFinder.txt	SRR26661817	Escherichia coli
benzylkonium chloride	quaternary ammonium compound	No resistance		pheno_table_SRR26661817.unaligned_AMR_identification_ResFinder.txt	SRR26661817	Escherichia coli
ethidium bromide	quaternary ammonium compound	No resistance		pheno_table_SRR26661817.unaligned_AMR_identification_ResFinder.txt	SRR26661817	Escherichia coli
chlorhexidine	quaternary ammonium compound	No resistance		pheno_table_SRR26661817.unaligned_AMR_identification_ResFinder.txt	SRR26661817	Escherichia coli
cetylpyridinium chloride	quaternary ammonium compound	No resistance		pheno_table_SRR26661817.unaligned_AMR_identification_ResFinder.txt	SRR26661817	Escherichia coli
hydrogen peroxide	peroxide	No resistance		pheno_table_SRR26661817.unaligned_AMR_identification_ResFinder.txt	SRR26661817	Escherichia coli
temperature	heat	No resistance		pheno_table_SRR26661817.unaligned_AMR_identification_ResFinder.txt	SRR26661817	Escherichia coli
gentamicin	aminoglycoside	No resistance		pheno_table_SRR26661818.unaligned_AMR_identification_ResFinder.txt	SRR26661818	Escherichia coli
tobramycin	aminoglycoside	No resistance		pheno_table_SRR26661818.unaligned_AMR_identification_ResFinder.txt	SRR26661818	Escherichia coli
streptomycin	aminoglycoside	No resistance		pheno_table_SRR26661818.unaligned_AMR_identification_ResFinder.txt	SRR26661818	Escherichia coli
amikacin	aminoglycoside	No resistance		pheno_table_SRR26661818.unaligned_AMR_identification_ResFinder.txt	SRR26661818	Escherichia coli
isepamicin	aminoglycoside	No resistance		pheno_table_SRR26661818.unaligned_AMR_identification_ResFinder.txt	SRR26661818	Escherichia coli
dibekacin	aminoglycoside	No resistance		pheno_table_SRR26661818.unaligned_AMR_identification_ResFinder.txt	SRR26661818	Escherichia coli
kanamycin	aminoglycoside	No resistance		pheno_table_SRR26661818.unaligned_AMR_identification_ResFinder.txt	SRR26661818	Escherichia coli
neomycin	aminoglycoside	No resistance		pheno_table_SRR26661818.unaligned_AMR_identification_ResFinder.txt	SRR26661818	Escherichia coli
lividomycin	aminoglycoside	No resistance		pheno_table_SRR26661818.unaligned_AMR_identification_ResFinder.txt	SRR26661818	Escherichia coli
paromomycin	aminoglycoside	No resistance		pheno_table_SRR26661818.unaligned_AMR_identification_ResFinder.txt	SRR26661818	Escherichia coli
ribostamycin	aminoglycoside	No resistance		pheno_table_SRR26661818.unaligned_AMR_identification_ResFinder.txt	SRR26661818	Escherichia coli
unknown aminoglycoside	aminoglycoside	No resistance		pheno_table_SRR26661818.unaligned_AMR_identification_ResFinder.txt	SRR26661818	Escherichia coli
butiromycin	aminoglycoside	No resistance		pheno_table_SRR26661818.unaligned_AMR_identification_ResFinder.txt	SRR26661818	Escherichia coli
butirosin	aminoglycoside	No resistance		pheno_table_SRR26661818.unaligned_AMR_identification_ResFinder.txt	SRR26661818	Escherichia coli
hygromycin	aminoglycoside	No resistance		pheno_table_SRR26661818.unaligned_AMR_identification_ResFinder.txt	SRR26661818	Escherichia coli
netilmicin	aminoglycoside	No resistance		pheno_table_SRR26661818.unaligned_AMR_identification_ResFinder.txt	SRR26661818	Escherichia coli
apramycin	aminoglycoside	No resistance		pheno_table_SRR26661818.unaligned_AMR_identification_ResFinder.txt	SRR26661818	Escherichia coli
sisomicin	aminoglycoside	No resistance		pheno_table_SRR26661818.unaligned_AMR_identification_ResFinder.txt	SRR26661818	Escherichia coli
arbekacin	aminoglycoside	No resistance		pheno_table_SRR26661818.unaligned_AMR_identification_ResFinder.txt	SRR26661818	Escherichia coli
kasugamycin	aminoglycoside	No resistance		pheno_table_SRR26661818.unaligned_AMR_identification_ResFinder.txt	SRR26661818	Escherichia coli
astromicin	aminoglycoside	No resistance		pheno_table_SRR26661818.unaligned_AMR_identification_ResFinder.txt	SRR26661818	Escherichia coli
fortimicin	aminoglycoside	No resistance		pheno_table_SRR26661818.unaligned_AMR_identification_ResFinder.txt	SRR26661818	Escherichia coli
spectinomycin	aminocyclitol	No resistance		pheno_table_SRR26661818.unaligned_AMR_identification_ResFinder.txt	SRR26661818	Escherichia coli
fluoroquinolone	quinolone	No resistance		pheno_table_SRR26661818.unaligned_AMR_identification_ResFinder.txt	SRR26661818	Escherichia coli
ciprofloxacin	quinolone	Resistant	qnrS1 (qnrS1_AB187515)	pheno_table_SRR26661818.unaligned_AMR_identification_ResFinder.txt	SRR26661818	Escherichia coli
unknown quinolone	quinolone	No resistance		pheno_table_SRR26661818.unaligned_AMR_identification_ResFinder.txt	SRR26661818	Escherichia coli
nalidixic acid	quinolone	No resistance		pheno_table_SRR26661818.unaligned_AMR_identification_ResFinder.txt	SRR26661818	Escherichia coli
amoxicillin	beta-lactam	Resistant	blaNDM-1 (blaNDM-1_FN396876)	pheno_table_SRR26661818.unaligned_AMR_identification_ResFinder.txt	SRR26661818	Escherichia coli
amoxicillin+clavulanic acid	beta-lactam	Resistant	blaNDM-1 (blaNDM-1_FN396876)	pheno_table_SRR26661818.unaligned_AMR_identification_ResFinder.txt	SRR26661818	Escherichia coli
ampicillin	beta-lactam	Resistant	blaNDM-1 (blaNDM-1_FN396876)	pheno_table_SRR26661818.unaligned_AMR_identification_ResFinder.txt	SRR26661818	Escherichia coli
ampicillin+clavulanic acid	beta-lactam	Resistant	blaNDM-1 (blaNDM-1_FN396876)	pheno_table_SRR26661818.unaligned_AMR_identification_ResFinder.txt	SRR26661818	Escherichia coli
cefepime	beta-lactam	Resistant	blaNDM-1 (blaNDM-1_FN396876)	pheno_table_SRR26661818.unaligned_AMR_identification_ResFinder.txt	SRR26661818	Escherichia coli
cefixime	beta-lactam	Resistant	blaNDM-1 (blaNDM-1_FN396876)	pheno_table_SRR26661818.unaligned_AMR_identification_ResFinder.txt	SRR26661818	Escherichia coli
cefotaxime	beta-lactam	Resistant	blaNDM-1 (blaNDM-1_FN396876)	pheno_table_SRR26661818.unaligned_AMR_identification_ResFinder.txt	SRR26661818	Escherichia coli
cefoxitin	beta-lactam	Resistant	blaNDM-1 (blaNDM-1_FN396876)	pheno_table_SRR26661818.unaligned_AMR_identification_ResFinder.txt	SRR26661818	Escherichia coli
ceftazidime	beta-lactam	Resistant	blaNDM-1 (blaNDM-1_FN396876)	pheno_table_SRR26661818.unaligned_AMR_identification_ResFinder.txt	SRR26661818	Escherichia coli
ertapenem	beta-lactam	Resistant	blaNDM-1 (blaNDM-1_FN396876)	pheno_table_SRR26661818.unaligned_AMR_identification_ResFinder.txt	SRR26661818	Escherichia coli
imipenem	beta-lactam	Resistant	blaNDM-1 (blaNDM-1_FN396876)	pheno_table_SRR26661818.unaligned_AMR_identification_ResFinder.txt	SRR26661818	Escherichia coli
meropenem	beta-lactam	Resistant	blaNDM-1 (blaNDM-1_FN396876)	pheno_table_SRR26661818.unaligned_AMR_identification_ResFinder.txt	SRR26661818	Escherichia coli
piperacillin	beta-lactam	Resistant	blaNDM-1 (blaNDM-1_FN396876)	pheno_table_SRR26661818.unaligned_AMR_identification_ResFinder.txt	SRR26661818	Escherichia coli
piperacillin+tazobactam	beta-lactam	Resistant	blaNDM-1 (blaNDM-1_FN396876)	pheno_table_SRR26661818.unaligned_AMR_identification_ResFinder.txt	SRR26661818	Escherichia coli
unknown beta-lactam	beta-lactam	No resistance		pheno_table_SRR26661818.unaligned_AMR_identification_ResFinder.txt	SRR26661818	Escherichia coli
aztreonam	beta-lactam	No resistance		pheno_table_SRR26661818.unaligned_AMR_identification_ResFinder.txt	SRR26661818	Escherichia coli
cefotaxime+clavulanic acid	beta-lactam	No resistance		pheno_table_SRR26661818.unaligned_AMR_identification_ResFinder.txt	SRR26661818	Escherichia coli
temocillin	beta-lactam	Resistant	blaNDM-1 (blaNDM-1_FN396876)	pheno_table_SRR26661818.unaligned_AMR_identification_ResFinder.txt	SRR26661818	Escherichia coli
ticarcillin	beta-lactam	No resistance		pheno_table_SRR26661818.unaligned_AMR_identification_ResFinder.txt	SRR26661818	Escherichia coli
ceftazidime+avibactam	beta-lactam	Resistant	blaNDM-1 (blaNDM-1_FN396876)	pheno_table_SRR26661818.unaligned_AMR_identification_ResFinder.txt	SRR26661818	Escherichia coli
penicillin	beta-lactam	No resistance		pheno_table_SRR26661818.unaligned_AMR_identification_ResFinder.txt	SRR26661818	Escherichia coli
ceftriaxone	beta-lactam	No resistance		pheno_table_SRR26661818.unaligned_AMR_identification_ResFinder.txt	SRR26661818	Escherichia coli
ticarcillin+clavulanic acid	beta-lactam	No resistance		pheno_table_SRR26661818.unaligned_AMR_identification_ResFinder.txt	SRR26661818	Escherichia coli
cephalothin	beta-lactam	No resistance		pheno_table_SRR26661818.unaligned_AMR_identification_ResFinder.txt	SRR26661818	Escherichia coli
piperacillin+clavulanic acid	beta-lactam	No resistance		pheno_table_SRR26661818.unaligned_AMR_identification_ResFinder.txt	SRR26661818	Escherichia coli
ceftiofur	under_development	No resistance		pheno_table_SRR26661818.unaligned_AMR_identification_ResFinder.txt	SRR26661818	Escherichia coli
sulfamethoxazole	folate pathway antagonist	No resistance		pheno_table_SRR26661818.unaligned_AMR_identification_ResFinder.txt	SRR26661818	Escherichia coli
trimethoprim	folate pathway antagonist	Resistant	dfrA14 (dfrA14_KF921535)	pheno_table_SRR26661818.unaligned_AMR_identification_ResFinder.txt	SRR26661818	Escherichia coli
fosfomycin	fosfomycin	No resistance		pheno_table_SRR26661818.unaligned_AMR_identification_ResFinder.txt	SRR26661818	Escherichia coli
vancomycin	glycopeptide	No resistance		pheno_table_SRR26661818.unaligned_AMR_identification_ResFinder.txt	SRR26661818	Escherichia coli
teicoplanin	glycopeptide	No resistance		pheno_table_SRR26661818.unaligned_AMR_identification_ResFinder.txt	SRR26661818	Escherichia coli
bleomycin	glycopeptide	No resistance		pheno_table_SRR26661818.unaligned_AMR_identification_ResFinder.txt	SRR26661818	Escherichia coli
lincomycin	lincosamide	No resistance		pheno_table_SRR26661818.unaligned_AMR_identification_ResFinder.txt	SRR26661818	Escherichia coli
clindamycin	lincosamide	No resistance		pheno_table_SRR26661818.unaligned_AMR_identification_ResFinder.txt	SRR26661818	Escherichia coli
dalfopristin	streptogramin a	No resistance		pheno_table_SRR26661818.unaligned_AMR_identification_ResFinder.txt	SRR26661818	Escherichia coli
pristinamycin iia	streptogramin a	No resistance		pheno_table_SRR26661818.unaligned_AMR_identification_ResFinder.txt	SRR26661818	Escherichia coli
virginiamycin m	streptogramin a	No resistance		pheno_table_SRR26661818.unaligned_AMR_identification_ResFinder.txt	SRR26661818	Escherichia coli
quinupristin+dalfopristin	streptogramin a	No resistance		pheno_table_SRR26661818.unaligned_AMR_identification_ResFinder.txt	SRR26661818	Escherichia coli
tiamulin	pleuromutilin	No resistance		pheno_table_SRR26661818.unaligned_AMR_identification_ResFinder.txt	SRR26661818	Escherichia coli
carbomycin	macrolide	No resistance		pheno_table_SRR26661818.unaligned_AMR_identification_ResFinder.txt	SRR26661818	Escherichia coli
erythromycin	macrolide	No resistance		pheno_table_SRR26661818.unaligned_AMR_identification_ResFinder.txt	SRR26661818	Escherichia coli
azithromycin	macrolide	No resistance		pheno_table_SRR26661818.unaligned_AMR_identification_ResFinder.txt	SRR26661818	Escherichia coli
oleandomycin	macrolide	No resistance		pheno_table_SRR26661818.unaligned_AMR_identification_ResFinder.txt	SRR26661818	Escherichia coli
spiramycin	macrolide	No resistance		pheno_table_SRR26661818.unaligned_AMR_identification_ResFinder.txt	SRR26661818	Escherichia coli
tylosin	macrolide	No resistance		pheno_table_SRR26661818.unaligned_AMR_identification_ResFinder.txt	SRR26661818	Escherichia coli
telithromycin	macrolide	No resistance		pheno_table_SRR26661818.unaligned_AMR_identification_ResFinder.txt	SRR26661818	Escherichia coli
tetracycline	tetracycline	No resistance		pheno_table_SRR26661818.unaligned_AMR_identification_ResFinder.txt	SRR26661818	Escherichia coli
doxycycline	tetracycline	No resistance		pheno_table_SRR26661818.unaligned_AMR_identification_ResFinder.txt	SRR26661818	Escherichia coli
minocycline	tetracycline	No resistance		pheno_table_SRR26661818.unaligned_AMR_identification_ResFinder.txt	SRR26661818	Escherichia coli
tigecycline	tetracycline	No resistance		pheno_table_SRR26661818.unaligned_AMR_identification_ResFinder.txt	SRR26661818	Escherichia coli
quinupristin	streptogramin b	No resistance		pheno_table_SRR26661818.unaligned_AMR_identification_ResFinder.txt	SRR26661818	Escherichia coli
pristinamycin ia	streptogramin b	No resistance		pheno_table_SRR26661818.unaligned_AMR_identification_ResFinder.txt	SRR26661818	Escherichia coli
virginiamycin s	streptogramin b	No resistance		pheno_table_SRR26661818.unaligned_AMR_identification_ResFinder.txt	SRR26661818	Escherichia coli
linezolid	oxazolidinone	No resistance		pheno_table_SRR26661818.unaligned_AMR_identification_ResFinder.txt	SRR26661818	Escherichia coli
chloramphenicol	amphenicol	No resistance		pheno_table_SRR26661818.unaligned_AMR_identification_ResFinder.txt	SRR26661818	Escherichia coli
florfenicol	amphenicol	No resistance		pheno_table_SRR26661818.unaligned_AMR_identification_ResFinder.txt	SRR26661818	Escherichia coli
colistin	polymyxin	No resistance		pheno_table_SRR26661818.unaligned_AMR_identification_ResFinder.txt	SRR26661818	Escherichia coli
fusidic acid	steroid antibacterial	No resistance		pheno_table_SRR26661818.unaligned_AMR_identification_ResFinder.txt	SRR26661818	Escherichia coli
mupirocin	pseudomonic acid	No resistance		pheno_table_SRR26661818.unaligned_AMR_identification_ResFinder.txt	SRR26661818	Escherichia coli
rifampicin	rifamycin	No resistance		pheno_table_SRR26661818.unaligned_AMR_identification_ResFinder.txt	SRR26661818	Escherichia coli
metronidazole	nitroimidazole	No resistance		pheno_table_SRR26661818.unaligned_AMR_identification_ResFinder.txt	SRR26661818	Escherichia coli
narasin	ionophores	No resistance		pheno_table_SRR26661818.unaligned_AMR_identification_ResFinder.txt	SRR26661818	Escherichia coli
salinomycin	ionophores	No resistance		pheno_table_SRR26661818.unaligned_AMR_identification_ResFinder.txt	SRR26661818	Escherichia coli
maduramicin	ionophores	No resistance		pheno_table_SRR26661818.unaligned_AMR_identification_ResFinder.txt	SRR26661818	Escherichia coli
formaldehyde	aldehyde	Resistant	formA (formA_X73835)	pheno_table_SRR26661818.unaligned_AMR_identification_ResFinder.txt	SRR26661818	Escherichia coli
benzylkonium chloride	quaternary ammonium compound	No resistance		pheno_table_SRR26661818.unaligned_AMR_identification_ResFinder.txt	SRR26661818	Escherichia coli
ethidium bromide	quaternary ammonium compound	No resistance		pheno_table_SRR26661818.unaligned_AMR_identification_ResFinder.txt	SRR26661818	Escherichia coli
chlorhexidine	quaternary ammonium compound	No resistance		pheno_table_SRR26661818.unaligned_AMR_identification_ResFinder.txt	SRR26661818	Escherichia coli
cetylpyridinium chloride	quaternary ammonium compound	No resistance		pheno_table_SRR26661818.unaligned_AMR_identification_ResFinder.txt	SRR26661818	Escherichia coli
hydrogen peroxide	peroxide	No resistance		pheno_table_SRR26661818.unaligned_AMR_identification_ResFinder.txt	SRR26661818	Escherichia coli
temperature	heat	No resistance		pheno_table_SRR26661818.unaligned_AMR_identification_ResFinder.txt	SRR26661818	Escherichia coli
gentamicin	aminoglycoside	No resistance		pheno_table_SRR30672348.unaligned_AMR_identification_ResFinder.txt	SRR30672348	Escherichia coli
tobramycin	aminoglycoside	No resistance		pheno_table_SRR30672348.unaligned_AMR_identification_ResFinder.txt	SRR30672348	Escherichia coli
streptomycin	aminoglycoside	Resistant	aadA1 (aadA1_JX185132), aadA1 (aadA1_JQ414041)	pheno_table_SRR30672348.unaligned_AMR_identification_ResFinder.txt	SRR30672348	Escherichia coli
amikacin	aminoglycoside	No resistance		pheno_table_SRR30672348.unaligned_AMR_identification_ResFinder.txt	SRR30672348	Escherichia coli
isepamicin	aminoglycoside	No resistance		pheno_table_SRR30672348.unaligned_AMR_identification_ResFinder.txt	SRR30672348	Escherichia coli
dibekacin	aminoglycoside	No resistance		pheno_table_SRR30672348.unaligned_AMR_identification_ResFinder.txt	SRR30672348	Escherichia coli
kanamycin	aminoglycoside	Resistant	aph(3')-Ia (aph(3')-Ia_V00359)	pheno_table_SRR30672348.unaligned_AMR_identification_ResFinder.txt	SRR30672348	Escherichia coli
neomycin	aminoglycoside	Resistant	aph(3')-Ia (aph(3')-Ia_V00359)	pheno_table_SRR30672348.unaligned_AMR_identification_ResFinder.txt	SRR30672348	Escherichia coli
lividomycin	aminoglycoside	Resistant	aph(3')-Ia (aph(3')-Ia_V00359)	pheno_table_SRR30672348.unaligned_AMR_identification_ResFinder.txt	SRR30672348	Escherichia coli
paromomycin	aminoglycoside	Resistant	aph(3')-Ia (aph(3')-Ia_V00359)	pheno_table_SRR30672348.unaligned_AMR_identification_ResFinder.txt	SRR30672348	Escherichia coli
ribostamycin	aminoglycoside	Resistant	aph(3')-Ia (aph(3')-Ia_V00359)	pheno_table_SRR30672348.unaligned_AMR_identification_ResFinder.txt	SRR30672348	Escherichia coli
unknown aminoglycoside	aminoglycoside	No resistance		pheno_table_SRR30672348.unaligned_AMR_identification_ResFinder.txt	SRR30672348	Escherichia coli
butiromycin	aminoglycoside	No resistance		pheno_table_SRR30672348.unaligned_AMR_identification_ResFinder.txt	SRR30672348	Escherichia coli
butirosin	aminoglycoside	No resistance		pheno_table_SRR30672348.unaligned_AMR_identification_ResFinder.txt	SRR30672348	Escherichia coli
hygromycin	aminoglycoside	Resistant	aph(7'')-Ia (aph(7'')-Ia_X03615)	pheno_table_SRR30672348.unaligned_AMR_identification_ResFinder.txt	SRR30672348	Escherichia coli
netilmicin	aminoglycoside	No resistance		pheno_table_SRR30672348.unaligned_AMR_identification_ResFinder.txt	SRR30672348	Escherichia coli
apramycin	aminoglycoside	No resistance		pheno_table_SRR30672348.unaligned_AMR_identification_ResFinder.txt	SRR30672348	Escherichia coli
sisomicin	aminoglycoside	No resistance		pheno_table_SRR30672348.unaligned_AMR_identification_ResFinder.txt	SRR30672348	Escherichia coli
arbekacin	aminoglycoside	No resistance		pheno_table_SRR30672348.unaligned_AMR_identification_ResFinder.txt	SRR30672348	Escherichia coli
kasugamycin	aminoglycoside	No resistance		pheno_table_SRR30672348.unaligned_AMR_identification_ResFinder.txt	SRR30672348	Escherichia coli
astromicin	aminoglycoside	No resistance		pheno_table_SRR30672348.unaligned_AMR_identification_ResFinder.txt	SRR30672348	Escherichia coli
fortimicin	aminoglycoside	No resistance		pheno_table_SRR30672348.unaligned_AMR_identification_ResFinder.txt	SRR30672348	Escherichia coli
spectinomycin	aminocyclitol	Resistant	aadA1 (aadA1_JX185132), aadA1 (aadA1_JQ414041)	pheno_table_SRR30672348.unaligned_AMR_identification_ResFinder.txt	SRR30672348	Escherichia coli
fluoroquinolone	quinolone	No resistance		pheno_table_SRR30672348.unaligned_AMR_identification_ResFinder.txt	SRR30672348	Escherichia coli
ciprofloxacin	quinolone	No resistance		pheno_table_SRR30672348.unaligned_AMR_identification_ResFinder.txt	SRR30672348	Escherichia coli
unknown quinolone	quinolone	No resistance		pheno_table_SRR30672348.unaligned_AMR_identification_ResFinder.txt	SRR30672348	Escherichia coli
nalidixic acid	quinolone	No resistance		pheno_table_SRR30672348.unaligned_AMR_identification_ResFinder.txt	SRR30672348	Escherichia coli
amoxicillin	beta-lactam	No resistance		pheno_table_SRR30672348.unaligned_AMR_identification_ResFinder.txt	SRR30672348	Escherichia coli
amoxicillin+clavulanic acid	beta-lactam	No resistance		pheno_table_SRR30672348.unaligned_AMR_identification_ResFinder.txt	SRR30672348	Escherichia coli
ampicillin	beta-lactam	No resistance		pheno_table_SRR30672348.unaligned_AMR_identification_ResFinder.txt	SRR30672348	Escherichia coli
ampicillin+clavulanic acid	beta-lactam	No resistance		pheno_table_SRR30672348.unaligned_AMR_identification_ResFinder.txt	SRR30672348	Escherichia coli
cefepime	beta-lactam	No resistance		pheno_table_SRR30672348.unaligned_AMR_identification_ResFinder.txt	SRR30672348	Escherichia coli
cefixime	beta-lactam	No resistance		pheno_table_SRR30672348.unaligned_AMR_identification_ResFinder.txt	SRR30672348	Escherichia coli
cefotaxime	beta-lactam	No resistance		pheno_table_SRR30672348.unaligned_AMR_identification_ResFinder.txt	SRR30672348	Escherichia coli
cefoxitin	beta-lactam	No resistance		pheno_table_SRR30672348.unaligned_AMR_identification_ResFinder.txt	SRR30672348	Escherichia coli
ceftazidime	beta-lactam	No resistance		pheno_table_SRR30672348.unaligned_AMR_identification_ResFinder.txt	SRR30672348	Escherichia coli
ertapenem	beta-lactam	No resistance		pheno_table_SRR30672348.unaligned_AMR_identification_ResFinder.txt	SRR30672348	Escherichia coli
imipenem	beta-lactam	No resistance		pheno_table_SRR30672348.unaligned_AMR_identification_ResFinder.txt	SRR30672348	Escherichia coli
meropenem	beta-lactam	No resistance		pheno_table_SRR30672348.unaligned_AMR_identification_ResFinder.txt	SRR30672348	Escherichia coli
piperacillin	beta-lactam	No resistance		pheno_table_SRR30672348.unaligned_AMR_identification_ResFinder.txt	SRR30672348	Escherichia coli
piperacillin+tazobactam	beta-lactam	No resistance		pheno_table_SRR30672348.unaligned_AMR_identification_ResFinder.txt	SRR30672348	Escherichia coli
unknown beta-lactam	beta-lactam	No resistance		pheno_table_SRR30672348.unaligned_AMR_identification_ResFinder.txt	SRR30672348	Escherichia coli
aztreonam	beta-lactam	No resistance		pheno_table_SRR30672348.unaligned_AMR_identification_ResFinder.txt	SRR30672348	Escherichia coli
cefotaxime+clavulanic acid	beta-lactam	No resistance		pheno_table_SRR30672348.unaligned_AMR_identification_ResFinder.txt	SRR30672348	Escherichia coli
temocillin	beta-lactam	No resistance		pheno_table_SRR30672348.unaligned_AMR_identification_ResFinder.txt	SRR30672348	Escherichia coli
ticarcillin	beta-lactam	No resistance		pheno_table_SRR30672348.unaligned_AMR_identification_ResFinder.txt	SRR30672348	Escherichia coli
ceftazidime+avibactam	beta-lactam	No resistance		pheno_table_SRR30672348.unaligned_AMR_identification_ResFinder.txt	SRR30672348	Escherichia coli
penicillin	beta-lactam	No resistance		pheno_table_SRR30672348.unaligned_AMR_identification_ResFinder.txt	SRR30672348	Escherichia coli
ceftriaxone	beta-lactam	No resistance		pheno_table_SRR30672348.unaligned_AMR_identification_ResFinder.txt	SRR30672348	Escherichia coli
ticarcillin+clavulanic acid	beta-lactam	No resistance		pheno_table_SRR30672348.unaligned_AMR_identification_ResFinder.txt	SRR30672348	Escherichia coli
cephalothin	beta-lactam	No resistance		pheno_table_SRR30672348.unaligned_AMR_identification_ResFinder.txt	SRR30672348	Escherichia coli
piperacillin+clavulanic acid	beta-lactam	No resistance		pheno_table_SRR30672348.unaligned_AMR_identification_ResFinder.txt	SRR30672348	Escherichia coli
ceftiofur	under_development	No resistance		pheno_table_SRR30672348.unaligned_AMR_identification_ResFinder.txt	SRR30672348	Escherichia coli
sulfamethoxazole	folate pathway antagonist	No resistance		pheno_table_SRR30672348.unaligned_AMR_identification_ResFinder.txt	SRR30672348	Escherichia coli
trimethoprim	folate pathway antagonist	No resistance		pheno_table_SRR30672348.unaligned_AMR_identification_ResFinder.txt	SRR30672348	Escherichia coli
fosfomycin	fosfomycin	No resistance		pheno_table_SRR30672348.unaligned_AMR_identification_ResFinder.txt	SRR30672348	Escherichia coli
vancomycin	glycopeptide	No resistance		pheno_table_SRR30672348.unaligned_AMR_identification_ResFinder.txt	SRR30672348	Escherichia coli
teicoplanin	glycopeptide	No resistance		pheno_table_SRR30672348.unaligned_AMR_identification_ResFinder.txt	SRR30672348	Escherichia coli
bleomycin	glycopeptide	No resistance		pheno_table_SRR30672348.unaligned_AMR_identification_ResFinder.txt	SRR30672348	Escherichia coli
lincomycin	lincosamide	No resistance		pheno_table_SRR30672348.unaligned_AMR_identification_ResFinder.txt	SRR30672348	Escherichia coli
clindamycin	lincosamide	No resistance		pheno_table_SRR30672348.unaligned_AMR_identification_ResFinder.txt	SRR30672348	Escherichia coli
dalfopristin	streptogramin a	No resistance		pheno_table_SRR30672348.unaligned_AMR_identification_ResFinder.txt	SRR30672348	Escherichia coli
pristinamycin iia	streptogramin a	No resistance		pheno_table_SRR30672348.unaligned_AMR_identification_ResFinder.txt	SRR30672348	Escherichia coli
virginiamycin m	streptogramin a	No resistance		pheno_table_SRR30672348.unaligned_AMR_identification_ResFinder.txt	SRR30672348	Escherichia coli
quinupristin+dalfopristin	streptogramin a	No resistance		pheno_table_SRR30672348.unaligned_AMR_identification_ResFinder.txt	SRR30672348	Escherichia coli
tiamulin	pleuromutilin	No resistance		pheno_table_SRR30672348.unaligned_AMR_identification_ResFinder.txt	SRR30672348	Escherichia coli
carbomycin	macrolide	No resistance		pheno_table_SRR30672348.unaligned_AMR_identification_ResFinder.txt	SRR30672348	Escherichia coli
erythromycin	macrolide	No resistance		pheno_table_SRR30672348.unaligned_AMR_identification_ResFinder.txt	SRR30672348	Escherichia coli
azithromycin	macrolide	No resistance		pheno_table_SRR30672348.unaligned_AMR_identification_ResFinder.txt	SRR30672348	Escherichia coli
oleandomycin	macrolide	No resistance		pheno_table_SRR30672348.unaligned_AMR_identification_ResFinder.txt	SRR30672348	Escherichia coli
spiramycin	macrolide	No resistance		pheno_table_SRR30672348.unaligned_AMR_identification_ResFinder.txt	SRR30672348	Escherichia coli
tylosin	macrolide	No resistance		pheno_table_SRR30672348.unaligned_AMR_identification_ResFinder.txt	SRR30672348	Escherichia coli
telithromycin	macrolide	No resistance		pheno_table_SRR30672348.unaligned_AMR_identification_ResFinder.txt	SRR30672348	Escherichia coli
tetracycline	tetracycline	No resistance		pheno_table_SRR30672348.unaligned_AMR_identification_ResFinder.txt	SRR30672348	Escherichia coli
doxycycline	tetracycline	No resistance		pheno_table_SRR30672348.unaligned_AMR_identification_ResFinder.txt	SRR30672348	Escherichia coli
minocycline	tetracycline	No resistance		pheno_table_SRR30672348.unaligned_AMR_identification_ResFinder.txt	SRR30672348	Escherichia coli
tigecycline	tetracycline	No resistance		pheno_table_SRR30672348.unaligned_AMR_identification_ResFinder.txt	SRR30672348	Escherichia coli
quinupristin	streptogramin b	No resistance		pheno_table_SRR30672348.unaligned_AMR_identification_ResFinder.txt	SRR30672348	Escherichia coli
pristinamycin ia	streptogramin b	No resistance		pheno_table_SRR30672348.unaligned_AMR_identification_ResFinder.txt	SRR30672348	Escherichia coli
virginiamycin s	streptogramin b	No resistance		pheno_table_SRR30672348.unaligned_AMR_identification_ResFinder.txt	SRR30672348	Escherichia coli
linezolid	oxazolidinone	No resistance		pheno_table_SRR30672348.unaligned_AMR_identification_ResFinder.txt	SRR30672348	Escherichia coli
chloramphenicol	amphenicol	No resistance		pheno_table_SRR30672348.unaligned_AMR_identification_ResFinder.txt	SRR30672348	Escherichia coli
florfenicol	amphenicol	No resistance		pheno_table_SRR30672348.unaligned_AMR_identification_ResFinder.txt	SRR30672348	Escherichia coli
colistin	polymyxin	No resistance		pheno_table_SRR30672348.unaligned_AMR_identification_ResFinder.txt	SRR30672348	Escherichia coli
fusidic acid	steroid antibacterial	No resistance		pheno_table_SRR30672348.unaligned_AMR_identification_ResFinder.txt	SRR30672348	Escherichia coli
mupirocin	pseudomonic acid	No resistance		pheno_table_SRR30672348.unaligned_AMR_identification_ResFinder.txt	SRR30672348	Escherichia coli
rifampicin	rifamycin	No resistance		pheno_table_SRR30672348.unaligned_AMR_identification_ResFinder.txt	SRR30672348	Escherichia coli
metronidazole	nitroimidazole	No resistance		pheno_table_SRR30672348.unaligned_AMR_identification_ResFinder.txt	SRR30672348	Escherichia coli
narasin	ionophores	No resistance		pheno_table_SRR30672348.unaligned_AMR_identification_ResFinder.txt	SRR30672348	Escherichia coli
salinomycin	ionophores	No resistance		pheno_table_SRR30672348.unaligned_AMR_identification_ResFinder.txt	SRR30672348	Escherichia coli
maduramicin	ionophores	No resistance		pheno_table_SRR30672348.unaligned_AMR_identification_ResFinder.txt	SRR30672348	Escherichia coli
formaldehyde	aldehyde	Resistant	formA (formA_X73835)	pheno_table_SRR30672348.unaligned_AMR_identification_ResFinder.txt	SRR30672348	Escherichia coli
benzylkonium chloride	quaternary ammonium compound	No resistance		pheno_table_SRR30672348.unaligned_AMR_identification_ResFinder.txt	SRR30672348	Escherichia coli
ethidium bromide	quaternary ammonium compound	No resistance		pheno_table_SRR30672348.unaligned_AMR_identification_ResFinder.txt	SRR30672348	Escherichia coli
chlorhexidine	quaternary ammonium compound	No resistance		pheno_table_SRR30672348.unaligned_AMR_identification_ResFinder.txt	SRR30672348	Escherichia coli
cetylpyridinium chloride	quaternary ammonium compound	No resistance		pheno_table_SRR30672348.unaligned_AMR_identification_ResFinder.txt	SRR30672348	Escherichia coli
hydrogen peroxide	peroxide	No resistance		pheno_table_SRR30672348.unaligned_AMR_identification_ResFinder.txt	SRR30672348	Escherichia coli
temperature	heat	No resistance		pheno_table_SRR30672348.unaligned_AMR_identification_ResFinder.txt	SRR30672348	Escherichia coli
gentamicin	aminoglycoside	No resistance		pheno_table_240126_hifi_reads_NL0006_AMR_identification_ResFinder.txt	NL0006	Escherichia coli
tobramycin	aminoglycoside	No resistance		pheno_table_240126_hifi_reads_NL0006_AMR_identification_ResFinder.txt	NL0006	Escherichia coli
streptomycin	aminoglycoside	No resistance		pheno_table_240126_hifi_reads_NL0006_AMR_identification_ResFinder.txt	NL0006	Escherichia coli
amikacin	aminoglycoside	No resistance		pheno_table_240126_hifi_reads_NL0006_AMR_identification_ResFinder.txt	NL0006	Escherichia coli
isepamicin	aminoglycoside	No resistance		pheno_table_240126_hifi_reads_NL0006_AMR_identification_ResFinder.txt	NL0006	Escherichia coli
dibekacin	aminoglycoside	No resistance		pheno_table_240126_hifi_reads_NL0006_AMR_identification_ResFinder.txt	NL0006	Escherichia coli
kanamycin	aminoglycoside	No resistance		pheno_table_240126_hifi_reads_NL0006_AMR_identification_ResFinder.txt	NL0006	Escherichia coli
neomycin	aminoglycoside	No resistance		pheno_table_240126_hifi_reads_NL0006_AMR_identification_ResFinder.txt	NL0006	Escherichia coli
lividomycin	aminoglycoside	No resistance		pheno_table_240126_hifi_reads_NL0006_AMR_identification_ResFinder.txt	NL0006	Escherichia coli
paromomycin	aminoglycoside	No resistance		pheno_table_240126_hifi_reads_NL0006_AMR_identification_ResFinder.txt	NL0006	Escherichia coli
ribostamycin	aminoglycoside	No resistance		pheno_table_240126_hifi_reads_NL0006_AMR_identification_ResFinder.txt	NL0006	Escherichia coli
unknown aminoglycoside	aminoglycoside	No resistance		pheno_table_240126_hifi_reads_NL0006_AMR_identification_ResFinder.txt	NL0006	Escherichia coli
butiromycin	aminoglycoside	No resistance		pheno_table_240126_hifi_reads_NL0006_AMR_identification_ResFinder.txt	NL0006	Escherichia coli
butirosin	aminoglycoside	No resistance		pheno_table_240126_hifi_reads_NL0006_AMR_identification_ResFinder.txt	NL0006	Escherichia coli
hygromycin	aminoglycoside	No resistance		pheno_table_240126_hifi_reads_NL0006_AMR_identification_ResFinder.txt	NL0006	Escherichia coli
netilmicin	aminoglycoside	No resistance		pheno_table_240126_hifi_reads_NL0006_AMR_identification_ResFinder.txt	NL0006	Escherichia coli
apramycin	aminoglycoside	No resistance		pheno_table_240126_hifi_reads_NL0006_AMR_identification_ResFinder.txt	NL0006	Escherichia coli
sisomicin	aminoglycoside	No resistance		pheno_table_240126_hifi_reads_NL0006_AMR_identification_ResFinder.txt	NL0006	Escherichia coli
arbekacin	aminoglycoside	No resistance		pheno_table_240126_hifi_reads_NL0006_AMR_identification_ResFinder.txt	NL0006	Escherichia coli
kasugamycin	aminoglycoside	No resistance		pheno_table_240126_hifi_reads_NL0006_AMR_identification_ResFinder.txt	NL0006	Escherichia coli
astromicin	aminoglycoside	No resistance		pheno_table_240126_hifi_reads_NL0006_AMR_identification_ResFinder.txt	NL0006	Escherichia coli
fortimicin	aminoglycoside	No resistance		pheno_table_240126_hifi_reads_NL0006_AMR_identification_ResFinder.txt	NL0006	Escherichia coli
spectinomycin	aminocyclitol	No resistance		pheno_table_240126_hifi_reads_NL0006_AMR_identification_ResFinder.txt	NL0006	Escherichia coli
fluoroquinolone	quinolone	No resistance		pheno_table_240126_hifi_reads_NL0006_AMR_identification_ResFinder.txt	NL0006	Escherichia coli
ciprofloxacin	quinolone	No resistance		pheno_table_240126_hifi_reads_NL0006_AMR_identification_ResFinder.txt	NL0006	Escherichia coli
unknown quinolone	quinolone	No resistance		pheno_table_240126_hifi_reads_NL0006_AMR_identification_ResFinder.txt	NL0006	Escherichia coli
nalidixic acid	quinolone	No resistance		pheno_table_240126_hifi_reads_NL0006_AMR_identification_ResFinder.txt	NL0006	Escherichia coli
amoxicillin	beta-lactam	No resistance		pheno_table_240126_hifi_reads_NL0006_AMR_identification_ResFinder.txt	NL0006	Escherichia coli
amoxicillin+clavulanic acid	beta-lactam	No resistance		pheno_table_240126_hifi_reads_NL0006_AMR_identification_ResFinder.txt	NL0006	Escherichia coli
ampicillin	beta-lactam	No resistance		pheno_table_240126_hifi_reads_NL0006_AMR_identification_ResFinder.txt	NL0006	Escherichia coli
ampicillin+clavulanic acid	beta-lactam	No resistance		pheno_table_240126_hifi_reads_NL0006_AMR_identification_ResFinder.txt	NL0006	Escherichia coli
cefepime	beta-lactam	No resistance		pheno_table_240126_hifi_reads_NL0006_AMR_identification_ResFinder.txt	NL0006	Escherichia coli
cefixime	beta-lactam	No resistance		pheno_table_240126_hifi_reads_NL0006_AMR_identification_ResFinder.txt	NL0006	Escherichia coli
cefotaxime	beta-lactam	No resistance		pheno_table_240126_hifi_reads_NL0006_AMR_identification_ResFinder.txt	NL0006	Escherichia coli
cefoxitin	beta-lactam	No resistance		pheno_table_240126_hifi_reads_NL0006_AMR_identification_ResFinder.txt	NL0006	Escherichia coli
ceftazidime	beta-lactam	No resistance		pheno_table_240126_hifi_reads_NL0006_AMR_identification_ResFinder.txt	NL0006	Escherichia coli
ertapenem	beta-lactam	No resistance		pheno_table_240126_hifi_reads_NL0006_AMR_identification_ResFinder.txt	NL0006	Escherichia coli
imipenem	beta-lactam	No resistance		pheno_table_240126_hifi_reads_NL0006_AMR_identification_ResFinder.txt	NL0006	Escherichia coli
meropenem	beta-lactam	No resistance		pheno_table_240126_hifi_reads_NL0006_AMR_identification_ResFinder.txt	NL0006	Escherichia coli
piperacillin	beta-lactam	No resistance		pheno_table_240126_hifi_reads_NL0006_AMR_identification_ResFinder.txt	NL0006	Escherichia coli
piperacillin+tazobactam	beta-lactam	No resistance		pheno_table_240126_hifi_reads_NL0006_AMR_identification_ResFinder.txt	NL0006	Escherichia coli
unknown beta-lactam	beta-lactam	No resistance		pheno_table_240126_hifi_reads_NL0006_AMR_identification_ResFinder.txt	NL0006	Escherichia coli
aztreonam	beta-lactam	No resistance		pheno_table_240126_hifi_reads_NL0006_AMR_identification_ResFinder.txt	NL0006	Escherichia coli
cefotaxime+clavulanic acid	beta-lactam	No resistance		pheno_table_240126_hifi_reads_NL0006_AMR_identification_ResFinder.txt	NL0006	Escherichia coli
temocillin	beta-lactam	No resistance		pheno_table_240126_hifi_reads_NL0006_AMR_identification_ResFinder.txt	NL0006	Escherichia coli
ticarcillin	beta-lactam	No resistance		pheno_table_240126_hifi_reads_NL0006_AMR_identification_ResFinder.txt	NL0006	Escherichia coli
ceftazidime+avibactam	beta-lactam	No resistance		pheno_table_240126_hifi_reads_NL0006_AMR_identification_ResFinder.txt	NL0006	Escherichia coli
penicillin	beta-lactam	No resistance		pheno_table_240126_hifi_reads_NL0006_AMR_identification_ResFinder.txt	NL0006	Escherichia coli
ceftriaxone	beta-lactam	No resistance		pheno_table_240126_hifi_reads_NL0006_AMR_identification_ResFinder.txt	NL0006	Escherichia coli
ticarcillin+clavulanic acid	beta-lactam	No resistance		pheno_table_240126_hifi_reads_NL0006_AMR_identification_ResFinder.txt	NL0006	Escherichia coli
cephalothin	beta-lactam	No resistance		pheno_table_240126_hifi_reads_NL0006_AMR_identification_ResFinder.txt	NL0006	Escherichia coli
piperacillin+clavulanic acid	beta-lactam	No resistance		pheno_table_240126_hifi_reads_NL0006_AMR_identification_ResFinder.txt	NL0006	Escherichia coli
ceftiofur	under_development	No resistance		pheno_table_240126_hifi_reads_NL0006_AMR_identification_ResFinder.txt	NL0006	Escherichia coli
sulfamethoxazole	folate pathway antagonist	No resistance		pheno_table_240126_hifi_reads_NL0006_AMR_identification_ResFinder.txt	NL0006	Escherichia coli
trimethoprim	folate pathway antagonist	No resistance		pheno_table_240126_hifi_reads_NL0006_AMR_identification_ResFinder.txt	NL0006	Escherichia coli
fosfomycin	fosfomycin	No resistance		pheno_table_240126_hifi_reads_NL0006_AMR_identification_ResFinder.txt	NL0006	Escherichia coli
vancomycin	glycopeptide	No resistance		pheno_table_240126_hifi_reads_NL0006_AMR_identification_ResFinder.txt	NL0006	Escherichia coli
teicoplanin	glycopeptide	No resistance		pheno_table_240126_hifi_reads_NL0006_AMR_identification_ResFinder.txt	NL0006	Escherichia coli
bleomycin	glycopeptide	No resistance		pheno_table_240126_hifi_reads_NL0006_AMR_identification_ResFinder.txt	NL0006	Escherichia coli
lincomycin	lincosamide	No resistance		pheno_table_240126_hifi_reads_NL0006_AMR_identification_ResFinder.txt	NL0006	Escherichia coli
clindamycin	lincosamide	No resistance		pheno_table_240126_hifi_reads_NL0006_AMR_identification_ResFinder.txt	NL0006	Escherichia coli
dalfopristin	streptogramin a	No resistance		pheno_table_240126_hifi_reads_NL0006_AMR_identification_ResFinder.txt	NL0006	Escherichia coli
pristinamycin iia	streptogramin a	No resistance		pheno_table_240126_hifi_reads_NL0006_AMR_identification_ResFinder.txt	NL0006	Escherichia coli
virginiamycin m	streptogramin a	No resistance		pheno_table_240126_hifi_reads_NL0006_AMR_identification_ResFinder.txt	NL0006	Escherichia coli
quinupristin+dalfopristin	streptogramin a	No resistance		pheno_table_240126_hifi_reads_NL0006_AMR_identification_ResFinder.txt	NL0006	Escherichia coli
tiamulin	pleuromutilin	No resistance		pheno_table_240126_hifi_reads_NL0006_AMR_identification_ResFinder.txt	NL0006	Escherichia coli
carbomycin	macrolide	No resistance		pheno_table_240126_hifi_reads_NL0006_AMR_identification_ResFinder.txt	NL0006	Escherichia coli
erythromycin	macrolide	No resistance		pheno_table_240126_hifi_reads_NL0006_AMR_identification_ResFinder.txt	NL0006	Escherichia coli
azithromycin	macrolide	No resistance		pheno_table_240126_hifi_reads_NL0006_AMR_identification_ResFinder.txt	NL0006	Escherichia coli
oleandomycin	macrolide	No resistance		pheno_table_240126_hifi_reads_NL0006_AMR_identification_ResFinder.txt	NL0006	Escherichia coli
spiramycin	macrolide	No resistance		pheno_table_240126_hifi_reads_NL0006_AMR_identification_ResFinder.txt	NL0006	Escherichia coli
tylosin	macrolide	No resistance		pheno_table_240126_hifi_reads_NL0006_AMR_identification_ResFinder.txt	NL0006	Escherichia coli
telithromycin	macrolide	No resistance		pheno_table_240126_hifi_reads_NL0006_AMR_identification_ResFinder.txt	NL0006	Escherichia coli
tetracycline	tetracycline	No resistance		pheno_table_240126_hifi_reads_NL0006_AMR_identification_ResFinder.txt	NL0006	Escherichia coli
doxycycline	tetracycline	No resistance		pheno_table_240126_hifi_reads_NL0006_AMR_identification_ResFinder.txt	NL0006	Escherichia coli
minocycline	tetracycline	No resistance		pheno_table_240126_hifi_reads_NL0006_AMR_identification_ResFinder.txt	NL0006	Escherichia coli
tigecycline	tetracycline	No resistance		pheno_table_240126_hifi_reads_NL0006_AMR_identification_ResFinder.txt	NL0006	Escherichia coli
quinupristin	streptogramin b	No resistance		pheno_table_240126_hifi_reads_NL0006_AMR_identification_ResFinder.txt	NL0006	Escherichia coli
pristinamycin ia	streptogramin b	No resistance		pheno_table_240126_hifi_reads_NL0006_AMR_identification_ResFinder.txt	NL0006	Escherichia coli
virginiamycin s	streptogramin b	No resistance		pheno_table_240126_hifi_reads_NL0006_AMR_identification_ResFinder.txt	NL0006	Escherichia coli
linezolid	oxazolidinone	No resistance		pheno_table_240126_hifi_reads_NL0006_AMR_identification_ResFinder.txt	NL0006	Escherichia coli
chloramphenicol	amphenicol	No resistance		pheno_table_240126_hifi_reads_NL0006_AMR_identification_ResFinder.txt	NL0006	Escherichia coli
florfenicol	amphenicol	No resistance		pheno_table_240126_hifi_reads_NL0006_AMR_identification_ResFinder.txt	NL0006	Escherichia coli
colistin	polymyxin	No resistance		pheno_table_240126_hifi_reads_NL0006_AMR_identification_ResFinder.txt	NL0006	Escherichia coli
fusidic acid	steroid antibacterial	No resistance		pheno_table_240126_hifi_reads_NL0006_AMR_identification_ResFinder.txt	NL0006	Escherichia coli
mupirocin	pseudomonic acid	No resistance		pheno_table_240126_hifi_reads_NL0006_AMR_identification_ResFinder.txt	NL0006	Escherichia coli
rifampicin	rifamycin	No resistance		pheno_table_240126_hifi_reads_NL0006_AMR_identification_ResFinder.txt	NL0006	Escherichia coli
metronidazole	nitroimidazole	No resistance		pheno_table_240126_hifi_reads_NL0006_AMR_identification_ResFinder.txt	NL0006	Escherichia coli
narasin	ionophores	No resistance		pheno_table_240126_hifi_reads_NL0006_AMR_identification_ResFinder.txt	NL0006	Escherichia coli
salinomycin	ionophores	No resistance		pheno_table_240126_hifi_reads_NL0006_AMR_identification_ResFinder.txt	NL0006	Escherichia coli
maduramicin	ionophores	No resistance		pheno_table_240126_hifi_reads_NL0006_AMR_identification_ResFinder.txt	NL0006	Escherichia coli
formaldehyde	aldehyde	Resistant	formA (formA_X73835)	pheno_table_240126_hifi_reads_NL0006_AMR_identification_ResFinder.txt	NL0006	Escherichia coli
benzylkonium chloride	quaternary ammonium compound	No resistance		pheno_table_240126_hifi_reads_NL0006_AMR_identification_ResFinder.txt	NL0006	Escherichia coli
ethidium bromide	quaternary ammonium compound	No resistance		pheno_table_240126_hifi_reads_NL0006_AMR_identification_ResFinder.txt	NL0006	Escherichia coli
chlorhexidine	quaternary ammonium compound	No resistance		pheno_table_240126_hifi_reads_NL0006_AMR_identification_ResFinder.txt	NL0006	Escherichia coli
cetylpyridinium chloride	quaternary ammonium compound	No resistance		pheno_table_240126_hifi_reads_NL0006_AMR_identification_ResFinder.txt	NL0006	Escherichia coli
hydrogen peroxide	peroxide	Resistant	sitABCD (sitABCD_AY598030)	pheno_table_240126_hifi_reads_NL0006_AMR_identification_ResFinder.txt	NL0006	Escherichia coli
temperature	heat	No resistance		pheno_table_240126_hifi_reads_NL0006_AMR_identification_ResFinder.txt	NL0006	Escherichia coli
gentamicin	aminoglycoside	Resistant	aac(3)-IId (aac(3)-IId_EU022314)	pheno_table_SRR19391264.unaligned_AMR_identification_ResFinder.txt	SRR19391264	Escherichia coli
tobramycin	aminoglycoside	Resistant	aac(3)-IId (aac(3)-IId_EU022314)	pheno_table_SRR19391264.unaligned_AMR_identification_ResFinder.txt	SRR19391264	Escherichia coli
streptomycin	aminoglycoside	Resistant	aph(6)-Id (aph(6)-Id_CP000971), aph(3'')-Ib (aph(3'')-Ib_AF321551), aadA1 (aadA1_JQ414041), aadA2b (aadA2b_D43625)	pheno_table_SRR19391264.unaligned_AMR_identification_ResFinder.txt	SRR19391264	Escherichia coli
amikacin	aminoglycoside	No resistance		pheno_table_SRR19391264.unaligned_AMR_identification_ResFinder.txt	SRR19391264	Escherichia coli
isepamicin	aminoglycoside	No resistance		pheno_table_SRR19391264.unaligned_AMR_identification_ResFinder.txt	SRR19391264	Escherichia coli
dibekacin	aminoglycoside	Resistant	aac(3)-IId (aac(3)-IId_EU022314)	pheno_table_SRR19391264.unaligned_AMR_identification_ResFinder.txt	SRR19391264	Escherichia coli
kanamycin	aminoglycoside	Resistant	aph(3')-Ia (aph(3')-Ia_V00359)	pheno_table_SRR19391264.unaligned_AMR_identification_ResFinder.txt	SRR19391264	Escherichia coli
neomycin	aminoglycoside	Resistant	aph(3')-Ia (aph(3')-Ia_V00359)	pheno_table_SRR19391264.unaligned_AMR_identification_ResFinder.txt	SRR19391264	Escherichia coli
lividomycin	aminoglycoside	Resistant	aph(3')-Ia (aph(3')-Ia_V00359)	pheno_table_SRR19391264.unaligned_AMR_identification_ResFinder.txt	SRR19391264	Escherichia coli
paromomycin	aminoglycoside	Resistant	aph(3')-Ia (aph(3')-Ia_V00359)	pheno_table_SRR19391264.unaligned_AMR_identification_ResFinder.txt	SRR19391264	Escherichia coli
ribostamycin	aminoglycoside	Resistant	aph(3')-Ia (aph(3')-Ia_V00359)	pheno_table_SRR19391264.unaligned_AMR_identification_ResFinder.txt	SRR19391264	Escherichia coli
unknown aminoglycoside	aminoglycoside	No resistance		pheno_table_SRR19391264.unaligned_AMR_identification_ResFinder.txt	SRR19391264	Escherichia coli
butiromycin	aminoglycoside	No resistance		pheno_table_SRR19391264.unaligned_AMR_identification_ResFinder.txt	SRR19391264	Escherichia coli
butirosin	aminoglycoside	No resistance		pheno_table_SRR19391264.unaligned_AMR_identification_ResFinder.txt	SRR19391264	Escherichia coli
hygromycin	aminoglycoside	No resistance		pheno_table_SRR19391264.unaligned_AMR_identification_ResFinder.txt	SRR19391264	Escherichia coli
netilmicin	aminoglycoside	Resistant	aac(3)-IId (aac(3)-IId_EU022314)	pheno_table_SRR19391264.unaligned_AMR_identification_ResFinder.txt	SRR19391264	Escherichia coli
apramycin	aminoglycoside	Resistant	aac(3)-IId (aac(3)-IId_EU022314)	pheno_table_SRR19391264.unaligned_AMR_identification_ResFinder.txt	SRR19391264	Escherichia coli
sisomicin	aminoglycoside	Resistant	aac(3)-IId (aac(3)-IId_EU022314)	pheno_table_SRR19391264.unaligned_AMR_identification_ResFinder.txt	SRR19391264	Escherichia coli
arbekacin	aminoglycoside	No resistance		pheno_table_SRR19391264.unaligned_AMR_identification_ResFinder.txt	SRR19391264	Escherichia coli
kasugamycin	aminoglycoside	No resistance		pheno_table_SRR19391264.unaligned_AMR_identification_ResFinder.txt	SRR19391264	Escherichia coli
astromicin	aminoglycoside	No resistance		pheno_table_SRR19391264.unaligned_AMR_identification_ResFinder.txt	SRR19391264	Escherichia coli
fortimicin	aminoglycoside	No resistance		pheno_table_SRR19391264.unaligned_AMR_identification_ResFinder.txt	SRR19391264	Escherichia coli
spectinomycin	aminocyclitol	Resistant	aadA1 (aadA1_JQ414041), aadA2b (aadA2b_D43625)	pheno_table_SRR19391264.unaligned_AMR_identification_ResFinder.txt	SRR19391264	Escherichia coli
fluoroquinolone	quinolone	No resistance		pheno_table_SRR19391264.unaligned_AMR_identification_ResFinder.txt	SRR19391264	Escherichia coli
ciprofloxacin	quinolone	Resistant	qnrS1 (qnrS1_AB187515)	pheno_table_SRR19391264.unaligned_AMR_identification_ResFinder.txt	SRR19391264	Escherichia coli
unknown quinolone	quinolone	No resistance		pheno_table_SRR19391264.unaligned_AMR_identification_ResFinder.txt	SRR19391264	Escherichia coli
nalidixic acid	quinolone	No resistance		pheno_table_SRR19391264.unaligned_AMR_identification_ResFinder.txt	SRR19391264	Escherichia coli
amoxicillin	beta-lactam	Resistant	blaCTX-M-55 (blaCTX-M-55_DQ810789), blaTEM-1B (blaTEM-1B_AY458016)	pheno_table_SRR19391264.unaligned_AMR_identification_ResFinder.txt	SRR19391264	Escherichia coli
amoxicillin+clavulanic acid	beta-lactam	No resistance		pheno_table_SRR19391264.unaligned_AMR_identification_ResFinder.txt	SRR19391264	Escherichia coli
ampicillin	beta-lactam	Resistant	blaCTX-M-55 (blaCTX-M-55_DQ810789), blaTEM-1B (blaTEM-1B_AY458016)	pheno_table_SRR19391264.unaligned_AMR_identification_ResFinder.txt	SRR19391264	Escherichia coli
ampicillin+clavulanic acid	beta-lactam	No resistance		pheno_table_SRR19391264.unaligned_AMR_identification_ResFinder.txt	SRR19391264	Escherichia coli
cefepime	beta-lactam	Resistant	blaCTX-M-55 (blaCTX-M-55_DQ810789)	pheno_table_SRR19391264.unaligned_AMR_identification_ResFinder.txt	SRR19391264	Escherichia coli
cefixime	beta-lactam	No resistance		pheno_table_SRR19391264.unaligned_AMR_identification_ResFinder.txt	SRR19391264	Escherichia coli
cefotaxime	beta-lactam	Resistant	blaCTX-M-55 (blaCTX-M-55_DQ810789)	pheno_table_SRR19391264.unaligned_AMR_identification_ResFinder.txt	SRR19391264	Escherichia coli
cefoxitin	beta-lactam	No resistance		pheno_table_SRR19391264.unaligned_AMR_identification_ResFinder.txt	SRR19391264	Escherichia coli
ceftazidime	beta-lactam	Resistant	blaCTX-M-55 (blaCTX-M-55_DQ810789)	pheno_table_SRR19391264.unaligned_AMR_identification_ResFinder.txt	SRR19391264	Escherichia coli
ertapenem	beta-lactam	No resistance		pheno_table_SRR19391264.unaligned_AMR_identification_ResFinder.txt	SRR19391264	Escherichia coli
imipenem	beta-lactam	No resistance		pheno_table_SRR19391264.unaligned_AMR_identification_ResFinder.txt	SRR19391264	Escherichia coli
meropenem	beta-lactam	No resistance		pheno_table_SRR19391264.unaligned_AMR_identification_ResFinder.txt	SRR19391264	Escherichia coli
piperacillin	beta-lactam	Resistant	blaCTX-M-55 (blaCTX-M-55_DQ810789), blaTEM-1B (blaTEM-1B_AY458016)	pheno_table_SRR19391264.unaligned_AMR_identification_ResFinder.txt	SRR19391264	Escherichia coli
piperacillin+tazobactam	beta-lactam	No resistance		pheno_table_SRR19391264.unaligned_AMR_identification_ResFinder.txt	SRR19391264	Escherichia coli
unknown beta-lactam	beta-lactam	No resistance		pheno_table_SRR19391264.unaligned_AMR_identification_ResFinder.txt	SRR19391264	Escherichia coli
aztreonam	beta-lactam	Resistant	blaCTX-M-55 (blaCTX-M-55_DQ810789)	pheno_table_SRR19391264.unaligned_AMR_identification_ResFinder.txt	SRR19391264	Escherichia coli
cefotaxime+clavulanic acid	beta-lactam	No resistance		pheno_table_SRR19391264.unaligned_AMR_identification_ResFinder.txt	SRR19391264	Escherichia coli
temocillin	beta-lactam	No resistance		pheno_table_SRR19391264.unaligned_AMR_identification_ResFinder.txt	SRR19391264	Escherichia coli
ticarcillin	beta-lactam	Resistant	blaCTX-M-55 (blaCTX-M-55_DQ810789), blaTEM-1B (blaTEM-1B_AY458016)	pheno_table_SRR19391264.unaligned_AMR_identification_ResFinder.txt	SRR19391264	Escherichia coli
ceftazidime+avibactam	beta-lactam	No resistance		pheno_table_SRR19391264.unaligned_AMR_identification_ResFinder.txt	SRR19391264	Escherichia coli
penicillin	beta-lactam	No resistance		pheno_table_SRR19391264.unaligned_AMR_identification_ResFinder.txt	SRR19391264	Escherichia coli
ceftriaxone	beta-lactam	Resistant	blaCTX-M-55 (blaCTX-M-55_DQ810789)	pheno_table_SRR19391264.unaligned_AMR_identification_ResFinder.txt	SRR19391264	Escherichia coli
ticarcillin+clavulanic acid	beta-lactam	No resistance		pheno_table_SRR19391264.unaligned_AMR_identification_ResFinder.txt	SRR19391264	Escherichia coli
cephalothin	beta-lactam	Resistant	blaTEM-1B (blaTEM-1B_AY458016)	pheno_table_SRR19391264.unaligned_AMR_identification_ResFinder.txt	SRR19391264	Escherichia coli
piperacillin+clavulanic acid	beta-lactam	No resistance		pheno_table_SRR19391264.unaligned_AMR_identification_ResFinder.txt	SRR19391264	Escherichia coli
ceftiofur	under_development	No resistance		pheno_table_SRR19391264.unaligned_AMR_identification_ResFinder.txt	SRR19391264	Escherichia coli
sulfamethoxazole	folate pathway antagonist	Resistant	sul3 (sul3_AJ459418)	pheno_table_SRR19391264.unaligned_AMR_identification_ResFinder.txt	SRR19391264	Escherichia coli
trimethoprim	folate pathway antagonist	Resistant	dfrA17 (dfrA17_FJ460238)	pheno_table_SRR19391264.unaligned_AMR_identification_ResFinder.txt	SRR19391264	Escherichia coli
fosfomycin	fosfomycin	No resistance		pheno_table_SRR19391264.unaligned_AMR_identification_ResFinder.txt	SRR19391264	Escherichia coli
vancomycin	glycopeptide	No resistance		pheno_table_SRR19391264.unaligned_AMR_identification_ResFinder.txt	SRR19391264	Escherichia coli
teicoplanin	glycopeptide	No resistance		pheno_table_SRR19391264.unaligned_AMR_identification_ResFinder.txt	SRR19391264	Escherichia coli
bleomycin	glycopeptide	No resistance		pheno_table_SRR19391264.unaligned_AMR_identification_ResFinder.txt	SRR19391264	Escherichia coli
lincomycin	lincosamide	No resistance		pheno_table_SRR19391264.unaligned_AMR_identification_ResFinder.txt	SRR19391264	Escherichia coli
clindamycin	lincosamide	No resistance		pheno_table_SRR19391264.unaligned_AMR_identification_ResFinder.txt	SRR19391264	Escherichia coli
dalfopristin	streptogramin a	No resistance		pheno_table_SRR19391264.unaligned_AMR_identification_ResFinder.txt	SRR19391264	Escherichia coli
pristinamycin iia	streptogramin a	No resistance		pheno_table_SRR19391264.unaligned_AMR_identification_ResFinder.txt	SRR19391264	Escherichia coli
virginiamycin m	streptogramin a	No resistance		pheno_table_SRR19391264.unaligned_AMR_identification_ResFinder.txt	SRR19391264	Escherichia coli
quinupristin+dalfopristin	streptogramin a	No resistance		pheno_table_SRR19391264.unaligned_AMR_identification_ResFinder.txt	SRR19391264	Escherichia coli
tiamulin	pleuromutilin	No resistance		pheno_table_SRR19391264.unaligned_AMR_identification_ResFinder.txt	SRR19391264	Escherichia coli
carbomycin	macrolide	No resistance		pheno_table_SRR19391264.unaligned_AMR_identification_ResFinder.txt	SRR19391264	Escherichia coli
erythromycin	macrolide	No resistance		pheno_table_SRR19391264.unaligned_AMR_identification_ResFinder.txt	SRR19391264	Escherichia coli
azithromycin	macrolide	No resistance		pheno_table_SRR19391264.unaligned_AMR_identification_ResFinder.txt	SRR19391264	Escherichia coli
oleandomycin	macrolide	No resistance		pheno_table_SRR19391264.unaligned_AMR_identification_ResFinder.txt	SRR19391264	Escherichia coli
spiramycin	macrolide	No resistance		pheno_table_SRR19391264.unaligned_AMR_identification_ResFinder.txt	SRR19391264	Escherichia coli
tylosin	macrolide	No resistance		pheno_table_SRR19391264.unaligned_AMR_identification_ResFinder.txt	SRR19391264	Escherichia coli
telithromycin	macrolide	No resistance		pheno_table_SRR19391264.unaligned_AMR_identification_ResFinder.txt	SRR19391264	Escherichia coli
tetracycline	tetracycline	Resistant	tet(A) (tet(A)_AJ517790), tet(B) (tet(B)_AF326777)	pheno_table_SRR19391264.unaligned_AMR_identification_ResFinder.txt	SRR19391264	Escherichia coli
doxycycline	tetracycline	Resistant	tet(A) (tet(A)_AJ517790), tet(B) (tet(B)_AF326777)	pheno_table_SRR19391264.unaligned_AMR_identification_ResFinder.txt	SRR19391264	Escherichia coli
minocycline	tetracycline	Resistant	tet(B) (tet(B)_AF326777)	pheno_table_SRR19391264.unaligned_AMR_identification_ResFinder.txt	SRR19391264	Escherichia coli
tigecycline	tetracycline	No resistance		pheno_table_SRR19391264.unaligned_AMR_identification_ResFinder.txt	SRR19391264	Escherichia coli
quinupristin	streptogramin b	No resistance		pheno_table_SRR19391264.unaligned_AMR_identification_ResFinder.txt	SRR19391264	Escherichia coli
pristinamycin ia	streptogramin b	No resistance		pheno_table_SRR19391264.unaligned_AMR_identification_ResFinder.txt	SRR19391264	Escherichia coli
virginiamycin s	streptogramin b	No resistance		pheno_table_SRR19391264.unaligned_AMR_identification_ResFinder.txt	SRR19391264	Escherichia coli
linezolid	oxazolidinone	No resistance		pheno_table_SRR19391264.unaligned_AMR_identification_ResFinder.txt	SRR19391264	Escherichia coli
chloramphenicol	amphenicol	Resistant	catA2 (catA2_X53796), cmlA1 (cmlA1_M64556)	pheno_table_SRR19391264.unaligned_AMR_identification_ResFinder.txt	SRR19391264	Escherichia coli
florfenicol	amphenicol	No resistance		pheno_table_SRR19391264.unaligned_AMR_identification_ResFinder.txt	SRR19391264	Escherichia coli
colistin	polymyxin	Resistant	mcr-3.5 (mcr-3.5_MF489760)	pheno_table_SRR19391264.unaligned_AMR_identification_ResFinder.txt	SRR19391264	Escherichia coli
fusidic acid	steroid antibacterial	No resistance		pheno_table_SRR19391264.unaligned_AMR_identification_ResFinder.txt	SRR19391264	Escherichia coli
mupirocin	pseudomonic acid	No resistance		pheno_table_SRR19391264.unaligned_AMR_identification_ResFinder.txt	SRR19391264	Escherichia coli
rifampicin	rifamycin	No resistance		pheno_table_SRR19391264.unaligned_AMR_identification_ResFinder.txt	SRR19391264	Escherichia coli
metronidazole	nitroimidazole	No resistance		pheno_table_SRR19391264.unaligned_AMR_identification_ResFinder.txt	SRR19391264	Escherichia coli
narasin	ionophores	No resistance		pheno_table_SRR19391264.unaligned_AMR_identification_ResFinder.txt	SRR19391264	Escherichia coli
salinomycin	ionophores	No resistance		pheno_table_SRR19391264.unaligned_AMR_identification_ResFinder.txt	SRR19391264	Escherichia coli
maduramicin	ionophores	No resistance		pheno_table_SRR19391264.unaligned_AMR_identification_ResFinder.txt	SRR19391264	Escherichia coli
formaldehyde	aldehyde	Resistant	formA (formA_X73835)	pheno_table_SRR19391264.unaligned_AMR_identification_ResFinder.txt	SRR19391264	Escherichia coli
benzylkonium chloride	quaternary ammonium compound	Resistant	qacE (qacE_X68232)	pheno_table_SRR19391264.unaligned_AMR_identification_ResFinder.txt	SRR19391264	Escherichia coli
ethidium bromide	quaternary ammonium compound	Resistant	qacE (qacE_X68232)	pheno_table_SRR19391264.unaligned_AMR_identification_ResFinder.txt	SRR19391264	Escherichia coli
chlorhexidine	quaternary ammonium compound	Resistant	qacE (qacE_X68232)	pheno_table_SRR19391264.unaligned_AMR_identification_ResFinder.txt	SRR19391264	Escherichia coli
cetylpyridinium chloride	quaternary ammonium compound	Resistant	qacE (qacE_X68232)	pheno_table_SRR19391264.unaligned_AMR_identification_ResFinder.txt	SRR19391264	Escherichia coli
hydrogen peroxide	peroxide	Resistant	sitABCD (sitABCD_AY598030)	pheno_table_SRR19391264.unaligned_AMR_identification_ResFinder.txt	SRR19391264	Escherichia coli
temperature	heat	No resistance		pheno_table_SRR19391264.unaligned_AMR_identification_ResFinder.txt	SRR19391264	Escherichia coli
gentamicin	aminoglycoside	No resistance		pheno_table_SRR10971019.unaligned_AMR_identification_ResFinder.txt	SRR10971019	Escherichia coli
tobramycin	aminoglycoside	No resistance		pheno_table_SRR10971019.unaligned_AMR_identification_ResFinder.txt	SRR10971019	Escherichia coli
streptomycin	aminoglycoside	No resistance		pheno_table_SRR10971019.unaligned_AMR_identification_ResFinder.txt	SRR10971019	Escherichia coli
amikacin	aminoglycoside	No resistance		pheno_table_SRR10971019.unaligned_AMR_identification_ResFinder.txt	SRR10971019	Escherichia coli
isepamicin	aminoglycoside	No resistance		pheno_table_SRR10971019.unaligned_AMR_identification_ResFinder.txt	SRR10971019	Escherichia coli
dibekacin	aminoglycoside	No resistance		pheno_table_SRR10971019.unaligned_AMR_identification_ResFinder.txt	SRR10971019	Escherichia coli
kanamycin	aminoglycoside	No resistance		pheno_table_SRR10971019.unaligned_AMR_identification_ResFinder.txt	SRR10971019	Escherichia coli
neomycin	aminoglycoside	No resistance		pheno_table_SRR10971019.unaligned_AMR_identification_ResFinder.txt	SRR10971019	Escherichia coli
lividomycin	aminoglycoside	No resistance		pheno_table_SRR10971019.unaligned_AMR_identification_ResFinder.txt	SRR10971019	Escherichia coli
paromomycin	aminoglycoside	No resistance		pheno_table_SRR10971019.unaligned_AMR_identification_ResFinder.txt	SRR10971019	Escherichia coli
ribostamycin	aminoglycoside	No resistance		pheno_table_SRR10971019.unaligned_AMR_identification_ResFinder.txt	SRR10971019	Escherichia coli
unknown aminoglycoside	aminoglycoside	No resistance		pheno_table_SRR10971019.unaligned_AMR_identification_ResFinder.txt	SRR10971019	Escherichia coli
butiromycin	aminoglycoside	No resistance		pheno_table_SRR10971019.unaligned_AMR_identification_ResFinder.txt	SRR10971019	Escherichia coli
butirosin	aminoglycoside	No resistance		pheno_table_SRR10971019.unaligned_AMR_identification_ResFinder.txt	SRR10971019	Escherichia coli
hygromycin	aminoglycoside	No resistance		pheno_table_SRR10971019.unaligned_AMR_identification_ResFinder.txt	SRR10971019	Escherichia coli
netilmicin	aminoglycoside	No resistance		pheno_table_SRR10971019.unaligned_AMR_identification_ResFinder.txt	SRR10971019	Escherichia coli
apramycin	aminoglycoside	No resistance		pheno_table_SRR10971019.unaligned_AMR_identification_ResFinder.txt	SRR10971019	Escherichia coli
sisomicin	aminoglycoside	No resistance		pheno_table_SRR10971019.unaligned_AMR_identification_ResFinder.txt	SRR10971019	Escherichia coli
arbekacin	aminoglycoside	No resistance		pheno_table_SRR10971019.unaligned_AMR_identification_ResFinder.txt	SRR10971019	Escherichia coli
kasugamycin	aminoglycoside	No resistance		pheno_table_SRR10971019.unaligned_AMR_identification_ResFinder.txt	SRR10971019	Escherichia coli
astromicin	aminoglycoside	No resistance		pheno_table_SRR10971019.unaligned_AMR_identification_ResFinder.txt	SRR10971019	Escherichia coli
fortimicin	aminoglycoside	No resistance		pheno_table_SRR10971019.unaligned_AMR_identification_ResFinder.txt	SRR10971019	Escherichia coli
spectinomycin	aminocyclitol	No resistance		pheno_table_SRR10971019.unaligned_AMR_identification_ResFinder.txt	SRR10971019	Escherichia coli
fluoroquinolone	quinolone	No resistance		pheno_table_SRR10971019.unaligned_AMR_identification_ResFinder.txt	SRR10971019	Escherichia coli
ciprofloxacin	quinolone	No resistance		pheno_table_SRR10971019.unaligned_AMR_identification_ResFinder.txt	SRR10971019	Escherichia coli
unknown quinolone	quinolone	No resistance		pheno_table_SRR10971019.unaligned_AMR_identification_ResFinder.txt	SRR10971019	Escherichia coli
nalidixic acid	quinolone	No resistance		pheno_table_SRR10971019.unaligned_AMR_identification_ResFinder.txt	SRR10971019	Escherichia coli
amoxicillin	beta-lactam	No resistance		pheno_table_SRR10971019.unaligned_AMR_identification_ResFinder.txt	SRR10971019	Escherichia coli
amoxicillin+clavulanic acid	beta-lactam	No resistance		pheno_table_SRR10971019.unaligned_AMR_identification_ResFinder.txt	SRR10971019	Escherichia coli
ampicillin	beta-lactam	No resistance		pheno_table_SRR10971019.unaligned_AMR_identification_ResFinder.txt	SRR10971019	Escherichia coli
ampicillin+clavulanic acid	beta-lactam	No resistance		pheno_table_SRR10971019.unaligned_AMR_identification_ResFinder.txt	SRR10971019	Escherichia coli
cefepime	beta-lactam	No resistance		pheno_table_SRR10971019.unaligned_AMR_identification_ResFinder.txt	SRR10971019	Escherichia coli
cefixime	beta-lactam	No resistance		pheno_table_SRR10971019.unaligned_AMR_identification_ResFinder.txt	SRR10971019	Escherichia coli
cefotaxime	beta-lactam	No resistance		pheno_table_SRR10971019.unaligned_AMR_identification_ResFinder.txt	SRR10971019	Escherichia coli
cefoxitin	beta-lactam	No resistance		pheno_table_SRR10971019.unaligned_AMR_identification_ResFinder.txt	SRR10971019	Escherichia coli
ceftazidime	beta-lactam	No resistance		pheno_table_SRR10971019.unaligned_AMR_identification_ResFinder.txt	SRR10971019	Escherichia coli
ertapenem	beta-lactam	No resistance		pheno_table_SRR10971019.unaligned_AMR_identification_ResFinder.txt	SRR10971019	Escherichia coli
imipenem	beta-lactam	No resistance		pheno_table_SRR10971019.unaligned_AMR_identification_ResFinder.txt	SRR10971019	Escherichia coli
meropenem	beta-lactam	No resistance		pheno_table_SRR10971019.unaligned_AMR_identification_ResFinder.txt	SRR10971019	Escherichia coli
piperacillin	beta-lactam	No resistance		pheno_table_SRR10971019.unaligned_AMR_identification_ResFinder.txt	SRR10971019	Escherichia coli
piperacillin+tazobactam	beta-lactam	No resistance		pheno_table_SRR10971019.unaligned_AMR_identification_ResFinder.txt	SRR10971019	Escherichia coli
unknown beta-lactam	beta-lactam	No resistance		pheno_table_SRR10971019.unaligned_AMR_identification_ResFinder.txt	SRR10971019	Escherichia coli
aztreonam	beta-lactam	No resistance		pheno_table_SRR10971019.unaligned_AMR_identification_ResFinder.txt	SRR10971019	Escherichia coli
cefotaxime+clavulanic acid	beta-lactam	No resistance		pheno_table_SRR10971019.unaligned_AMR_identification_ResFinder.txt	SRR10971019	Escherichia coli
temocillin	beta-lactam	No resistance		pheno_table_SRR10971019.unaligned_AMR_identification_ResFinder.txt	SRR10971019	Escherichia coli
ticarcillin	beta-lactam	No resistance		pheno_table_SRR10971019.unaligned_AMR_identification_ResFinder.txt	SRR10971019	Escherichia coli
ceftazidime+avibactam	beta-lactam	No resistance		pheno_table_SRR10971019.unaligned_AMR_identification_ResFinder.txt	SRR10971019	Escherichia coli
penicillin	beta-lactam	No resistance		pheno_table_SRR10971019.unaligned_AMR_identification_ResFinder.txt	SRR10971019	Escherichia coli
ceftriaxone	beta-lactam	No resistance		pheno_table_SRR10971019.unaligned_AMR_identification_ResFinder.txt	SRR10971019	Escherichia coli
ticarcillin+clavulanic acid	beta-lactam	No resistance		pheno_table_SRR10971019.unaligned_AMR_identification_ResFinder.txt	SRR10971019	Escherichia coli
cephalothin	beta-lactam	No resistance		pheno_table_SRR10971019.unaligned_AMR_identification_ResFinder.txt	SRR10971019	Escherichia coli
piperacillin+clavulanic acid	beta-lactam	No resistance		pheno_table_SRR10971019.unaligned_AMR_identification_ResFinder.txt	SRR10971019	Escherichia coli
ceftiofur	under_development	No resistance		pheno_table_SRR10971019.unaligned_AMR_identification_ResFinder.txt	SRR10971019	Escherichia coli
sulfamethoxazole	folate pathway antagonist	No resistance		pheno_table_SRR10971019.unaligned_AMR_identification_ResFinder.txt	SRR10971019	Escherichia coli
trimethoprim	folate pathway antagonist	No resistance		pheno_table_SRR10971019.unaligned_AMR_identification_ResFinder.txt	SRR10971019	Escherichia coli
fosfomycin	fosfomycin	No resistance		pheno_table_SRR10971019.unaligned_AMR_identification_ResFinder.txt	SRR10971019	Escherichia coli
vancomycin	glycopeptide	No resistance		pheno_table_SRR10971019.unaligned_AMR_identification_ResFinder.txt	SRR10971019	Escherichia coli
teicoplanin	glycopeptide	No resistance		pheno_table_SRR10971019.unaligned_AMR_identification_ResFinder.txt	SRR10971019	Escherichia coli
bleomycin	glycopeptide	No resistance		pheno_table_SRR10971019.unaligned_AMR_identification_ResFinder.txt	SRR10971019	Escherichia coli
lincomycin	lincosamide	No resistance		pheno_table_SRR10971019.unaligned_AMR_identification_ResFinder.txt	SRR10971019	Escherichia coli
clindamycin	lincosamide	No resistance		pheno_table_SRR10971019.unaligned_AMR_identification_ResFinder.txt	SRR10971019	Escherichia coli
dalfopristin	streptogramin a	No resistance		pheno_table_SRR10971019.unaligned_AMR_identification_ResFinder.txt	SRR10971019	Escherichia coli
pristinamycin iia	streptogramin a	No resistance		pheno_table_SRR10971019.unaligned_AMR_identification_ResFinder.txt	SRR10971019	Escherichia coli
virginiamycin m	streptogramin a	No resistance		pheno_table_SRR10971019.unaligned_AMR_identification_ResFinder.txt	SRR10971019	Escherichia coli
quinupristin+dalfopristin	streptogramin a	No resistance		pheno_table_SRR10971019.unaligned_AMR_identification_ResFinder.txt	SRR10971019	Escherichia coli
tiamulin	pleuromutilin	No resistance		pheno_table_SRR10971019.unaligned_AMR_identification_ResFinder.txt	SRR10971019	Escherichia coli
carbomycin	macrolide	No resistance		pheno_table_SRR10971019.unaligned_AMR_identification_ResFinder.txt	SRR10971019	Escherichia coli
erythromycin	macrolide	No resistance		pheno_table_SRR10971019.unaligned_AMR_identification_ResFinder.txt	SRR10971019	Escherichia coli
azithromycin	macrolide	No resistance		pheno_table_SRR10971019.unaligned_AMR_identification_ResFinder.txt	SRR10971019	Escherichia coli
oleandomycin	macrolide	No resistance		pheno_table_SRR10971019.unaligned_AMR_identification_ResFinder.txt	SRR10971019	Escherichia coli
spiramycin	macrolide	No resistance		pheno_table_SRR10971019.unaligned_AMR_identification_ResFinder.txt	SRR10971019	Escherichia coli
tylosin	macrolide	No resistance		pheno_table_SRR10971019.unaligned_AMR_identification_ResFinder.txt	SRR10971019	Escherichia coli
telithromycin	macrolide	No resistance		pheno_table_SRR10971019.unaligned_AMR_identification_ResFinder.txt	SRR10971019	Escherichia coli
tetracycline	tetracycline	No resistance		pheno_table_SRR10971019.unaligned_AMR_identification_ResFinder.txt	SRR10971019	Escherichia coli
doxycycline	tetracycline	No resistance		pheno_table_SRR10971019.unaligned_AMR_identification_ResFinder.txt	SRR10971019	Escherichia coli
minocycline	tetracycline	No resistance		pheno_table_SRR10971019.unaligned_AMR_identification_ResFinder.txt	SRR10971019	Escherichia coli
tigecycline	tetracycline	No resistance		pheno_table_SRR10971019.unaligned_AMR_identification_ResFinder.txt	SRR10971019	Escherichia coli
quinupristin	streptogramin b	No resistance		pheno_table_SRR10971019.unaligned_AMR_identification_ResFinder.txt	SRR10971019	Escherichia coli
pristinamycin ia	streptogramin b	No resistance		pheno_table_SRR10971019.unaligned_AMR_identification_ResFinder.txt	SRR10971019	Escherichia coli
virginiamycin s	streptogramin b	No resistance		pheno_table_SRR10971019.unaligned_AMR_identification_ResFinder.txt	SRR10971019	Escherichia coli
linezolid	oxazolidinone	No resistance		pheno_table_SRR10971019.unaligned_AMR_identification_ResFinder.txt	SRR10971019	Escherichia coli
chloramphenicol	amphenicol	No resistance		pheno_table_SRR10971019.unaligned_AMR_identification_ResFinder.txt	SRR10971019	Escherichia coli
florfenicol	amphenicol	No resistance		pheno_table_SRR10971019.unaligned_AMR_identification_ResFinder.txt	SRR10971019	Escherichia coli
colistin	polymyxin	No resistance		pheno_table_SRR10971019.unaligned_AMR_identification_ResFinder.txt	SRR10971019	Escherichia coli
fusidic acid	steroid antibacterial	No resistance		pheno_table_SRR10971019.unaligned_AMR_identification_ResFinder.txt	SRR10971019	Escherichia coli
mupirocin	pseudomonic acid	No resistance		pheno_table_SRR10971019.unaligned_AMR_identification_ResFinder.txt	SRR10971019	Escherichia coli
rifampicin	rifamycin	No resistance		pheno_table_SRR10971019.unaligned_AMR_identification_ResFinder.txt	SRR10971019	Escherichia coli
metronidazole	nitroimidazole	No resistance		pheno_table_SRR10971019.unaligned_AMR_identification_ResFinder.txt	SRR10971019	Escherichia coli
narasin	ionophores	No resistance		pheno_table_SRR10971019.unaligned_AMR_identification_ResFinder.txt	SRR10971019	Escherichia coli
salinomycin	ionophores	No resistance		pheno_table_SRR10971019.unaligned_AMR_identification_ResFinder.txt	SRR10971019	Escherichia coli
maduramicin	ionophores	No resistance		pheno_table_SRR10971019.unaligned_AMR_identification_ResFinder.txt	SRR10971019	Escherichia coli
formaldehyde	aldehyde	Resistant	formA (formA_X73835)	pheno_table_SRR10971019.unaligned_AMR_identification_ResFinder.txt	SRR10971019	Escherichia coli
benzylkonium chloride	quaternary ammonium compound	No resistance		pheno_table_SRR10971019.unaligned_AMR_identification_ResFinder.txt	SRR10971019	Escherichia coli
ethidium bromide	quaternary ammonium compound	No resistance		pheno_table_SRR10971019.unaligned_AMR_identification_ResFinder.txt	SRR10971019	Escherichia coli
chlorhexidine	quaternary ammonium compound	No resistance		pheno_table_SRR10971019.unaligned_AMR_identification_ResFinder.txt	SRR10971019	Escherichia coli
cetylpyridinium chloride	quaternary ammonium compound	No resistance		pheno_table_SRR10971019.unaligned_AMR_identification_ResFinder.txt	SRR10971019	Escherichia coli
hydrogen peroxide	peroxide	No resistance		pheno_table_SRR10971019.unaligned_AMR_identification_ResFinder.txt	SRR10971019	Escherichia coli
temperature	heat	No resistance		pheno_table_SRR10971019.unaligned_AMR_identification_ResFinder.txt	SRR10971019	Escherichia coli
gentamicin	aminoglycoside	No resistance		pheno_table_SRR19043792.unaligned_AMR_identification_ResFinder.txt	SRR19043792	Escherichia coli
tobramycin	aminoglycoside	No resistance		pheno_table_SRR19043792.unaligned_AMR_identification_ResFinder.txt	SRR19043792	Escherichia coli
streptomycin	aminoglycoside	No resistance		pheno_table_SRR19043792.unaligned_AMR_identification_ResFinder.txt	SRR19043792	Escherichia coli
amikacin	aminoglycoside	No resistance		pheno_table_SRR19043792.unaligned_AMR_identification_ResFinder.txt	SRR19043792	Escherichia coli
isepamicin	aminoglycoside	No resistance		pheno_table_SRR19043792.unaligned_AMR_identification_ResFinder.txt	SRR19043792	Escherichia coli
dibekacin	aminoglycoside	No resistance		pheno_table_SRR19043792.unaligned_AMR_identification_ResFinder.txt	SRR19043792	Escherichia coli
kanamycin	aminoglycoside	No resistance		pheno_table_SRR19043792.unaligned_AMR_identification_ResFinder.txt	SRR19043792	Escherichia coli
neomycin	aminoglycoside	No resistance		pheno_table_SRR19043792.unaligned_AMR_identification_ResFinder.txt	SRR19043792	Escherichia coli
lividomycin	aminoglycoside	No resistance		pheno_table_SRR19043792.unaligned_AMR_identification_ResFinder.txt	SRR19043792	Escherichia coli
paromomycin	aminoglycoside	No resistance		pheno_table_SRR19043792.unaligned_AMR_identification_ResFinder.txt	SRR19043792	Escherichia coli
ribostamycin	aminoglycoside	No resistance		pheno_table_SRR19043792.unaligned_AMR_identification_ResFinder.txt	SRR19043792	Escherichia coli
unknown aminoglycoside	aminoglycoside	No resistance		pheno_table_SRR19043792.unaligned_AMR_identification_ResFinder.txt	SRR19043792	Escherichia coli
butiromycin	aminoglycoside	No resistance		pheno_table_SRR19043792.unaligned_AMR_identification_ResFinder.txt	SRR19043792	Escherichia coli
butirosin	aminoglycoside	No resistance		pheno_table_SRR19043792.unaligned_AMR_identification_ResFinder.txt	SRR19043792	Escherichia coli
hygromycin	aminoglycoside	No resistance		pheno_table_SRR19043792.unaligned_AMR_identification_ResFinder.txt	SRR19043792	Escherichia coli
netilmicin	aminoglycoside	No resistance		pheno_table_SRR19043792.unaligned_AMR_identification_ResFinder.txt	SRR19043792	Escherichia coli
apramycin	aminoglycoside	No resistance		pheno_table_SRR19043792.unaligned_AMR_identification_ResFinder.txt	SRR19043792	Escherichia coli
sisomicin	aminoglycoside	No resistance		pheno_table_SRR19043792.unaligned_AMR_identification_ResFinder.txt	SRR19043792	Escherichia coli
arbekacin	aminoglycoside	No resistance		pheno_table_SRR19043792.unaligned_AMR_identification_ResFinder.txt	SRR19043792	Escherichia coli
kasugamycin	aminoglycoside	No resistance		pheno_table_SRR19043792.unaligned_AMR_identification_ResFinder.txt	SRR19043792	Escherichia coli
astromicin	aminoglycoside	No resistance		pheno_table_SRR19043792.unaligned_AMR_identification_ResFinder.txt	SRR19043792	Escherichia coli
fortimicin	aminoglycoside	No resistance		pheno_table_SRR19043792.unaligned_AMR_identification_ResFinder.txt	SRR19043792	Escherichia coli
spectinomycin	aminocyclitol	No resistance		pheno_table_SRR19043792.unaligned_AMR_identification_ResFinder.txt	SRR19043792	Escherichia coli
fluoroquinolone	quinolone	No resistance		pheno_table_SRR19043792.unaligned_AMR_identification_ResFinder.txt	SRR19043792	Escherichia coli
ciprofloxacin	quinolone	No resistance		pheno_table_SRR19043792.unaligned_AMR_identification_ResFinder.txt	SRR19043792	Escherichia coli
unknown quinolone	quinolone	No resistance		pheno_table_SRR19043792.unaligned_AMR_identification_ResFinder.txt	SRR19043792	Escherichia coli
nalidixic acid	quinolone	No resistance		pheno_table_SRR19043792.unaligned_AMR_identification_ResFinder.txt	SRR19043792	Escherichia coli
amoxicillin	beta-lactam	No resistance		pheno_table_SRR19043792.unaligned_AMR_identification_ResFinder.txt	SRR19043792	Escherichia coli
amoxicillin+clavulanic acid	beta-lactam	No resistance		pheno_table_SRR19043792.unaligned_AMR_identification_ResFinder.txt	SRR19043792	Escherichia coli
ampicillin	beta-lactam	No resistance		pheno_table_SRR19043792.unaligned_AMR_identification_ResFinder.txt	SRR19043792	Escherichia coli
ampicillin+clavulanic acid	beta-lactam	No resistance		pheno_table_SRR19043792.unaligned_AMR_identification_ResFinder.txt	SRR19043792	Escherichia coli
cefepime	beta-lactam	No resistance		pheno_table_SRR19043792.unaligned_AMR_identification_ResFinder.txt	SRR19043792	Escherichia coli
cefixime	beta-lactam	No resistance		pheno_table_SRR19043792.unaligned_AMR_identification_ResFinder.txt	SRR19043792	Escherichia coli
cefotaxime	beta-lactam	No resistance		pheno_table_SRR19043792.unaligned_AMR_identification_ResFinder.txt	SRR19043792	Escherichia coli
cefoxitin	beta-lactam	No resistance		pheno_table_SRR19043792.unaligned_AMR_identification_ResFinder.txt	SRR19043792	Escherichia coli
ceftazidime	beta-lactam	No resistance		pheno_table_SRR19043792.unaligned_AMR_identification_ResFinder.txt	SRR19043792	Escherichia coli
ertapenem	beta-lactam	No resistance		pheno_table_SRR19043792.unaligned_AMR_identification_ResFinder.txt	SRR19043792	Escherichia coli
imipenem	beta-lactam	No resistance		pheno_table_SRR19043792.unaligned_AMR_identification_ResFinder.txt	SRR19043792	Escherichia coli
meropenem	beta-lactam	No resistance		pheno_table_SRR19043792.unaligned_AMR_identification_ResFinder.txt	SRR19043792	Escherichia coli
piperacillin	beta-lactam	No resistance		pheno_table_SRR19043792.unaligned_AMR_identification_ResFinder.txt	SRR19043792	Escherichia coli
piperacillin+tazobactam	beta-lactam	No resistance		pheno_table_SRR19043792.unaligned_AMR_identification_ResFinder.txt	SRR19043792	Escherichia coli
unknown beta-lactam	beta-lactam	No resistance		pheno_table_SRR19043792.unaligned_AMR_identification_ResFinder.txt	SRR19043792	Escherichia coli
aztreonam	beta-lactam	No resistance		pheno_table_SRR19043792.unaligned_AMR_identification_ResFinder.txt	SRR19043792	Escherichia coli
cefotaxime+clavulanic acid	beta-lactam	No resistance		pheno_table_SRR19043792.unaligned_AMR_identification_ResFinder.txt	SRR19043792	Escherichia coli
temocillin	beta-lactam	No resistance		pheno_table_SRR19043792.unaligned_AMR_identification_ResFinder.txt	SRR19043792	Escherichia coli
ticarcillin	beta-lactam	No resistance		pheno_table_SRR19043792.unaligned_AMR_identification_ResFinder.txt	SRR19043792	Escherichia coli
ceftazidime+avibactam	beta-lactam	No resistance		pheno_table_SRR19043792.unaligned_AMR_identification_ResFinder.txt	SRR19043792	Escherichia coli
penicillin	beta-lactam	No resistance		pheno_table_SRR19043792.unaligned_AMR_identification_ResFinder.txt	SRR19043792	Escherichia coli
ceftriaxone	beta-lactam	No resistance		pheno_table_SRR19043792.unaligned_AMR_identification_ResFinder.txt	SRR19043792	Escherichia coli
ticarcillin+clavulanic acid	beta-lactam	No resistance		pheno_table_SRR19043792.unaligned_AMR_identification_ResFinder.txt	SRR19043792	Escherichia coli
cephalothin	beta-lactam	No resistance		pheno_table_SRR19043792.unaligned_AMR_identification_ResFinder.txt	SRR19043792	Escherichia coli
piperacillin+clavulanic acid	beta-lactam	No resistance		pheno_table_SRR19043792.unaligned_AMR_identification_ResFinder.txt	SRR19043792	Escherichia coli
ceftiofur	under_development	No resistance		pheno_table_SRR19043792.unaligned_AMR_identification_ResFinder.txt	SRR19043792	Escherichia coli
sulfamethoxazole	folate pathway antagonist	No resistance		pheno_table_SRR19043792.unaligned_AMR_identification_ResFinder.txt	SRR19043792	Escherichia coli
trimethoprim	folate pathway antagonist	No resistance		pheno_table_SRR19043792.unaligned_AMR_identification_ResFinder.txt	SRR19043792	Escherichia coli
fosfomycin	fosfomycin	No resistance		pheno_table_SRR19043792.unaligned_AMR_identification_ResFinder.txt	SRR19043792	Escherichia coli
vancomycin	glycopeptide	No resistance		pheno_table_SRR19043792.unaligned_AMR_identification_ResFinder.txt	SRR19043792	Escherichia coli
teicoplanin	glycopeptide	No resistance		pheno_table_SRR19043792.unaligned_AMR_identification_ResFinder.txt	SRR19043792	Escherichia coli
bleomycin	glycopeptide	No resistance		pheno_table_SRR19043792.unaligned_AMR_identification_ResFinder.txt	SRR19043792	Escherichia coli
lincomycin	lincosamide	No resistance		pheno_table_SRR19043792.unaligned_AMR_identification_ResFinder.txt	SRR19043792	Escherichia coli
clindamycin	lincosamide	No resistance		pheno_table_SRR19043792.unaligned_AMR_identification_ResFinder.txt	SRR19043792	Escherichia coli
dalfopristin	streptogramin a	No resistance		pheno_table_SRR19043792.unaligned_AMR_identification_ResFinder.txt	SRR19043792	Escherichia coli
pristinamycin iia	streptogramin a	No resistance		pheno_table_SRR19043792.unaligned_AMR_identification_ResFinder.txt	SRR19043792	Escherichia coli
virginiamycin m	streptogramin a	No resistance		pheno_table_SRR19043792.unaligned_AMR_identification_ResFinder.txt	SRR19043792	Escherichia coli
quinupristin+dalfopristin	streptogramin a	No resistance		pheno_table_SRR19043792.unaligned_AMR_identification_ResFinder.txt	SRR19043792	Escherichia coli
tiamulin	pleuromutilin	No resistance		pheno_table_SRR19043792.unaligned_AMR_identification_ResFinder.txt	SRR19043792	Escherichia coli
carbomycin	macrolide	No resistance		pheno_table_SRR19043792.unaligned_AMR_identification_ResFinder.txt	SRR19043792	Escherichia coli
erythromycin	macrolide	No resistance		pheno_table_SRR19043792.unaligned_AMR_identification_ResFinder.txt	SRR19043792	Escherichia coli
azithromycin	macrolide	No resistance		pheno_table_SRR19043792.unaligned_AMR_identification_ResFinder.txt	SRR19043792	Escherichia coli
oleandomycin	macrolide	No resistance		pheno_table_SRR19043792.unaligned_AMR_identification_ResFinder.txt	SRR19043792	Escherichia coli
spiramycin	macrolide	No resistance		pheno_table_SRR19043792.unaligned_AMR_identification_ResFinder.txt	SRR19043792	Escherichia coli
tylosin	macrolide	No resistance		pheno_table_SRR19043792.unaligned_AMR_identification_ResFinder.txt	SRR19043792	Escherichia coli
telithromycin	macrolide	No resistance		pheno_table_SRR19043792.unaligned_AMR_identification_ResFinder.txt	SRR19043792	Escherichia coli
tetracycline	tetracycline	No resistance		pheno_table_SRR19043792.unaligned_AMR_identification_ResFinder.txt	SRR19043792	Escherichia coli
doxycycline	tetracycline	No resistance		pheno_table_SRR19043792.unaligned_AMR_identification_ResFinder.txt	SRR19043792	Escherichia coli
minocycline	tetracycline	No resistance		pheno_table_SRR19043792.unaligned_AMR_identification_ResFinder.txt	SRR19043792	Escherichia coli
tigecycline	tetracycline	No resistance		pheno_table_SRR19043792.unaligned_AMR_identification_ResFinder.txt	SRR19043792	Escherichia coli
quinupristin	streptogramin b	No resistance		pheno_table_SRR19043792.unaligned_AMR_identification_ResFinder.txt	SRR19043792	Escherichia coli
pristinamycin ia	streptogramin b	No resistance		pheno_table_SRR19043792.unaligned_AMR_identification_ResFinder.txt	SRR19043792	Escherichia coli
virginiamycin s	streptogramin b	No resistance		pheno_table_SRR19043792.unaligned_AMR_identification_ResFinder.txt	SRR19043792	Escherichia coli
linezolid	oxazolidinone	No resistance		pheno_table_SRR19043792.unaligned_AMR_identification_ResFinder.txt	SRR19043792	Escherichia coli
chloramphenicol	amphenicol	No resistance		pheno_table_SRR19043792.unaligned_AMR_identification_ResFinder.txt	SRR19043792	Escherichia coli
florfenicol	amphenicol	No resistance		pheno_table_SRR19043792.unaligned_AMR_identification_ResFinder.txt	SRR19043792	Escherichia coli
colistin	polymyxin	No resistance		pheno_table_SRR19043792.unaligned_AMR_identification_ResFinder.txt	SRR19043792	Escherichia coli
fusidic acid	steroid antibacterial	No resistance		pheno_table_SRR19043792.unaligned_AMR_identification_ResFinder.txt	SRR19043792	Escherichia coli
mupirocin	pseudomonic acid	No resistance		pheno_table_SRR19043792.unaligned_AMR_identification_ResFinder.txt	SRR19043792	Escherichia coli
rifampicin	rifamycin	No resistance		pheno_table_SRR19043792.unaligned_AMR_identification_ResFinder.txt	SRR19043792	Escherichia coli
metronidazole	nitroimidazole	No resistance		pheno_table_SRR19043792.unaligned_AMR_identification_ResFinder.txt	SRR19043792	Escherichia coli
narasin	ionophores	No resistance		pheno_table_SRR19043792.unaligned_AMR_identification_ResFinder.txt	SRR19043792	Escherichia coli
salinomycin	ionophores	No resistance		pheno_table_SRR19043792.unaligned_AMR_identification_ResFinder.txt	SRR19043792	Escherichia coli
maduramicin	ionophores	No resistance		pheno_table_SRR19043792.unaligned_AMR_identification_ResFinder.txt	SRR19043792	Escherichia coli
formaldehyde	aldehyde	Resistant	formA (formA_X73835)	pheno_table_SRR19043792.unaligned_AMR_identification_ResFinder.txt	SRR19043792	Escherichia coli
benzylkonium chloride	quaternary ammonium compound	No resistance		pheno_table_SRR19043792.unaligned_AMR_identification_ResFinder.txt	SRR19043792	Escherichia coli
ethidium bromide	quaternary ammonium compound	No resistance		pheno_table_SRR19043792.unaligned_AMR_identification_ResFinder.txt	SRR19043792	Escherichia coli
chlorhexidine	quaternary ammonium compound	No resistance		pheno_table_SRR19043792.unaligned_AMR_identification_ResFinder.txt	SRR19043792	Escherichia coli
cetylpyridinium chloride	quaternary ammonium compound	No resistance		pheno_table_SRR19043792.unaligned_AMR_identification_ResFinder.txt	SRR19043792	Escherichia coli
hydrogen peroxide	peroxide	No resistance		pheno_table_SRR19043792.unaligned_AMR_identification_ResFinder.txt	SRR19043792	Escherichia coli
temperature	heat	No resistance		pheno_table_SRR19043792.unaligned_AMR_identification_ResFinder.txt	SRR19043792	Escherichia coli
gentamicin	aminoglycoside	No resistance		pheno_table_SRR23036727.unaligned_AMR_identification_ResFinder.txt	SRR23036727	Escherichia coli
tobramycin	aminoglycoside	No resistance		pheno_table_SRR23036727.unaligned_AMR_identification_ResFinder.txt	SRR23036727	Escherichia coli
streptomycin	aminoglycoside	No resistance		pheno_table_SRR23036727.unaligned_AMR_identification_ResFinder.txt	SRR23036727	Escherichia coli
amikacin	aminoglycoside	No resistance		pheno_table_SRR23036727.unaligned_AMR_identification_ResFinder.txt	SRR23036727	Escherichia coli
isepamicin	aminoglycoside	No resistance		pheno_table_SRR23036727.unaligned_AMR_identification_ResFinder.txt	SRR23036727	Escherichia coli
dibekacin	aminoglycoside	No resistance		pheno_table_SRR23036727.unaligned_AMR_identification_ResFinder.txt	SRR23036727	Escherichia coli
kanamycin	aminoglycoside	No resistance		pheno_table_SRR23036727.unaligned_AMR_identification_ResFinder.txt	SRR23036727	Escherichia coli
neomycin	aminoglycoside	No resistance		pheno_table_SRR23036727.unaligned_AMR_identification_ResFinder.txt	SRR23036727	Escherichia coli
lividomycin	aminoglycoside	No resistance		pheno_table_SRR23036727.unaligned_AMR_identification_ResFinder.txt	SRR23036727	Escherichia coli
paromomycin	aminoglycoside	No resistance		pheno_table_SRR23036727.unaligned_AMR_identification_ResFinder.txt	SRR23036727	Escherichia coli
ribostamycin	aminoglycoside	No resistance		pheno_table_SRR23036727.unaligned_AMR_identification_ResFinder.txt	SRR23036727	Escherichia coli
unknown aminoglycoside	aminoglycoside	No resistance		pheno_table_SRR23036727.unaligned_AMR_identification_ResFinder.txt	SRR23036727	Escherichia coli
butiromycin	aminoglycoside	No resistance		pheno_table_SRR23036727.unaligned_AMR_identification_ResFinder.txt	SRR23036727	Escherichia coli
butirosin	aminoglycoside	No resistance		pheno_table_SRR23036727.unaligned_AMR_identification_ResFinder.txt	SRR23036727	Escherichia coli
hygromycin	aminoglycoside	No resistance		pheno_table_SRR23036727.unaligned_AMR_identification_ResFinder.txt	SRR23036727	Escherichia coli
netilmicin	aminoglycoside	No resistance		pheno_table_SRR23036727.unaligned_AMR_identification_ResFinder.txt	SRR23036727	Escherichia coli
apramycin	aminoglycoside	No resistance		pheno_table_SRR23036727.unaligned_AMR_identification_ResFinder.txt	SRR23036727	Escherichia coli
sisomicin	aminoglycoside	No resistance		pheno_table_SRR23036727.unaligned_AMR_identification_ResFinder.txt	SRR23036727	Escherichia coli
arbekacin	aminoglycoside	No resistance		pheno_table_SRR23036727.unaligned_AMR_identification_ResFinder.txt	SRR23036727	Escherichia coli
kasugamycin	aminoglycoside	No resistance		pheno_table_SRR23036727.unaligned_AMR_identification_ResFinder.txt	SRR23036727	Escherichia coli
astromicin	aminoglycoside	No resistance		pheno_table_SRR23036727.unaligned_AMR_identification_ResFinder.txt	SRR23036727	Escherichia coli
fortimicin	aminoglycoside	No resistance		pheno_table_SRR23036727.unaligned_AMR_identification_ResFinder.txt	SRR23036727	Escherichia coli
spectinomycin	aminocyclitol	No resistance		pheno_table_SRR23036727.unaligned_AMR_identification_ResFinder.txt	SRR23036727	Escherichia coli
fluoroquinolone	quinolone	No resistance		pheno_table_SRR23036727.unaligned_AMR_identification_ResFinder.txt	SRR23036727	Escherichia coli
ciprofloxacin	quinolone	No resistance		pheno_table_SRR23036727.unaligned_AMR_identification_ResFinder.txt	SRR23036727	Escherichia coli
unknown quinolone	quinolone	No resistance		pheno_table_SRR23036727.unaligned_AMR_identification_ResFinder.txt	SRR23036727	Escherichia coli
nalidixic acid	quinolone	No resistance		pheno_table_SRR23036727.unaligned_AMR_identification_ResFinder.txt	SRR23036727	Escherichia coli
amoxicillin	beta-lactam	No resistance		pheno_table_SRR23036727.unaligned_AMR_identification_ResFinder.txt	SRR23036727	Escherichia coli
amoxicillin+clavulanic acid	beta-lactam	No resistance		pheno_table_SRR23036727.unaligned_AMR_identification_ResFinder.txt	SRR23036727	Escherichia coli
ampicillin	beta-lactam	No resistance		pheno_table_SRR23036727.unaligned_AMR_identification_ResFinder.txt	SRR23036727	Escherichia coli
ampicillin+clavulanic acid	beta-lactam	No resistance		pheno_table_SRR23036727.unaligned_AMR_identification_ResFinder.txt	SRR23036727	Escherichia coli
cefepime	beta-lactam	No resistance		pheno_table_SRR23036727.unaligned_AMR_identification_ResFinder.txt	SRR23036727	Escherichia coli
cefixime	beta-lactam	No resistance		pheno_table_SRR23036727.unaligned_AMR_identification_ResFinder.txt	SRR23036727	Escherichia coli
cefotaxime	beta-lactam	No resistance		pheno_table_SRR23036727.unaligned_AMR_identification_ResFinder.txt	SRR23036727	Escherichia coli
cefoxitin	beta-lactam	No resistance		pheno_table_SRR23036727.unaligned_AMR_identification_ResFinder.txt	SRR23036727	Escherichia coli
ceftazidime	beta-lactam	No resistance		pheno_table_SRR23036727.unaligned_AMR_identification_ResFinder.txt	SRR23036727	Escherichia coli
ertapenem	beta-lactam	No resistance		pheno_table_SRR23036727.unaligned_AMR_identification_ResFinder.txt	SRR23036727	Escherichia coli
imipenem	beta-lactam	No resistance		pheno_table_SRR23036727.unaligned_AMR_identification_ResFinder.txt	SRR23036727	Escherichia coli
meropenem	beta-lactam	No resistance		pheno_table_SRR23036727.unaligned_AMR_identification_ResFinder.txt	SRR23036727	Escherichia coli
piperacillin	beta-lactam	No resistance		pheno_table_SRR23036727.unaligned_AMR_identification_ResFinder.txt	SRR23036727	Escherichia coli
piperacillin+tazobactam	beta-lactam	No resistance		pheno_table_SRR23036727.unaligned_AMR_identification_ResFinder.txt	SRR23036727	Escherichia coli
unknown beta-lactam	beta-lactam	No resistance		pheno_table_SRR23036727.unaligned_AMR_identification_ResFinder.txt	SRR23036727	Escherichia coli
aztreonam	beta-lactam	No resistance		pheno_table_SRR23036727.unaligned_AMR_identification_ResFinder.txt	SRR23036727	Escherichia coli
cefotaxime+clavulanic acid	beta-lactam	No resistance		pheno_table_SRR23036727.unaligned_AMR_identification_ResFinder.txt	SRR23036727	Escherichia coli
temocillin	beta-lactam	No resistance		pheno_table_SRR23036727.unaligned_AMR_identification_ResFinder.txt	SRR23036727	Escherichia coli
ticarcillin	beta-lactam	No resistance		pheno_table_SRR23036727.unaligned_AMR_identification_ResFinder.txt	SRR23036727	Escherichia coli
ceftazidime+avibactam	beta-lactam	No resistance		pheno_table_SRR23036727.unaligned_AMR_identification_ResFinder.txt	SRR23036727	Escherichia coli
penicillin	beta-lactam	No resistance		pheno_table_SRR23036727.unaligned_AMR_identification_ResFinder.txt	SRR23036727	Escherichia coli
ceftriaxone	beta-lactam	No resistance		pheno_table_SRR23036727.unaligned_AMR_identification_ResFinder.txt	SRR23036727	Escherichia coli
ticarcillin+clavulanic acid	beta-lactam	No resistance		pheno_table_SRR23036727.unaligned_AMR_identification_ResFinder.txt	SRR23036727	Escherichia coli
cephalothin	beta-lactam	No resistance		pheno_table_SRR23036727.unaligned_AMR_identification_ResFinder.txt	SRR23036727	Escherichia coli
piperacillin+clavulanic acid	beta-lactam	No resistance		pheno_table_SRR23036727.unaligned_AMR_identification_ResFinder.txt	SRR23036727	Escherichia coli
ceftiofur	under_development	No resistance		pheno_table_SRR23036727.unaligned_AMR_identification_ResFinder.txt	SRR23036727	Escherichia coli
sulfamethoxazole	folate pathway antagonist	No resistance		pheno_table_SRR23036727.unaligned_AMR_identification_ResFinder.txt	SRR23036727	Escherichia coli
trimethoprim	folate pathway antagonist	No resistance		pheno_table_SRR23036727.unaligned_AMR_identification_ResFinder.txt	SRR23036727	Escherichia coli
fosfomycin	fosfomycin	No resistance		pheno_table_SRR23036727.unaligned_AMR_identification_ResFinder.txt	SRR23036727	Escherichia coli
vancomycin	glycopeptide	No resistance		pheno_table_SRR23036727.unaligned_AMR_identification_ResFinder.txt	SRR23036727	Escherichia coli
teicoplanin	glycopeptide	No resistance		pheno_table_SRR23036727.unaligned_AMR_identification_ResFinder.txt	SRR23036727	Escherichia coli
bleomycin	glycopeptide	No resistance		pheno_table_SRR23036727.unaligned_AMR_identification_ResFinder.txt	SRR23036727	Escherichia coli
lincomycin	lincosamide	No resistance		pheno_table_SRR23036727.unaligned_AMR_identification_ResFinder.txt	SRR23036727	Escherichia coli
clindamycin	lincosamide	No resistance		pheno_table_SRR23036727.unaligned_AMR_identification_ResFinder.txt	SRR23036727	Escherichia coli
dalfopristin	streptogramin a	No resistance		pheno_table_SRR23036727.unaligned_AMR_identification_ResFinder.txt	SRR23036727	Escherichia coli
pristinamycin iia	streptogramin a	No resistance		pheno_table_SRR23036727.unaligned_AMR_identification_ResFinder.txt	SRR23036727	Escherichia coli
virginiamycin m	streptogramin a	No resistance		pheno_table_SRR23036727.unaligned_AMR_identification_ResFinder.txt	SRR23036727	Escherichia coli
quinupristin+dalfopristin	streptogramin a	No resistance		pheno_table_SRR23036727.unaligned_AMR_identification_ResFinder.txt	SRR23036727	Escherichia coli
tiamulin	pleuromutilin	No resistance		pheno_table_SRR23036727.unaligned_AMR_identification_ResFinder.txt	SRR23036727	Escherichia coli
carbomycin	macrolide	No resistance		pheno_table_SRR23036727.unaligned_AMR_identification_ResFinder.txt	SRR23036727	Escherichia coli
erythromycin	macrolide	No resistance		pheno_table_SRR23036727.unaligned_AMR_identification_ResFinder.txt	SRR23036727	Escherichia coli
azithromycin	macrolide	No resistance		pheno_table_SRR23036727.unaligned_AMR_identification_ResFinder.txt	SRR23036727	Escherichia coli
oleandomycin	macrolide	No resistance		pheno_table_SRR23036727.unaligned_AMR_identification_ResFinder.txt	SRR23036727	Escherichia coli
spiramycin	macrolide	No resistance		pheno_table_SRR23036727.unaligned_AMR_identification_ResFinder.txt	SRR23036727	Escherichia coli
tylosin	macrolide	No resistance		pheno_table_SRR23036727.unaligned_AMR_identification_ResFinder.txt	SRR23036727	Escherichia coli
telithromycin	macrolide	No resistance		pheno_table_SRR23036727.unaligned_AMR_identification_ResFinder.txt	SRR23036727	Escherichia coli
tetracycline	tetracycline	No resistance		pheno_table_SRR23036727.unaligned_AMR_identification_ResFinder.txt	SRR23036727	Escherichia coli
doxycycline	tetracycline	No resistance		pheno_table_SRR23036727.unaligned_AMR_identification_ResFinder.txt	SRR23036727	Escherichia coli
minocycline	tetracycline	No resistance		pheno_table_SRR23036727.unaligned_AMR_identification_ResFinder.txt	SRR23036727	Escherichia coli
tigecycline	tetracycline	No resistance		pheno_table_SRR23036727.unaligned_AMR_identification_ResFinder.txt	SRR23036727	Escherichia coli
quinupristin	streptogramin b	No resistance		pheno_table_SRR23036727.unaligned_AMR_identification_ResFinder.txt	SRR23036727	Escherichia coli
pristinamycin ia	streptogramin b	No resistance		pheno_table_SRR23036727.unaligned_AMR_identification_ResFinder.txt	SRR23036727	Escherichia coli
virginiamycin s	streptogramin b	No resistance		pheno_table_SRR23036727.unaligned_AMR_identification_ResFinder.txt	SRR23036727	Escherichia coli
linezolid	oxazolidinone	No resistance		pheno_table_SRR23036727.unaligned_AMR_identification_ResFinder.txt	SRR23036727	Escherichia coli
chloramphenicol	amphenicol	No resistance		pheno_table_SRR23036727.unaligned_AMR_identification_ResFinder.txt	SRR23036727	Escherichia coli
florfenicol	amphenicol	No resistance		pheno_table_SRR23036727.unaligned_AMR_identification_ResFinder.txt	SRR23036727	Escherichia coli
colistin	polymyxin	No resistance		pheno_table_SRR23036727.unaligned_AMR_identification_ResFinder.txt	SRR23036727	Escherichia coli
fusidic acid	steroid antibacterial	No resistance		pheno_table_SRR23036727.unaligned_AMR_identification_ResFinder.txt	SRR23036727	Escherichia coli
mupirocin	pseudomonic acid	No resistance		pheno_table_SRR23036727.unaligned_AMR_identification_ResFinder.txt	SRR23036727	Escherichia coli
rifampicin	rifamycin	No resistance		pheno_table_SRR23036727.unaligned_AMR_identification_ResFinder.txt	SRR23036727	Escherichia coli
metronidazole	nitroimidazole	No resistance		pheno_table_SRR23036727.unaligned_AMR_identification_ResFinder.txt	SRR23036727	Escherichia coli
narasin	ionophores	No resistance		pheno_table_SRR23036727.unaligned_AMR_identification_ResFinder.txt	SRR23036727	Escherichia coli
salinomycin	ionophores	No resistance		pheno_table_SRR23036727.unaligned_AMR_identification_ResFinder.txt	SRR23036727	Escherichia coli
maduramicin	ionophores	No resistance		pheno_table_SRR23036727.unaligned_AMR_identification_ResFinder.txt	SRR23036727	Escherichia coli
formaldehyde	aldehyde	Resistant	formA (formA_X73835)	pheno_table_SRR23036727.unaligned_AMR_identification_ResFinder.txt	SRR23036727	Escherichia coli
benzylkonium chloride	quaternary ammonium compound	No resistance		pheno_table_SRR23036727.unaligned_AMR_identification_ResFinder.txt	SRR23036727	Escherichia coli
ethidium bromide	quaternary ammonium compound	No resistance		pheno_table_SRR23036727.unaligned_AMR_identification_ResFinder.txt	SRR23036727	Escherichia coli
chlorhexidine	quaternary ammonium compound	No resistance		pheno_table_SRR23036727.unaligned_AMR_identification_ResFinder.txt	SRR23036727	Escherichia coli
cetylpyridinium chloride	quaternary ammonium compound	No resistance		pheno_table_SRR23036727.unaligned_AMR_identification_ResFinder.txt	SRR23036727	Escherichia coli
hydrogen peroxide	peroxide	No resistance		pheno_table_SRR23036727.unaligned_AMR_identification_ResFinder.txt	SRR23036727	Escherichia coli
temperature	heat	No resistance		pheno_table_SRR23036727.unaligned_AMR_identification_ResFinder.txt	SRR23036727	Escherichia coli
