# Supplementary material for: StrainCascade: An automated, modular workflow for high-throughput long-read bacterial genome reconstruction and characterization
Source: iScience. 2026 Jun 4;29(6):116189. doi: 10.1016/j.isci.2026.116189 (PMC13266145; doi:10.1016/j.isci.2026.116189)
Supplement: Table S9. Viral sequences identified in E. coli strains — The table includes viral sequence length (bp), predicted virus group from VirSorter2, source file reference, and corresponding SRA accession number. [file mmc10.xlsx]

## Sheet: Sheet1
Table S9. Length of viral sequences identified in E.coli strains.
Length (bp)	Max score group (virsorter2)	Source file	SRA number
56913	dsDNAphage	final-viral-score_SRR17879842.unaligned_virsorter2_identification.tsv	SRR17879842
42401	dsDNAphage	final-viral-score_SRR17879842.unaligned_virsorter2_identification.tsv	SRR17879842
43007	dsDNAphage	final-viral-score_SRR17879842.unaligned_virsorter2_identification.tsv	SRR17879842
28002	dsDNAphage	final-viral-score_SRR17879842.unaligned_virsorter2_identification.tsv	SRR17879842
56063	dsDNAphage	final-viral-score_ERR2137852.unaligned_virsorter2_identification.tsv	ERR2137852
43935	dsDNAphage	final-viral-score_ERR2137852.unaligned_virsorter2_identification.tsv	ERR2137852
32594	dsDNAphage	final-viral-score_ERR2137852.unaligned_virsorter2_identification.tsv	ERR2137852
76103	dsDNAphage	final-viral-score_SRR10032545.unaligned_virsorter2_identification.tsv	SRR10032545
53519	dsDNAphage	final-viral-score_SRR10032545.unaligned_virsorter2_identification.tsv	SRR10032545
53838	dsDNAphage	final-viral-score_SRR10032545.unaligned_virsorter2_identification.tsv	SRR10032545
31958	dsDNAphage	final-viral-score_SRR10032545.unaligned_virsorter2_identification.tsv	SRR10032545
28644	dsDNAphage	final-viral-score_SRR10032545.unaligned_virsorter2_identification.tsv	SRR10032545
51010	dsDNAphage	final-viral-score_SRR26661811.unaligned_virsorter2_identification.tsv	SRR26661811
48604	dsDNAphage	final-viral-score_SRR26661811.unaligned_virsorter2_identification.tsv	SRR26661811
31286	dsDNAphage	final-viral-score_SRR26661811.unaligned_virsorter2_identification.tsv	SRR26661811
22993	dsDNAphage	final-viral-score_SRR26661811.unaligned_virsorter2_identification.tsv	SRR26661811
49869	dsDNAphage	final-viral-score_SRR26661812.unaligned_virsorter2_identification.tsv	SRR26661812
52138	dsDNAphage	final-viral-score_SRR26661812.unaligned_virsorter2_identification.tsv	SRR26661812
29626	dsDNAphage	final-viral-score_SRR26661812.unaligned_virsorter2_identification.tsv	SRR26661812
33856	dsDNAphage	final-viral-score_SRR26661812.unaligned_virsorter2_identification.tsv	SRR26661812
26901	dsDNAphage	final-viral-score_SRR26661812.unaligned_virsorter2_identification.tsv	SRR26661812
58753	dsDNAphage	final-viral-score_SRR26661813.unaligned_virsorter2_identification.tsv	SRR26661813
50767	dsDNAphage	final-viral-score_SRR26661813.unaligned_virsorter2_identification.tsv	SRR26661813
38012	dsDNAphage	final-viral-score_SRR26661813.unaligned_virsorter2_identification.tsv	SRR26661813
27075	dsDNAphage	final-viral-score_SRR26661813.unaligned_virsorter2_identification.tsv	SRR26661813
17201	dsDNAphage	final-viral-score_SRR26661813.unaligned_virsorter2_identification.tsv	SRR26661813
49864	dsDNAphage	final-viral-score_SRR26661814.unaligned_virsorter2_identification.tsv	SRR26661814
43507	dsDNAphage	final-viral-score_SRR26661814.unaligned_virsorter2_identification.tsv	SRR26661814
29208	dsDNAphage	final-viral-score_SRR26661814.unaligned_virsorter2_identification.tsv	SRR26661814
33854	dsDNAphage	final-viral-score_SRR26661814.unaligned_virsorter2_identification.tsv	SRR26661814
30884	dsDNAphage	final-viral-score_SRR26661814.unaligned_virsorter2_identification.tsv	SRR26661814
31257	dsDNAphage	final-viral-score_SRR26661814.unaligned_virsorter2_identification.tsv	SRR26661814
18591	dsDNAphage	final-viral-score_SRR26661814.unaligned_virsorter2_identification.tsv	SRR26661814
51582	dsDNAphage	final-viral-score_SRR26661814.unaligned_virsorter2_identification.tsv	SRR26661814
63223	dsDNAphage	final-viral-score_SRR26661815.unaligned_virsorter2_identification.tsv	SRR26661815
51077	dsDNAphage	final-viral-score_SRR26661815.unaligned_virsorter2_identification.tsv	SRR26661815
37797	dsDNAphage	final-viral-score_SRR26661815.unaligned_virsorter2_identification.tsv	SRR26661815
30897	dsDNAphage	final-viral-score_SRR26661815.unaligned_virsorter2_identification.tsv	SRR26661815
20588	dsDNAphage	final-viral-score_SRR26661815.unaligned_virsorter2_identification.tsv	SRR26661815
49442	dsDNAphage	final-viral-score_SRR26661816.unaligned_virsorter2_identification.tsv	SRR26661816
68068	dsDNAphage	final-viral-score_SRR26661816.unaligned_virsorter2_identification.tsv	SRR26661816
44175	dsDNAphage	final-viral-score_SRR26661816.unaligned_virsorter2_identification.tsv	SRR26661816
21994	dsDNAphage	final-viral-score_SRR26661816.unaligned_virsorter2_identification.tsv	SRR26661816
51831	dsDNAphage	final-viral-score_SRR26661817.unaligned_virsorter2_identification.tsv	SRR26661817
33123	dsDNAphage	final-viral-score_SRR26661817.unaligned_virsorter2_identification.tsv	SRR26661817
43024	dsDNAphage	final-viral-score_SRR26661817.unaligned_virsorter2_identification.tsv	SRR26661817
31287	dsDNAphage	final-viral-score_SRR26661817.unaligned_virsorter2_identification.tsv	SRR26661817
33855	dsDNAphage	final-viral-score_SRR26661817.unaligned_virsorter2_identification.tsv	SRR26661817
52054	dsDNAphage	final-viral-score_SRR26661818.unaligned_virsorter2_identification.tsv	SRR26661818
40135	dsDNAphage	final-viral-score_SRR26661818.unaligned_virsorter2_identification.tsv	SRR26661818
28955	dsDNAphage	final-viral-score_SRR26661818.unaligned_virsorter2_identification.tsv	SRR26661818
31285	dsDNAphage	final-viral-score_SRR26661818.unaligned_virsorter2_identification.tsv	SRR26661818
35142	dsDNAphage	final-viral-score_SRR26661818.unaligned_virsorter2_identification.tsv	SRR26661818
200268	dsDNAphage	final-viral-score_240126_hifi_reads_NL0006_virsorter2_identification.tsv	NL0006
126773	dsDNAphage	final-viral-score_240126_hifi_reads_NL0006_virsorter2_identification.tsv	NL0006
134242	dsDNAphage	final-viral-score_240126_hifi_reads_NL0006_virsorter2_identification.tsv	NL0006
59159	dsDNAphage	final-viral-score_240126_hifi_reads_NL0006_virsorter2_identification.tsv	NL0006
14933	dsDNAphage	final-viral-score_240126_hifi_reads_NL0006_virsorter2_identification.tsv	NL0006
215022	dsDNAphage	final-viral-score_SRR19391264.unaligned_virsorter2_identification.tsv	SRR19391264
119373	dsDNAphage	final-viral-score_SRR19391264.unaligned_virsorter2_identification.tsv	SRR19391264
17143	dsDNAphage	final-viral-score_SRR19391264.unaligned_virsorter2_identification.tsv	SRR19391264
73713	dsDNAphage	final-viral-score_SRR10971019.unaligned_virsorter2_identification.tsv	SRR10971019
51316	dsDNAphage	final-viral-score_SRR10971019.unaligned_virsorter2_identification.tsv	SRR10971019
46479	dsDNAphage	final-viral-score_SRR10971019.unaligned_virsorter2_identification.tsv	SRR10971019
28804	dsDNAphage	final-viral-score_SRR10971019.unaligned_virsorter2_identification.tsv	SRR10971019
27266	dsDNAphage	final-viral-score_SRR10971019.unaligned_virsorter2_identification.tsv	SRR10971019
27328	dsDNAphage	final-viral-score_SRR19043792.unaligned_virsorter2_identification.tsv	SRR19043792
27708	dsDNAphage	final-viral-score_SRR19043792.unaligned_virsorter2_identification.tsv	SRR19043792
25086	dsDNAphage	final-viral-score_SRR19043792.unaligned_virsorter2_identification.tsv	SRR19043792
38364	dsDNAphage	final-viral-score_SRR19043792.unaligned_virsorter2_identification.tsv	SRR19043792
31300	dsDNAphage	final-viral-score_SRR19043792.unaligned_virsorter2_identification.tsv	SRR19043792
51316	dsDNAphage	final-viral-score_SRR23036727.unaligned_virsorter2_identification.tsv	SRR23036727
42905	dsDNAphage	final-viral-score_SRR23036727.unaligned_virsorter2_identification.tsv	SRR23036727
40160	dsDNAphage	final-viral-score_SRR23036727.unaligned_virsorter2_identification.tsv	SRR23036727
28804	dsDNAphage	final-viral-score_SRR23036727.unaligned_virsorter2_identification.tsv	SRR23036727
27266	dsDNAphage	final-viral-score_SRR23036727.unaligned_virsorter2_identification.tsv	SRR23036727
