# Supplementary material for: StrainCascade: An automated, modular workflow for high-throughput long-read bacterial genome reconstruction and characterization
Source: iScience. 2026 Jun 4;29(6):116189. doi: 10.1016/j.isci.2026.116189 (PMC13266145; doi:10.1016/j.isci.2026.116189)
Supplement: Table S10. Cluster information of Figure 4H — Mean counts are reported for each category. [file mmc11.xlsx]

## Sheet: Sheet1
Table S10. Cluster information of Figure 4H. Mean counts are reported for each category
Cluster	AMR gene count	IS element count	Genomic island count	Resfinder resistant count	CAZYme gene clusters	Virsoter count length bp
0	5	5	1	3	24	0
1	10.4444	12.7778	18	3.66667	23.5556	4.77778
2	3.75	11.25	15.25	1.25	6.5	4.25
3	33.6667	16	5	11	22.6667	5.33333
