# Supplementary material for: StrainCascade: An automated, modular workflow for high-throughput long-read bacterial genome reconstruction and characterization
Source: iScience. 2026 Jun 4;29(6):116189. doi: 10.1016/j.isci.2026.116189 (PMC13266145; doi:10.1016/j.isci.2026.116189)
Supplement: Table S11. Comparison of genome assembly results across heuristic and deterministic runs in StrainCascade — This table presents a comparison of genome assembly output files generated by StrainCascade, evaluating one heuristic run and three individual deterministic runs per sample. It includes SHA256 hash values to assess bit-identical outcomes, revealing that heuristic results differ from other runs, while repeated deterministic runs produce bit-identical genome assemblies. Please note that downstream output files cannot be directly compared due to the inclusion of timestamps in their content, limiting the use of hashing to verification of file integrity rather than between-run equivalence. [file mmc12.xlsx]

## Sheet: Sheet1
Table S11. Comparison of genome assembly results across heuristic and deterministic runs in StrainCascade. This table presents a comparison of genome assembly output files generated by StrainCascade, evaluating one heuristic run and three individual deterministic runs per sample. It includes SHA256 hash values to assess bit-identical outcomes, revealing that heuristic results differ from other ru…
Sample ID	Assembly file	Hash of heuristic run	Hash of assembly from deterministic run 1	Hash of assembly from deterministic run 2	Hash of assembly from deterministic run 3	Bit-identical results heuristic vs. deterministic	Bit-identical results across deterministic runs
NL1066	240831_hifi_reads_NL1066_assembly_lja_best_ev1_best_ev2_circularised_best_ev3_final.fasta		21d11697844217ae189eb572cca0cf321b198f1df004f50e4144e8523517c86f	21d11697844217ae189eb572cca0cf321b198f1df004f50e4144e8523517c86f	21d11697844217ae189eb572cca0cf321b198f1df004f50e4144e8523517c86f		Yes
NL0130	241126_hifi_reads_NL0130_assembly_canu_best_ev1_best_ev2_circularised_best_ev3_final.fasta		b258f401751dae983d9bf7d440bd3ff662df893a76ab00fa97ff547f6b000fbf	4d19b77ade320062740d6056713a97c1f118911a424875565cb45b7c9c425ac0	b258f401751dae983d9bf7d440bd3ff662df893a76ab00fa97ff547f6b000fbf		2 out of 3
NL0064	240126_hifi_reads_NL0064_assembly_spades_best_ev1_best_ev2_circularised_best_ev3_final.fasta		510a1514e234523e45637cf9b60d87ec4e7eaa6bfbaa349fccf1fc672ee1284c	510a1514e234523e45637cf9b60d87ec4e7eaa6bfbaa349fccf1fc672ee1284c	510a1514e234523e45637cf9b60d87ec4e7eaa6bfbaa349fccf1fc672ee1284c		Yes
NL0051	241231_hifi_reads_NL0051_assembly_lja_best_ev1_best_ev2_circularised_best_ev3_final.fasta		383c895aae19b1d4f5b42c18b8344c090e980b3a22690627da70b3e46346293e	383c895aae19b1d4f5b42c18b8344c090e980b3a22690627da70b3e46346293e	383c895aae19b1d4f5b42c18b8344c090e980b3a22690627da70b3e46346293e		Yes
NL0042	240126_hifi_reads_NL0042_assembly_spades_best_ev1_best_ev2_circularised_best_ev3_final.fasta		0dfa6dd0ba3208e30528ea41cbeed9af3ca2fab0997fa24430c89bdfd1ae12a6	0dfa6dd0ba3208e30528ea41cbeed9af3ca2fab0997fa24430c89bdfd1ae12a6	0dfa6dd0ba3208e30528ea41cbeed9af3ca2fab0997fa24430c89bdfd1ae12a6		Yes
NL0006	240126_hifi_reads_NL0006_assembly_lja_best_ev1_best_ev2_circularised_best_ev3_final.fasta		f3e4ff473b32419867a7deaba7d243c3fda1328ccca3a229eefd3a1d922d4574	f3e4ff473b32419867a7deaba7d243c3fda1328ccca3a229eefd3a1d922d4574	f3e4ff473b32419867a7deaba7d243c3fda1328ccca3a229eefd3a1d922d4574		Yes
NL0034	241231_hifi_reads_NL0034_assembly_flye_best_ev1_best_ev2_circularised_best_ev3_final.fasta		141c6caf20296a6ba47e28048879136b9e9113285a5613a2b3ee3f383a7dc3a5	141c6caf20296a6ba47e28048879136b9e9113285a5613a2b3ee3f383a7dc3a5	141c6caf20296a6ba47e28048879136b9e9113285a5613a2b3ee3f383a7dc3a5		Yes
NL0267	241126_hifi_reads_NL0267_assembly_flye_best_ev1_best_ev2_circularised_best_ev3_final.fasta		a62a5a93b1aefc98071a8c71f5d05f0c960f0e16bef7107c4f924ad03a59dce6	a62a5a93b1aefc98071a8c71f5d05f0c960f0e16bef7107c4f924ad03a59dce6	a62a5a93b1aefc98071a8c71f5d05f0c960f0e16bef7107c4f924ad03a59dce6		Yes
NL0165	230701_hifi_reads_NL0165_assembly_lja_best_ev1_best_ev2_circularised_best_ev3_final.fasta		82e540e0a69ecb08230c64cef8edc0e73cf2b9aae3396609d49cfa4d5973c8f5	82e540e0a69ecb08230c64cef8edc0e73cf2b9aae3396609d49cfa4d5973c8f5	82e540e0a69ecb08230c64cef8edc0e73cf2b9aae3396609d49cfa4d5973c8f5		Yes
NL0561	240126_hifi_reads_NL0561_assembly_flye_best_ev1_best_ev2_circularised_best_ev3_final.fasta		44fdc445ee4014b227b031b881f2c32dca2fa46ad4b95d0636aa61a9cb6778c8	44fdc445ee4014b227b031b881f2c32dca2fa46ad4b95d0636aa61a9cb6778c8	44fdc445ee4014b227b031b881f2c32dca2fa46ad4b95d0636aa61a9cb6778c8		Yes
NL0092	240126_hifi_reads_NL0092_assembly_flye_best_ev1_best_ev2_circularised_best_ev3_final.fasta		dc32147ecf6b3c927a11272aac02da4e4b36ca09a0c8db9f337c06efc95f4872	dc32147ecf6b3c927a11272aac02da4e4b36ca09a0c8db9f337c06efc95f4872	dc32147ecf6b3c927a11272aac02da4e4b36ca09a0c8db9f337c06efc95f4872		Yes
NL0123	230701_hifi_reads_NL0123_assembly_flye_best_ev1_best_ev2_circularised_best_ev3_final.fasta		300658a39eea9ca2fe0c730e0226d7068b561f1cde7802d44f57c9de6de46e01	300658a39eea9ca2fe0c730e0226d7068b561f1cde7802d44f57c9de6de46e01	300658a39eea9ca2fe0c730e0226d7068b561f1cde7802d44f57c9de6de46e01		Yes
NL0022	240126_hifi_reads_NL0022_assembly_lja_best_ev1_best_ev2_circularised_best_ev3_final.fasta		e067214e948a93fb55cf77e85e5fda8a72dd9988f246659ca3b3278884e28070	e067214e948a93fb55cf77e85e5fda8a72dd9988f246659ca3b3278884e28070	e067214e948a93fb55cf77e85e5fda8a72dd9988f246659ca3b3278884e28070		Yes
NL1179	241126_hifi_reads_NL1179_assembly_flye_best_ev1_best_ev2_circularised_best_ev3_final.fasta		12ba700c2cb4e37f330256bff994a8509986a16ffbca3170b0a27a8db69c9c80	12ba700c2cb4e37f330256bff994a8509986a16ffbca3170b0a27a8db69c9c80	12ba700c2cb4e37f330256bff994a8509986a16ffbca3170b0a27a8db69c9c80		Yes
NL0399	241231_hifi_reads_NL0399_assembly_spades_best_ev1_best_ev2_circularised_best_ev3_final.fasta		63ff338e93c7ed625b9a50fe7cbedb572017531cc7a1e8587b04680d74632231	63ff338e93c7ed625b9a50fe7cbedb572017531cc7a1e8587b04680d74632231	63ff338e93c7ed625b9a50fe7cbedb572017531cc7a1e8587b04680d74632231		Yes
NL0141	240126_hifi_reads_NL0141_assembly_lja_best_ev1_best_ev2_circularised_best_ev3_final.fasta		0d1b17fdeceeda45352001501aab60f3fad1fb50565755187b6c629bc36f8bdb	0d1b17fdeceeda45352001501aab60f3fad1fb50565755187b6c629bc36f8bdb	0d1b17fdeceeda45352001501aab60f3fad1fb50565755187b6c629bc36f8bdb		Yes
NL0381	241126_hifi_reads_NL0381_assembly_flye_best_ev1_best_ev2_circularised_best_ev3_final.fasta		8f71fa4a869bceb9b92c86bbdc41d4b6d2b0f8cdf03b11e5bdfc5f630fb4d6b1	8f71fa4a869bceb9b92c86bbdc41d4b6d2b0f8cdf03b11e5bdfc5f630fb4d6b1	8f71fa4a869bceb9b92c86bbdc41d4b6d2b0f8cdf03b11e5bdfc5f630fb4d6b1		Yes
Comments: Deterministic run 1 was executed from a different HPC account using a different StrainCascade installation instance than runs 2 and 3
