# Supplementary material for: StrainCascade: An automated, modular workflow for high-throughput long-read bacterial genome reconstruction and characterization
Source: iScience. 2026 Jun 4;29(6):116189. doi: 10.1016/j.isci.2026.116189 (PMC13266145; doi:10.1016/j.isci.2026.116189)
Supplement: Table S12. Computational runtime of StrainCascade for bacterial genome analysis across sequencing files — The table presents the execution time of StrainCascade in heuristic and deterministic modes, summarized using key statistical measures. [file mmc13.xlsx]

## Sheet: Sheet1
Table S12. Computational runtime of StrainCascade for bacterial genome analysis across sequencing files. The table presents the execution time of StrainCascade in heuristic and deterministic modes, summarized using key statistical measures
	Heuristic mode	Deterministic mode
Median	2h 38m 20s	9h 41m 45s
Q1	2h 10m 47s	6h 56m 7s
Q3	3h 18m 53s	12h 38m 13s
Minimum	51m 12s	1h 46m 36s
Maximum	68h 49m 21s	53h 42m 38s
