# Supplementary material for: StrainCascade: An automated, modular workflow for high-throughput long-read bacterial genome reconstruction and characterization
Source: iScience. 2026 Jun 4;29(6):116189. doi: 10.1016/j.isci.2026.116189 (PMC13266145; doi:10.1016/j.isci.2026.116189)
Supplement: Table S13. Peak memory usage of StrainCascade for bacterial genome analysis across sequencing files — The table presents the memory requirements of StrainCascade in heuristic and deterministic modes, summarized using key statistical measures (GB). [file mmc14.xlsx]

## Sheet: Sheet1
Table S13. Peak memory usage of StrainCascade for bacterial genome analysis across sequencing files. The table presents the memory requirements of StrainCascade in heuristic and deterministic modes, summarized using key statistical measures (GB).
	Heuristic mode	Deterministic mode
Median	71 GB	71 GB
Q1	58.5 GB	57.25 GB
Q3	74 GB	74 GB
Minimum	20 GB	10 GB
Maximum	88 GB	81 GB
